# Supplementary material for: Computational Screening of Phase-separating Proteins
Source: Genomics Proteomics Bioinformatics. 2021 Feb 19;19(1):13–24. doi: 10.1016/j.gpb.2020.11.003 (PMC8498823; doi:10.1016/j.gpb.2020.11.003)
Supplement: Supplementary Table S1 — List of proteins in positive set P and negative set N, source databases of proteins in set P are given [file mmc2.xlsx]

## Sheet: Table S1-Set P
Table S1 List of proteins in positive set P and negative set N, source databases of proteins in set P are given
List of proteins in positive set P, source databases are given
UniprotEntry	PhaSepDB	DrLLPS	LLPSDB	PhaSePro
P35637	1	1	1	1
O43670	1	1	0	0
P09651	1	1	1	1
P10636	1	1	1	1
Q13148	1	1	1	1
O43561	1	1	1	1
Q9GZQ8	1	1	1	0
Q5FBB7	0	1	1	0
P06748	1	1	1	1
O75683	1	1	1	0
P05067	0	1	1	1
Q13151	1	1	1	0
Q14781	1	1	1	1
P22626	1	1	1	1
Q32P51	1	1	1	0
Q15717	1	1	0	0
P49790	1	1	0	0
P78352	1	1	1	1
P62750	0	1	1	0
Q14974	1	1	1	0
P31483	1	1	1	1
P24928	1	1	1	1
Q9UER7	1	1	1	1
Q96LT7	1	1	0	0
P06241	1	1	1	0
Q9NWB1	1	1	0	0
Q14011	1	1	0	0
Q13501	1	1	1	1
Q9UPQ9	1	1	0	1
Q9NQI0	1	1	1	1
P52292	0	1	1	0
Q9UHD9	1	1	1	1
Q01844	1	1	1	1
Q13283	1	1	0	0
O14980	0	1	1	0
P26599	0	1	1	0
P45973	1	1	1	1
P62993	1	1	1	1
Q13823	0	1	1	0
P51991	1	1	1	0
Q13627	1	1	1	1
P15502	1	1	1	1
Q92777	1	1	1	1
P17600	1	1	1	1
O00571	1	1	1	1
P10276	0	1	1	0
Q92804	1	1	1	1
P52948	1	1	0	1
P33240	1	1	1	0
Q9UKV8	1	1	0	1
P98179	1	1	0	0
P17931	1	1	0	1
Q01085	1	1	1	0
P04637	1	1	1	0
P46777	0	1	1	0
Q96EP5	1	1	0	0
P16333	1	1	1	1
Q14103	1	1	1	1
Q9H0L4	1	1	1	0
Q96PK6	1	1	0	1
P31942	1	1	1	0
Q15811	0	1	1	0
Q92499	0	1	0	0
Q9NSC5	0	1	1	0
Q7Z5Q1	1	1	0	0
O60563	1	1	1	1
P38432	1	1	0	0
Q07889	1	1	1	1
Q96PV0	1	1	0	0
O14979	1	1	1	0
Q06787	1	1	1	1
P29590	1	1	0	1
O60500	1	1	1	1
O00401	1	1	0	1
Q8WXF1	1	1	1	0
P55795	1	1	1	0
Q01130	1	1	0	0
P31943	1	1	0	0
P00519	0	1	1	0
O60885	1	1	1	1
P55854	0	1	1	0
O75928	1	1	1	0
O15169	1	1	0	0
Q15648	1	1	1	1
Q8N884	1	1	1	1
P08047	1	0	0	0
Q16198	1	0	0	0
Q9P2E3	1	0	0	0
Q6ZN04	1	0	0	0
Q9BZB8	1	0	0	0
P26196	1	0	0	0
Q9NPI6	1	0	0	0
Q8IZD4	1	0	0	0
O43781	1	0	0	1
P63244	1	0	0	0
P26651	1	0	0	0
O15116	1	0	0	0
Q9Y333	1	0	0	0
P62310	1	0	0	0
Q9Y4Z0	1	0	0	0
Q9Y4Y9	1	0	0	0
P62312	1	0	0	0
Q9UK45	1	0	0	0
Q8IU60	1	0	0	0
Q8IZH2	1	0	0	0
O14641	1	0	0	0
O75791	1	0	1	0
Q13094	1	0	1	0
Q15233	1	0	0	1
P23246	1	0	0	1
P17480	1	0	0	0
P22087	1	0	0	0
Q9GZS1	1	0	0	0
Q14207	1	0	0	0
Q16637	1	0	0	0
Q9BUR4	1	0	0	0
Q9BY44	1	0	0	0
Q9UKL3	1	0	0	0
Q07666	1	0	0	1
Q99996	1	0	0	0
Q6IMN6	1	0	0	0
Q15723	1	0	0	0
O95613	1	0	0	0
P00441	1	0	0	0
P63279	1	0	0	0
P40337	1	0	1	0
P04792	1	0	0	0
P0DMV8	1	0	0	0
P55072	1	0	0	0
Q99700	1	0	0	0
P11940	1	0	0	0
P46013	1	0	0	0
Q9H9Y6	1	0	0	0
P56182	1	0	0	0
Q9NRC8	1	0	0	0
Q13428	1	0	0	0
Q16082	1	0	0	1
Q12988	1	0	0	0
B1PRL2	1	0	0	0
Q5TGY3	1	0	0	0
Q9ULX6	1	0	0	0
Q96J87	1	0	0	0
Q8N684	1	0	0	0
O60479	1	0	0	0
Q8NCA5	1	0	0	0
Q9H1Q7	1	0	0	0
Q5HY92	1	0	0	0
P52597	1	0	0	0
P61978	1	0	0	0
O43390	1	0	0	0
Q9BUJ2	1	0	0	0
Q5U5Q3	1	0	0	0
O43809	1	0	0	0
Q9BQ04	1	0	0	0
Q9Y580	1	0	0	0
Q9NTZ6	1	0	0	0
P38159	1	0	0	0
Q13761	1	0	0	0
O75494	1	0	0	0
O75177	1	0	0	0
Q14157	1	0	0	0
P61129	1	0	0	0
Q9H4Z2	1	0	0	0
Q16630	1	0	0	0
Q14596	1	0	0	0
P42858	1	0	0	0
P78344	1	0	0	0
Q9NZI8	1	0	0	0
Q04637	1	0	0	0
P63165	1	0	0	0
Q96GD4	1	0	0	0
Q92973	1	0	1	0
P55060	1	0	0	0
Q14152	1	0	0	0
P50750	1	0	0	0
Q9BZC1	1	0	0	0
Q9NQZ3	1	0	0	0
Q9NR90	1	0	0	0
Q86SG3	1	0	0	0
Q99729	1	0	0	0
Q6VMQ6	1	0	0	0
P46100	1	0	0	0
Q9H165	1	0	0	0
P54132	1	0	0	0
Q8N163	1	0	0	0
P17676	1	0	0	0
P49711	1	0	0	0
Q9NR30	1	0	0	0
O60832	1	0	0	0
Q8TC56	1	0	0	0
Q9Y3R0	1	0	0	0
Q96HW7	1	0	0	0
O15550	1	0	0	0
Q6ZMT4	1	0	0	0
Q00987	1	0	0	0
Q9NRN9	1	0	0	0
Q9H0A0	1	0	0	0
Q09161	1	0	0	0
P52298	1	0	0	0
Q14978	1	0	0	0
P13056	1	0	0	0
O95453	1	0	0	0
O75925	1	0	0	0
Q9Y6X2	1	0	0	0
Q96LA8	1	0	0	0
Q9NVM4	1	0	0	0
Q06609	1	0	0	0
Q09028	1	0	0	0
Q04206	1	0	0	0
Q06587	1	0	0	0
Q9Y230	1	0	0	0
Q15424	1	0	0	0
Q14151	1	0	0	0
Q15020	1	0	0	0
Q01826	1	0	0	0
P51531	1	0	0	0
P51532	1	0	0	0
Q969G3	1	0	0	0
Q16533	1	0	0	0
Q92966	1	0	0	0
P18583	1	0	0	0
P48436	1	0	0	0
P23497	1	0	0	0
Q8IYB3	1	0	0	0
Q9UQ35	1	0	0	0
Q96RS0	1	0	0	0
Q96GM8	1	0	0	0
P11387	1	0	0	0
P11388	1	0	0	0
Q9NYH9	1	0	0	0
Q14191	1	0	0	0
Q9H0D6	1	0	0	0
Q96MU7	1	0	0	0
P25490	1	0	0	0
Q9UKY1	1	0	0	0
Q14145	1	0	0	0
Q16236	1	0	0	0
O43791	1	1	1	1
Q86YR5	1	0	0	0
O43663	1	0	0	0
P43243	1	0	0	1
Q12888	1	0	0	1
Q14676	1	0	0	0
O76064	1	0	0	0
Q8IYW5	1	0	0	0
Q15056	1	0	0	0
P10071	1	0	0	0
P83916	0	0	1	0
Q14739	0	0	1	0
P0CG48	0	0	1	0
P18031	0	0	1	0
G8JLB6	0	0	1	0
A0A024RB53	0	0	1	0
D6RBZ0	0	0	1	0
K7EK33	0	0	1	0
Q99873	0	0	1	0
O00410	0	0	1	0
P19622	0	0	1	0
P04156	0	0	1	1
P10275	0	0	1	0
Q01860	0	0	1	0
P01106	0	0	1	0
Q9H9S0	0	0	1	0
P48431	0	0	1	0
P03372	0	0	1	1
Q13542	0	0	1	0
P07320	0	0	1	0
P35555	0	0	1	0
P08908	0	0	1	0
P23769	0	0	1	0
Q07352	0	0	0	1
P23771	0	0	0	1
P26368	0	0	0	1
Q14149	0	0	0	1
Q9Y5A9	0	0	0	1
Q9BYJ9	0	0	0	1
Q7Z739	0	0	0	1
Q8NE35	0	0	0	1

## Sheet: Table S1-Set N
Table S1 List of proteins in positive set P and negative set N, source databases of proteins in set P are given
List of proteins in negative set N
UniprotEntry
A0A0U1RRE5
A1L020
A2A288
A4D1E9
A5YKK6
A8CG34
C9JLW8
I0J062
O00165
O00257
O00422
O00566
O00567
O14746
O15047
O15055
O15213
O15234
O15381
O15446
O15527
O43447
O43660
O43823
O60318
O60828
O60934
O60936
O75151
O75319
O75554
O75817
O76021
O94818
O94906
O95232
O95707
P02545
P06730
P08621
P0DI83
P12270
P15927
P16383
P17844
P19474
P19544
P20592
P21359
P23396
P25685
P27694
P29375
P33076
P36873
P38919
P39748
P41220
P42285
P46783
P48729
P49715
P49792
P50222
P51816
P51955
P52824
P55199
P55265
P55735
P55769
P57052
P57740
P60484
P61011
P61236
P62140
P62913
P84103
Q00839
Q01081
Q02040
Q05066
Q06265
Q07021
Q07955
Q08170
Q08752
Q0WX57
Q12769
Q12837
Q12906
Q13247
Q13342
Q13427
Q13435
Q13526
Q13610
Q13895
Q13901
Q14004
Q14164
Q14331
Q14671
Q14684
Q14764
Q14966
Q15007
Q15024
Q15061
Q15397
Q16790
Q3ZCQ8
Q504Q3
Q53GS7
Q53HL2
Q58A45
Q5C9Z4
Q5EE01
Q5F1R6
Q5H9S7
Q5HYJ3
Q5JVS0
Q5SY16
Q5T5X7
Q5W0Q7
Q66PJ3
Q6NT76
Q6P2E9
Q6P2H3
Q6P6C2
Q6PCD5
Q6PJT7
Q6RFH5
Q6UWU4
Q6ZN17
Q71RC2
Q75N03
Q76FK4
Q7L014
Q7L622
Q7Z2E3
Q7Z417
Q7Z6G8
Q86U42
Q86U44
Q86V81
Q86WT6
Q86WX3
Q86YP4
Q8IUF8
Q8IV48
Q8IY18
Q8IY81
Q8IYB7
Q8IZD2
Q8IZL2
Q8IZL8
Q8IZU1
Q8N1F7
Q8N2W9
Q8N3C0
Q8N3Z6
Q8N567
Q8N726
Q8N9N2
Q8ND56
Q8ND90
Q8NDF8
Q8NDT2
Q8NDV7
Q8NEJ9
Q8NG50
Q8NG66
Q8NHM5
Q8NI36
Q8TBZ6
Q8TCF1
Q8TD16
Q8TEQ6
Q8TF01
Q8WUM0
Q8WV24
Q8WWM7
Q8WWY3
Q8WXD5
Q8WXF8
Q8WXI9
Q8WYP5
Q8WZ33
Q92585
Q92621
Q92737
Q92766
Q92841
Q92979
Q92993
Q93062
Q969H0
Q969K3
Q969X6
Q96AY2
Q96CJ1
Q96EB6
Q96EP1
Q96EU6
Q96EV8
Q96EZ8
Q96F86
Q96FC9
Q96FQ6
Q96G21
Q96GC6
Q96GQ7
Q96HA1
Q96HI0
Q96JC9
Q96JK9
Q96MF7
Q96NS1
Q96NY9
Q96PM9
Q96Q89
Q96QA6
Q96QD9
Q96S94
Q96SB8
Q96SQ7
Q96ST3
Q96T37
Q99459
Q99607
Q99720
Q99848
Q9BPY3
Q9BRP8
Q9BSJ6
Q9BUT9
Q9BV38
Q9BVP2
Q9BW27
Q9BWF2
Q9BWG6
Q9BXS6
Q9BYB0
Q9BZE4
Q9BZJ0
Q9C086
Q9C0B1
Q9GZL7
Q9H089
Q9H0G5
Q9H0S4
Q9H116
Q9H1I8
Q9H2U1
Q9H2X6
Q9H4L4
Q9H583
Q9H633
Q9H6R0
Q9H7B2
Q9H814
Q9H840
Q9H869
Q9H8H0
Q9H8H2
Q9H9G7
Q9H9L3
Q9H9Z2
Q9HA38
Q9HAF1
Q9HAJ7
Q9HBD1
Q9HC62
Q9HCE1
Q9HCG8
Q9NPA8
Q9NPE3
Q9NPH5
Q9NPJ4
Q9NQB0
Q9NQT4
Q9NQT5
Q9NR00
Q9NR21
Q9NRA8
Q9NRG9
Q9NRR4
Q9NRX1
Q9NSB8
Q9NTK5
Q9NV06
Q9NV31
Q9NVN8
Q9NVP1
Q9NVU7
Q9NVV9
Q9NW13
Q9NWZ8
Q9NX58
Q9NXF1
Q9NYF8
Q9NYV6
Q9NZ56
Q9NZM5
Q9P0U4
Q9P1T7
Q9P275
Q9P2D1
Q9UBY9
Q9UK58
Q9UKD2
Q9UKX7
Q9UL18
Q9UL42
Q9UMY1
Q9UN81
Q9UNQ2
Q9UPS6
Q9UQ80
Q9Y221
Q9Y2F5
Q9Y2V2
Q9Y2W1
Q9Y3B2
Q9Y3M2
Q9Y3S2
Q9Y3Y2
Q9Y4C8
Q9Y4E5
Q9Y4W2
Q9Y4X5
Q9Y657
A0A024RBG1
A0AV96
A1KXE4
A2A3K4
A6NHR9
A7E2Y1
A8MUS3
A8MXP9
B0QZK4
B4DEB1
B4DR52
B4DXZ6
B4DZC3
B7Z4B8
B8ZZ50
C9JNW5
D6R9P3
D6RBW1
E1P5S2
E3W994
E5RJN7
E7EPB3
E7EPN9
E7EQV9
E7ERS3
E7ET15
E9PF63
E9PJD9
F2Z388
F5GY55
F5H3Y4
F8W881
F8W930
G2XKQ0
G3V153
G3V4C1
G5E9W3
H0Y2W2
H0Y368
H0Y6E7
H0Y8A4
H0Y8G5
H0Y8N5
H0Y945
H0Y969
H0YEH2
H0YHA7
H0YIB4
H0YMD0
H3BLV9
H3BQ34
H7C0B1
I1E4Y6
I3L2C7
I3L2L5
I3L3P7
J3KQN4
J3KRX5
J3KSP2
J3KTA4
J3KTE4
J3KTL2
J3QK89
J3QR07
J3QSV6
O00142
O00148
O00159
O00238
O00311
O00408
O00411
O00425
O00444
O00505
O00506
O00541
O00623
O00629
O00743
O00746
O00750
O00757
O00764
O14494
O14495
O14522
O14730
O14744
O14757
O14776
O14787
O14818
O14829
O14830
O14832
O14874
O14893
O14936
O14964
O14965
O14974
O15031
O15056
O15063
O15067
O15075
O15143
O15144
O15145
O15160
O15226
O15264
O15297
O15342
O15355
O15371
O15372
O15479
O15523
O15530
O43143
O43148
O43159
O43172
O43252
O43283
O43293
O43303
O43306
O43309
O43347
O43395
O43423
O43432
O43474
O43482
O43520
O43566
O43623
O43684
O43687
O43688
O43707
O43709
O43818
O43924
O43933
O60237
O60239
O60256
O60264
O60269
O60287
O60293
O60306
O60307
O60331
O60333
O60506
O60573
O60729
O60739
O60812
O60814
O60825
O60841
O60869
O60870
O60927
O75150
O75152
O75175
O75179
O75191
O75340
O75354
O75355
O75356
O75364
O75367
O75420
O75525
O75531
O75533
O75534
O75556
O75582
O75607
O75643
O75688
O75691
O75747
O75818
O75821
O75822
O75838
O75879
O75880
O75884
O75912
O75914
O75937
O75940
O76003
O76083
O76094
O94762
O94768
O94804
O94806
O94832
O94921
O95059
O95140
O95147
O95248
O95278
O95319
O95340
O95347
O95382
O95402
O95416
O95429
O95478
O95602
O95628
O95685
O95747
O95758
O95793
O95861
O95985
O95989
O96013
P00338
P00505
P00533
P00558
P00746
P00749
P01876
P02647
P02768
P02787
P04040
P04049
P04080
P04406
P04553
P04908
P05089
P05109
P05114
P05129
P05141
P05165
P05187
P05198
P05387
P05388
P05455
P06213
P06239
P06493
P06576
P06702
P07093
P07196
P07199
P07205
P07237
P07355
P07437
P07814
P07910
P07947
P07948
P08069
P08183
P08237
P08238
P08575
P08579
P08670
P08708
P08865
P08922
P09012
P09132
P09234
P09467
P09619
P09661
P09874
P09923
P0C0S8
P0C7T5
P0C7X2
P0CB38
P0DJD0
P0DMV9
P0DN76
P0DOY2
P0DOY3
P0DPB5
P0DPB6
P0DPI2
P10155
P10398
P10412
P10696
P10721
P10809
P11021
P11142
P11308
P11802
P12004
P12036
P12236
P12273
P12277
P12532
P12882
P12955
P12956
P13010
P13498
P13639
P13686
P13984
P14314
P14406
P14618
P14635
P14866
P15170
P15259
P15309
P15408
P15531
P15880
P15976
P16234
P16284
P16298
P16401
P16402
P16403
P16499
P16591
P16989
P17028
P17096
P17252
P17540
P17706
P17948
P17980
P18074
P18077
P18124
P18433
P18615
P18621
P18754
P18887
P19338
P19388
P19525
P19784
P19957
P20042
P20073
P20700
P20941
P20962
P21127
P21589
P21675
P21796
P21860
P22061
P22105
P22413
P22612
P22694
P23193
P23284
P23458
P23468
P23469
P23511
P23527
P23588
P23677
P23743
P23919
P24941
P25098
P25205
P25311
P25398
P25788
P25789
P26358
P26373
P26378
P26447
P26641
P27348
P27361
P27448
P27635
P27695
P27707
P27815
P27816
P27986
P28482
P28562
P28827
P29084
P29322
P29323
P29350
P29376
P29508
P29558
P29622
P30050
P30085
P30101
P30153
P30154
P30305
P30307
P30405
P30530
P30613
P30626
P31151
P31689
P32019
P32189
P32969
P33316
P33981
P33991
P33992
P33993
P34897
P35236
P35249
P35250
P35251
P35268
P35269
P35575
P35579
P35580
P35606
P35611
P35659
P35813
P35913
P35968
P35998
P36507
P36578
P36888
P36894
P36897
P36955
P37023
P37108
P37173
P37287
P37802
P38646
P39019
P39023
P39877
P40306
P40429
P40926
P40937
P40938
P41091
P41227
P41236
P41743
P42356
P42677
P42680
P42684
P42685
P42694
P42695
P42696
P42766
P42771
P43304
P43356
P43378
P43487
P45880
P45983
P45984
P46020
P46060
P46063
P46087
P46109
P46776
P46778
P46779
P46781
P46782
P47712
P47895
P47914
P47929
P48454
P48634
P48730
P49207
P49336
P49411
P49450
P49458
P49585
P49619
P49736
P49750
P49756
P49759
P49760
P49761
P49841
P49842
P49902
P49959
P49961
P50053
P50452
P50453
P50454
P50579
P50613
P50914
P50991
P50995
P51114
P51116
P51160
P51178
P51451
P51452
P51570
P51648
P51659
P51784
P51813
P51817
P51956
P52209
P52272
P52294
P52306
P52429
P52434
P52701
P52739
P52789
P52815
P53041
P53355
P53370
P53582
P53667
P53671
P53779
P53992
P53999
P54274
P54646
P54652
P54727
P54753
P54819
P54821
P54829
P55145
P55884
P56192
P56381
P56537
P56945
P57059
P58546
P58876
P59998
P60228
P60510
P60520
P60709
P60842
P60866
P60900
P61019
P61158
P61160
P61247
P61254
P61313
P61353
P61513
P61604
P61626
P61758
P61764
P61927
P61956
P61964
P62081
P62136
P62241
P62244
P62249
P62258
P62263
P62266
P62269
P62277
P62280
P62304
P62308
P62316
P62318
P62424
P62495
P62701
P62753
P62805
P62807
P62826
P62829
P62841
P62847
P62851
P62857
P62861
P62875
P62877
P62888
P62891
P62899
P62906
P62910
P62917
P62979
P62995
P63098
P63151
P63162
P63173
P63208
P63241
P67775
P67809
P67870
P68104
P68363
P68371
P68400
P78312
P78316
P78317
P78330
P78345
P78346
P78347
P78356
P78362
P78371
P78406
P78527
P78562
P80192
P80404
P82914
P82979
P83731
P83881
P84090
P84098
P84101
P98161
P98170
P98175
P99999
Q00005
Q00325
Q00403
Q00526
Q00532
Q00534
Q00535
Q00537
Q00577
Q00722
Q00796
Q01082
Q01469
Q01780
Q01804
Q01813
Q01974
Q02241
Q02297
Q02413
Q02543
Q02750
Q02763
Q02779
Q02878
Q02880
Q02952
Q03252
Q03701
Q04726
Q04759
Q04760
Q04912
Q05193
Q05209
Q05516
Q05519
Q05639
Q05655
Q05823
Q05952
Q05D32
Q06124
Q06278
Q06413
Q06830
Q07020
Q07912
Q08211
Q08493
Q08554
Q08945
Q08999
Q08J23
Q09666
Q10570
Q12756
Q12788
Q12792
Q12796
Q12849
Q12851
Q12873
Q12874
Q12905
Q12923
Q12926
Q12955
Q12972
Q12974
Q12986
Q13057
Q13131
Q13155
Q13162
Q13185
Q13206
Q13242
Q13243
Q13263
Q13308
Q13309
Q13310
Q13315
Q13347
Q13362
Q13368
Q13370
Q13442
Q13470
Q13503
Q13510
Q13522
Q13523
Q13535
Q13547
Q13555
Q13573
Q13574
Q13601
Q13608
Q13642
Q13705
Q13813
Q13835
Q13838
Q13868
Q13882
Q13888
Q13956
Q14012
Q14088
Q14137
Q14146
Q14153
Q14201
Q14204
Q14240
Q14241
Q14247
Q14258
Q14289
Q14296
Q14410
Q14432
Q14444
Q14451
Q14493
Q14498
Q14527
Q14562
Q14566
Q14576
Q14642
Q14677
Q14683
Q14690
Q14692
Q14694
Q14738
Q14839
Q14847
Q14980
Q15004
Q15005
Q15019
Q15029
Q15032
Q15050
Q15120
Q15124
Q15126
Q15131
Q15139
Q15149
Q15154
Q15208
Q15257
Q15269
Q15274
Q15287
Q15303
Q15349
Q15361
Q15365
Q15366
Q15375
Q15393
Q15434
Q15435
Q15436
Q15543
Q15555
Q15583
Q15637
Q15654
Q15831
Q15911
Q15937
Q16181
Q16288
Q16352
Q16512
Q16526
Q16531
Q16539
Q16559
Q16566
Q16576
Q16584
Q16620
Q16629
Q16644
Q16659
Q16666
Q16690
Q16695
Q16740
Q16774
Q16778
Q16825
Q16827
Q16828
Q16836
Q16850
Q16854
Q16875
Q16877
Q17RY0
Q1ED39
Q1MSJ5
Q2KHN1
Q2M2I8
Q2NL82
Q2Q1W2
Q2TB10
Q2YD98
Q32MK0
Q3MHD2
Q3MIX3
Q3SY89
Q49A26
Q4G0T1
Q52LJ0
Q53EP0
Q53F19
Q53GS9
Q53H12
Q53H80
Q562R1
Q56UN5
Q5BKY9
Q5BKZ1
Q5JNZ5
Q5JR12
Q5JSZ5
Q5JTH9
Q5JW30
Q5JZY3
Q5PRF9
Q5QJE6
Q5QPL9
Q5S007
Q5SGD2
Q5SSJ5
Q5SZQ8
Q5T280
Q5T2T1
Q5T3I0
Q5T447
Q5T5Y3
Q5T6F2
Q5T9C9
Q5TAX3
Q5TC82
Q5TF21
Q5UIP0
Q5VT25
Q5VTE0
Q5VTR2
Q5VWX1
Q5VZ46
Q5VZF2
Q5VZY2
Q5W0B1
Q659A1
Q659C4
Q66LE6
Q674X7
Q68CQ4
Q68D10
Q68J44
Q6DKI1
Q6DT37
Q6E0U4
Q6FI13
Q6IA86
Q6IBS0
Q6IBW4
Q6IE36
Q6IQ16
Q6J9G0
Q6KC79
Q6NSI3
Q6NW34
Q6NX45
Q6NXT1
Q6P158
Q6P1J9
Q6P1Q9
Q6P2Q9
Q6P3W7
Q6P9H4
Q6PEW1
Q6PHR2
Q6PID6
Q6PKG0
Q6SA08
Q6UN15
Q6UW02
Q6UWP8
Q6UWX4
Q6XPS3
Q6Y7W6
Q6ZMQ8
Q6ZNF0
Q6ZSY5
Q6ZUJ8
Q6ZUT1
Q702N8
Q75WM6
Q76I76
Q7KZF4
Q7L099
Q7L1Q6
Q7L2E3
Q7LBC6
Q7RTN6
Q7RTV0
Q7Z2T5
Q7Z2W4
Q7Z2Y5
Q7Z478
Q7Z4B0
Q7Z695
Q7Z7J9
Q86SG6
Q86TB9
Q86TG7
Q86U06
Q86U38
Q86UC2
Q86UE8
Q86UK7
Q86UL8
Q86UN6
Q86US8
Q86UW6
Q86V48
Q86V86
Q86VS3
Q86W67
Q86WB0
Q86WG5
Q86X55
Q86XI2
Q86XI6
Q86XN8
Q86XZ4
Q86Y13
Q86YN1
Q8IUH3
Q8IUX4
Q8IV63
Q8IVH8
Q8IVS8
Q8IVT5
Q8IWA0
Q8IWB6
Q8IWQ3
Q8IWS0
Q8IWU2
Q8IWZ3
Q8IX01
Q8IXK0
Q8IXT5
Q8IY37
Q8IY57
Q8IYF1
Q8IYM9
Q8IYT2
Q8IYT8
Q8IZ83
Q8IZE3
Q8IZL9
Q8IZU0
Q8IZX4
Q8N0T1
Q8N0W3
Q8N0Y2
Q8N220
Q8N2I9
Q8N3J5
Q8N3R9
Q8N427
Q8N441
Q8N4C6
Q8N4P3
Q8N5A5
Q8N5F7
Q8N5K1
Q8N5P1
Q8N5S9
Q8N6H7
Q8N6T7
Q8N752
Q8N831
Q8N8A6
Q8N9T8
Q8NB16
Q8NBQ7
Q8NBZ0
Q8NC51
Q8NC69
Q8NCQ7
Q8ND24
Q8NDD1
Q8NE71
Q8NEB9
Q8NEF9
Q8NEJ0
Q8NFD2
Q8NFU5
Q8NG27
Q8NHQ9
Q8NHU6
Q8NHV4
Q8NI37
Q8TB72
Q8TB73
Q8TBF4
Q8TC92
Q8TCS8
Q8TD08
Q8TD17
Q8TDD1
Q8TDN6
Q8TDX7
Q8TE04
Q8TE99
Q8TED0
Q8TEP8
Q8TF05
Q8TF46
Q8WTP8
Q8WTT2
Q8WU08
Q8WU79
Q8WUA4
Q8WV22
Q8WV44
Q8WVV9
Q8WXE1
Q8WXF0
Q8WXG6
Q8WXI3
Q8WY54
Q8WYA6
Q8WYL5
Q8WYQ5
Q8WYQ9
Q8WZ42
Q92519
Q92522
Q92540
Q92545
Q92547
Q92552
Q92567
Q92575
Q92600
Q92615
Q92616
Q92628
Q92630
Q92686
Q92688
Q92729
Q92747
Q92769
Q92793
Q92794
Q92796
Q92824
Q92878
Q92879
Q92900
Q92901
Q92918
Q92932
Q92945
Q92968
Q92997
Q93077
Q93100
Q969G5
Q969G6
Q969Q0
Q969Q6
Q969S3
Q969T9
Q96A00
Q96A57
Q96A72
Q96AE4
Q96AE7
Q96B26
Q96BK5
Q96BT1
Q96C01
Q96C45
Q96C57
Q96C61
Q96CT7
Q96CX2
Q96CX3
Q96D46
Q96DB6
Q96DH6
Q96E11
Q96E39
Q96EY4
Q96FI4
Q96FK6
Q96FZ7
Q96GA3
Q96GD0
Q96GN5
Q96HC4
Q96HS1
Q96I24
Q96I25
Q96IF1
Q96IZ7
Q96J77
Q96J92
Q96JB8
Q96JK2
Q96K62
Q96KG9
Q96KR1
Q96L34
Q96LI5
Q96LW9
Q96LZ3
Q96M32
Q96ME1
Q96MF4
Q96MG7
Q96N46
Q96NC0
Q96NI6
Q96NT1
Q96NX5
Q96P11
Q96P63
Q96PF2
Q96PU8
Q96PV7
Q96Q15
Q96Q77
Q96QA5
Q96QG7
Q96QP1
Q96QR8
Q96QS6
Q96QZ7
Q96RE7
Q96RR4
Q96RU2
Q96RU7
Q96S38
Q96S53
Q96SB4
Q96SI9
Q96T21
Q96T49
Q96T60
Q99417
Q99437
Q99439
Q99547
Q99558
Q99570
Q99574
Q99575
Q99584
Q99590
Q99613
Q99615
Q99640
Q99661
Q99684
Q99697
Q99698
Q99704
Q99759
Q99832
Q99877
Q99878
Q99880
Q99956
Q99959
Q99986
Q9BQ02
Q9BQ39
Q9BQ61
Q9BQ67
Q9BQ75
Q9BQA1
Q9BQA5
Q9BQE6
Q9BQG0
Q9BQI3
Q9BRJ6
Q9BRJ7
Q9BRR6
Q9BRT6
Q9BRU9
Q9BRX2
Q9BRZ2
Q9BSC4
Q9BSJ8
Q9BT40
Q9BT49
Q9BTT0
Q9BTT4
Q9BTU6
Q9BU76
Q9BUB5
Q9BUL9
Q9BUM1
Q9BUQ8
Q9BV47
Q9BVI4
Q9BVJ6
Q9BW11
Q9BW60
Q9BWC9
Q9BWF3
Q9BWU1
Q9BX40
Q9BX95
Q9BXP5
Q9BXT8
Q9BXY0
Q9BY11
Q9BY12
Q9BY42
Q9BY77
Q9BY84
Q9BYC9
Q9BYG3
Q9BYK8
Q9BYP7
Q9BYT3
Q9BZ23
Q9BZ67
Q9BZG2
Q9BZI7
Q9BZL4
Q9BZV1
Q9BZZ5
Q9C098
Q9C0B9
Q9C0C2
Q9C0G0
Q9C0I1
Q9C0J8
Q9C0K7
Q9GZM8
Q9GZR2
Q9GZR7
Q9GZU7
Q9GZV4
Q9H000
Q9H019
Q9H093
Q9H0B3
Q9H0C8
Q9H0J9
Q9H0K1
Q9H0U9
Q9H0Z9
Q9H2U2
Q9H2Y7
Q9H361
Q9H3G5
Q9H3Y6
Q9H477
Q9H479
Q9H4A3
Q9H4B4
Q9H501
Q9H579
Q9H5V9
Q9H694
Q9H6F5
Q9H6P5
Q9H6R4
Q9H6S0
Q9H6W3
Q9H6Y2
Q9H6Z4
Q9H773
Q9H792
Q9H7E2
Q9H898
Q9H8W3
Q9H8X2
Q9H910
Q9H999
Q9H9A5
Q9H9Y2
Q9HA47
Q9HAU5
Q9HAZ1
Q9HBD4
Q9HBU6
Q9HBY8
Q9HC16
Q9HC98
Q9HCC0
Q9HCJ0
Q9HCM7
Q9HCS7
Q9HD33
Q9HD43
Q9NP64
Q9NP73
Q9NPD3
Q9NPI1
Q9NPI5
Q9NQ29
Q9NQ55
Q9NQM4
Q9NQP4
Q9NQR1
Q9NQS7
Q9NQW6
Q9NQZ2
Q9NR12
Q9NR20
Q9NRA0
Q9NRC1
Q9NRC6
Q9NRD5
Q9NRF2
Q9NRM2
Q9NRM7
Q9NRR3
Q9NRR6
Q9NRW4
Q9NS39
Q9NSD9
Q9NSI2
Q9NSY1
Q9NT12
Q9NTJ3
Q9NTM9
Q9NU22
Q9NUD5
Q9NUL3
Q9NUQ6
Q9NVA2
Q9NVC2
Q9NVI1
Q9NVI7
Q9NVX2
Q9NVY6
Q9NW75
Q9NWH9
Q9NWT1
Q9NWZ3
Q9NX05
Q9NX24
Q9NXD2
Q9NXV6
Q9NY12
Q9NY61
Q9NY93
Q9NYA1
Q9NYL2
Q9NYV4
Q9NYY3
Q9NZB2
Q9NZJ5
Q9NZJ9
Q9NZN8
Q9NZV1
Q9P016
Q9P031
Q9P0M2
Q9P0V3
Q9P258
Q9P287
Q9P2D0
Q9P2I0
Q9P2J9
Q9P2K5
Q9P2N5
Q9P2W1
Q9UBB4
Q9UBB9
Q9UBE0
Q9UBF8
Q9UBG0
Q9UBP6
Q9UBU8
Q9UBV8
Q9UBW7
Q9UEE5
Q9UFD9
Q9UFF9
Q9UGN5
Q9UGR2
Q9UGY1
Q9UHA3
Q9UHB9
Q9UHK0
Q9UHX1
Q9UHY1
Q9UI15
Q9UI30
Q9UIF9
Q9UIG0
Q9UII2
Q9UII4
Q9UIK4
Q9UIV1
Q9UIW2
Q9UJ70
Q9UJA5
Q9UJV9
Q9UKE5
Q9UKF6
Q9UKK9
Q9UKS6
Q9UKV3
Q9UKY7
Q9UKZ1
Q9ULL4
Q9ULM3
Q9ULM6
Q9ULU4
Q9ULV4
Q9ULW3
Q9ULX3
Q9ULZ2
Q9ULZ3
Q9UMS4
Q9UN86
Q9UNF0
Q9UNH5
Q9UNL7
Q9UNW1
Q9UNW9
Q9UNX3
Q9UNX4
Q9UNZ2
Q9UNZ5
Q9UPN7
Q9UPZ9
Q9UQ07
Q9UQE7
Q9UQM7
Q9Y216
Q9Y224
Q9Y227
Q9Y237
Q9Y243
Q9Y262
Q9Y265
Q9Y266
Q9Y283
Q9Y2H1
Q9Y2H2
Q9Y2K1
Q9Y2K5
Q9Y2K7
Q9Y2L1
Q9Y2P8
Q9Y2R4
Q9Y2S6
Q9Y2U5
Q9Y2W2
Q9Y2X3
Q9Y2Z0
Q9Y314
Q9Y324
Q9Y383
Q9Y3A2
Q9Y3A4
Q9Y3A5
Q9Y3B4
Q9Y3B9
Q9Y3C1
Q9Y3F4
Q9Y3I0
Q9Y3T9
Q9Y3U8
Q9Y4A5
Q9Y4C4
Q9Y4F3
Q9Y508
Q9Y520
Q9Y5B0
Q9Y5B8
Q9Y5B9
Q9Y5J1
Q9Y5L3
Q9Y5P4
Q9Y5P8
Q9Y5S9
Q9Y5V3
Q9Y616
Q9Y6E0
Q9Y6E2
Q9Y6J0
Q9Y6J8
Q9Y6K9
Q9Y6M1
Q9Y6M4
Q9Y6R4
Q9Y6S9
Q9Y6T7
Q9Y6W6
A0A075B6H9
A0A075B6I0
A0A075B6I1
A0A075B6I4
A0A075B6I9
A0A075B6J1
A0A075B6J6
A0A075B6J9
A0A075B6K0
A0A075B6K2
A0A075B6K4
A0A075B6K5
A0A075B6K6
A0A075B6N1
A0A075B6N2
A0A075B6N3
A0A075B6N4
A0A075B6P5
A0A075B6Q5
A0A075B6R0
A0A075B6R2
A0A075B6S0
A0A075B6S2
A0A075B6S4
A0A075B6S5
A0A075B6S6
A0A075B6T6
A0A075B6T7
A0A075B6T8
A0A075B6U4
A0A075B6V5
A0A075B6W5
A0A075B6X5
A0A075B6Y3
A0A075B6Y9
A0A075B706
A0A075B759
A0A075B767
A0A087WSX0
A0A087WSY4
A0A087WSY6
A0A087WSZ0
[truncated: 18,230 more rows]
