# Supplementary material for: Computational Screening of Phase-separating Proteins
Source: Genomics Proteomics Bioinformatics. 2021 Feb 19;19(1):13–24. doi: 10.1016/j.gpb.2020.11.003 (PMC8498823; doi:10.1016/j.gpb.2020.11.003)
Supplement: Supplementary Table S2 — Predicted scores of human proteome by phase separation predictors [file mmc3.xlsx]

## Sheet: Table S2
Table S2 Predicted scores of human proteome by phase separation predictors
Header explanation
UniprotEntry	The protein entry in the UniProt database.
set	Labeled 'P' if the protein is within our constructed positive set P.
catGRANULE	Predicted catGRANULE scores of 20,505 human proteins.
PScore	Predicted PScores of 18,521 human proteins.
PLAAC (NLLR)	Normalized LLR scores of 20,357 human proteins, we used the web server for prediction with parameters set as default (Core Length = 60, Relative weighting of background probabilities = 100%, NLLR = LLR/Core Length).
PSPer	Predicted PSPer scores of 20,475 human proteins.
R+Y	Predicted saturation concentration of 2657 human proteins.
LARKS	Labeled '1' if the protein is within the top 400 human proteins rich in LARKS.
UniprotEntry	Set	catGRANULE	PScore	PLAAC (NLLR)	PSPer	R+Y	LARKS
B1PRL2	P	0.833321	6.06	0.574	0.502826	nan	0
O00401	P	0.738347	4.9	0.09	0.345645	103.175	0
O00571	P	1.98497	7.9	0.207	0.376678	28.2609	1
O14641	P	1.18556	4.32	0.07	0.323009	20.6349	0
O14979	P	2.08625	16.83	0.509	0.593137	18.5185	0
O15116	P	-0.105184	nan	-0.557	0.213177	nan	0
O15169	P	1.05408	2.15	-0.159	0.311045	20.6349	0
O15550	P	0.883553	2.2	0.176	0.209476	nan	0
O43390	P	2.25882	10.17	0.284	0.603486	7.7381	0
O43561	P	-0.334812	2.71	-0.126	0.400615	116.071	0
O43663	P	0.168958	1.9	-0.131	0.308881	nan	0
O43670	P	0.34342	5.49	0.313	0.401921	62.5	0
O43781	P	1.02647	2.35	-0.275	0.259321	nan	0
O43791	P	-0.255438	0.43	-0.402	0.1554	nan	0
O43809	P	0.186633	-0.41	-0.274	0.19933	nan	0
O60479	P	0.104155	2.65	0.14	0.366826	180.556	0
O60500	P	0.733511	1.73	-0.172	0.259037	270.833	0
O60563	P	0.383491	2.93	-0.038	0.24984	154.762	0
O60832	P	0.53448	-0.02	-0.411	0.351658	nan	0
O60885	P	0.211904	2.73	0.419	0.545118	nan	0
O75177	P	1.42715	2.08	0.718	0.63721	34.9462	1
O75494	P	1.10287	2.27	-0.1	0.642319	17.1053	0
O75683	P	0.852042	0.81	-0.445	0.358898	nan	0
O75791	P	0.926123	-0.28	0.13	0.350731	nan	0
O75925	P	-0.242206	1.27	-0.06	0.276823	nan	0
O75928	P	-0.296848	0.84	-0.231	0.273024	nan	0
O76064	P	0.447167	1.44	-0.282	0.2456	nan	0
O95453	P	0.591573	1.3	-0.225	0.326335	nan	0
O95613	P	0.870337	2.83	-0.11	0.0305594	nan	0
P00441	P	1.98303	1.46	-0.343	0.222655	nan	0
P01106	P	0.164155	2.14	-0.241	0.307759	101.562	0
P04637	P	0.0863166	1.99	-0.154	0.269427	nan	0
P04792	P	-0.367842	-0.04	-0.34	0.265318	nan	0
P06241	P	0.951949	2.88	0.07	0.301982	nan	0
P06748	P	0.873033	0.26	-0.331	0.310685	nan	0
P08047	P	1.68187	4.71	0.315	0.305799	nan	0
P09651	P	4.89255	13.89	0.473	0.603494	27.0833	1
P0DMV8	P	1.29648	1.36	-0.271	0.141932	nan	0
P10071	P	1.16142	3.27	0.18	0.592544	nan	0
P10636	P	1.71571	3.41	-0.061	0.411587	nan	0
P11387	P	1.33302	0.71	-0.276	0.315843	nan	0
P11388	P	1.43171	2.3	-0.1	0.293076	nan	0
P11940	P	0.59118	1.32	0.147	0.43128	nan	0
P13056	P	0.132252	0.63	-0.232	0.229341	nan	0
P15502	P	4.02318	5.57	-0.048	0.333835	nan	0
P16333	P	0.958222	0.8	-0.175	0.263215	nan	0
P17480	P	1.09292	0.54	-0.286	0.285919	48.8722	0
P17600	P	1.3036	3.82	0.34	0.248038	nan	0
P17676	P	0.301226	3.32	-0.028	0.372772	162.5	0
P17931	P	1.57056	5.42	0.293	0.491267	nan	0
P18583	P	0.416734	3.85	0.018	0.786275	nan	0
P22087	P	3.33603	11.1	0.178	0.331921	nan	1
P22626	P	4.66353	14.06	0.506	0.649053	36.9318	1
P23246	P	2.3829	7.67	0.478	0.483683	14.7727	1
P23497	P	1.26549	1.62	-0.321	0.468597	nan	0
P24928	P	1.02913	7.26	0.212	0.663593	14.2544	0
P25490	P	1.85809	2.79	-0.172	0.318738	541.667	1
P26196	P	0.58102	1.04	0.219	0.283305	nan	0
P26651	P	0.296195	3.81	-0.089	0.395115	166.667	0
P29590	P	-0.111914	2.18	-0.204	0.245096	nan	0
P31483	P	0.972891	5.57	0.424	0.441823	nan	0
P31942	P	4.19176	10.94	0.289	0.547499	38.6905	1
P31943	P	2.32642	8.3	0.305	0.490272	162.5	0
P33240	P	1.23816	3.54	0.34	0.385718	nan	0
P35637	P	5.75	13.96	0.674	0.914873	5.47138	1
P38159	P	2.92459	6.92	0.029	0.767883	4.90566	0
P38432	P	1.21652	2.56	-0.107	0.368671	nan	0
P40337	P	0.439114	1.73	-0.296	0.379788	nan	0
P42858	P	0.369345	2.16	0.619	0.0426115	nan	0
P43243	P	1.55603	2.63	0.07	0.421885	17.4731	0
P45973	P	0.541553	-0.34	-0.541	0.329598	nan	0
P46013	P	1.55187	1.6	-0.205	1	nan	0
P46100	P	1.7552	1.87	0.354	0.416433	nan	0
P48436	P	0.413908	3.52	0.252	0.417182	25.4902	0
P49711	P	0.635417	0.5	-0.308	0.328021	154.762	0
P49790	P	1.50904	5.51	0.231	0.418864	nan	0
P50750	P	0.135617	1.27	-0.173	0.241004	nan	0
P51531	P	1.15678	5.54	0.732	0.399268	nan	0
P51532	P	1.38641	5.58	0.244	0.250061	nan	0
P51991	P	5.25324	15.69	0.484	0.643399	21.2418	1
P52298	P	1.39353	2.35	-0.256	0.418276	270.833	0
P52597	P	1.50074	2.34	0.1	0.414502	nan	0
P52948	P	1.34485	5.81	0.164	0.252792	77.3809	1
P54132	P	0.941838	1.56	-0.213	0.25848	65	0
P55060	P	-0.00504766	-0.46	-0.244	0.14903	nan	0
P55072	P	1.02136	1.95	-0.041	0.219471	nan	0
P55795	P	2.22509	8.22	0.322	0.511229	144.444	0
P56182	P	0.628834	1.03	-0.294	0.429921	nan	0
P61129	P	1.89892	3.55	0.175	0.561556	nan	0
P61978	P	1.60143	5.15	-0.052	0.338541	90.2778	0
P62310	P	-0.850392	nan	-0.586	0	nan	0
P62312	P	0.27914	nan	-0.322	0	nan	0
P62993	P	0.783498	0.89	-0.255	0.219701	nan	0
P63165	P	0.259375	nan	-0.494	0	nan	0
P63244	P	0.351621	0.63	-0.331	0.1459	nan	0
P63279	P	-0.355427	-0.13	-0.441	0.254603	nan	0
P78344	P	0.79307	2.36	0.127	0.231264	nan	0
P78352	P	1.11944	1.28	-0.23	0.263801	406.25	0
P98179	P	3.51889	10.66	0.196	0.577534	36.1111	1
Q00987	P	0.271495	-0.43	-0.368	0.363064	118.182	0
Q01085	P	0.968464	5	0.293	0.45295	nan	0
Q01130	P	1.13794	3.05	-0.075	0.602278	30.2326	0
Q01826	P	0.355002	1.16	0.332	0.21675	114.035	0
Q01844	P	3.35544	9.31	0.573	0.856721	4.10354	0
Q04206	P	0.08697	2.27	-0.024	0.347062	101.562	0
Q04637	P	0.967664	3.63	0.155	0.388365	nan	0
Q06587	P	1.83792	6.2	-0.023	0.313711	nan	1
Q06609	P	0.241095	0.52	-0.248	0.242998	nan	0
Q06787	P	1.45735	4.7	-0.065	0.34214	72.2222	0
Q07666	P	1.23519	4.36	0.016	0.425751	12.6953	0
Q07889	P	0.455465	3.17	-0.079	0.233259	49.2424	0
Q09028	P	0.466476	-0.29	-0.336	0.242567	nan	0
Q09161	P	-0.198721	0.43	-0.352	0.182368	nan	0
Q12888	P	1.19479	2.56	-0.159	0.329841	nan	0
Q12988	P	-0.697753	-1.08	-0.521	0.25444	nan	0
Q13094	P	0.647881	3.39	0.075	0.318591	56.5217	0
Q13148	P	2.038	5.95	0.46	0.37629	nan	1
Q13151	P	4.68134	12.72	0.376	0.637337	62.5	1
Q13283	P	1.19128	1.26	-0.171	0.432815	nan	0
Q13428	P	1.47991	1.9	-0.157	0.527428	nan	0
Q13501	P	0.704271	2.51	-0.29	0.321439	nan	0
Q13627	P	0.952848	3.66	0.153	0.32523	27.0833	0
Q13761	P	0.63264	3.54	0.159	0.384373	103.175	0
Q13823	P	1.12986	0.66	-0.133	0.508962	38.6905	0
Q14011	P	3.58024	10.76	0.058	0.586144	40.1235	1
Q14103	P	2.92439	16.39	0.502	0.550607	nan	1
Q14145	P	0.395955	2.71	-0.12	0.176153	nan	0
Q14149	P	0.636593	0.75	-0.206	0.256565	135.417	0
Q14151	P	1.91553	6.73	0.011	0.446411	nan	0
Q14152	P	1.25291	6.92	-0.264	0.950689	13.0522	0
Q14157	P	1.38115	6.81	0.144	0.487592	nan	0
Q14191	P	0.767032	0.71	-0.32	0.232197	nan	0
Q14207	P	0.840345	1.86	0.066	0.361527	nan	0
Q14596	P	0.473173	1.96	-0.203	0.271216	240.741	0
Q14676	P	0.745992	3.33	-0.058	0.713319	nan	0
Q14781	P	0.93924	1.88	-0.03	0.263295	nan	0
Q14974	P	-0.082053	-0.49	-0.229	0.171388	nan	0
Q14978	P	1.30383	1.19	-0.299	0.458733	nan	0
Q15020	P	0.495798	0.19	-0.123	0.370009	61.9048	0
Q15056	P	2.28732	5.75	-0.194	0.485754	83.3333	0
Q15233	P	0.757606	7.53	0.158	0.426298	nan	0
Q15424	P	1.93783	7.46	0.128	0.519644	nan	0
Q15648	P	1.62551	4.03	0.145	0.436131	nan	0
Q15717	P	1.06447	1.48	0.032	0.317893	nan	0
Q15723	P	0.0178873	0.15	-0.114	0.318706	nan	0
Q16082	P	-0.220251	0.07	-0.352	0.310184	nan	0
Q16198	P	-0.543122	nan	0.131	0	nan	0
Q16236	P	0.329062	1.6	-0.226	0.251949	722.222	0
Q16533	P	0.393848	0.24	-0.355	0.300263	nan	0
Q16630	P	1.64449	6.06	0.117	0.668691	14.4444	0
Q16637	P	0.796877	2.12	-0.13	0.276519	nan	0
Q32P51	P	3.66695	14.67	0.38	0.571631	58.0357	1
Q5HY92	P	0.402588	3.57	0.137	0.377414	29.5454	0
Q5TGY3	P	1.42912	4.76	0.015	0.711789	nan	0
Q5U5Q3	P	0.61851	3.87	-0.059	0.274914	85.5263	0
Q6IMN6	P	0.822768	3.11	0.084	0.298215	nan	0
Q6VMQ6	P	0.559032	4.59	-0.017	0.253619	nan	0
Q6ZMT4	P	0.806139	2.46	-0.019	0.268912	48.1482	0
Q6ZN04	P	1.31646	4.35	0.149	0.331972	63.7255	0
Q7Z5Q1	P	0.823716	5.01	0.293	0.393105	nan	0
Q86SG3	P	0.515057	1.87	0.252	0.326873	nan	0
Q86YR5	P	0.90554	1.09	-0.251	0.283233	74.7126	0
Q8IU60	P	0.670767	0.97	0.033	0.368384	240.741	0
Q8IYB3	P	0.937182	4.74	-0.025	0.775247	nan	0
Q8IYW5	P	0.462081	2.26	-0.218	0.321513	54.1667	0
Q8IZD4	P	0.244379	2.59	-0.009	0.300212	166.667	0
Q8IZH2	P	1.16346	3.24	0.003	0.197755	162.5	0
Q8N163	P	0.354316	0.9	-0.133	0.249931	nan	0
Q8N684	P	0.365539	2.31	-0.069	0.585018	24.6212	0
Q8N884	P	0.537094	1.27	-0.227	0.285297	nan	0
Q8NCA5	P	3.24904	12.68	0.346	0.422813	19.3452	1
Q8TC56	P	0.932102	1.2	-0.085	0.383556	103.175	1
Q8WXF1	P	1.09613	5.04	0.229	0.426316	nan	0
Q92777	P	0.343862	3.11	0.13	0.252082	nan	0
Q92804	P	6.29463	18.48	0.55	0.801133	2.19003	0
Q92966	P	0.399108	2.51	-0.35	0.233319	nan	0
Q92973	P	-0.102489	-0.47	-0.295	0.170587	nan	0
Q969G3	P	0.448278	3.79	0.056	0.302377	92.8571	0
Q96EP5	P	1.94351	4.93	0.257	0.498343	54.1667	0
Q96GD4	P	0.0180997	0.81	-0.159	0.210753	nan	0
Q96GM8	P	0.497529	2.91	-0.205	0.282964	nan	0
Q96HW7	P	-0.0812036	0.41	-0.284	0.147815	nan	0
Q96J87	P	0.902044	2.77	0.166	0.418637	nan	0
Q96LA8	P	0.552139	0.39	-0.388	0.288077	nan	0
Q96LT7	P	-0.0730522	0.12	-0.305	0.137448	nan	0
Q96MU7	P	1.6081	3.64	0.088	0.778515	4.38596	0
Q96PK6	P	0.878358	4.37	0.306	0.859665	14.7059	1
Q96PV0	P	1.30323	4.83	0.138	0.224898	19.8171	0
Q96RS0	P	1.23253	2.03	-0.157	0.25137	116.071	0
Q99700	P	0.898467	7.03	0.49	0.632933	nan	0
Q99729	P	3.14925	15.84	0.504	0.574798	45.1389	1
Q99996	P	1.1253	1.54	-0.152	0.0195839	127.451	0
Q9BQ04	P	0.388457	1.48	-0.058	0.474542	nan	0
Q9BUJ2	P	2.09078	10.71	0.513	0.42648	5.37634	1
Q9BUR4	P	0.770119	2.59	-0.22	0.238541	nan	0
Q9BY44	P	0.67882	1.14	-0.102	0.218441	nan	0
Q9BZB8	P	0.380469	1.6	-0.263	0.39067	nan	0
Q9BZC1	P	0.653288	0.84	0.273	0.405542	nan	0
Q9GZQ8	P	-0.680584	nan	-0.408	0	nan	0
Q9GZS1	P	0.0200436	0.23	-0.144	0.233877	nan	0
Q9H0A0	P	0.479969	0.81	-0.222	0.229909	nan	0
Q9H0D6	P	1.02417	2.39	0.08	0.30129	29.9539	0
Q9H0L4	P	1.74332	5.98	0.297	0.401233	nan	0
Q9H165	P	1.01355	3.93	-0.107	0.246218	nan	0
Q9H1Q7	P	0.240866	4.26	-0.06	0.332922	nan	0
Q9H4Z2	P	0.701625	2.23	-0.073	0.308533	33.3333	0
Q9H9Y6	P	0.745959	0.9	-0.008	0.191243	nan	0
Q9NPI6	P	-0.252269	0.27	-0.085	0.281397	nan	0
Q9NQI0	P	1.77535	6.77	-0.106	0.334706	45.1389	0
Q9NQZ3	P	0.743264	1.87	0.252	0.316521	nan	0
Q9NR30	P	1.50043	5.54	0.015	0.258797	nan	0
Q9NR90	P	0.218879	1.82	0.255	0.331514	nan	0
Q9NRC8	P	0.270156	0.4	-0.364	0.286772	nan	0
Q9NRN9	P	-0.321694	-0.4	-0.392	0.23293	nan	0
Q9NTZ6	P	1.88397	7.83	0.219	0.344495	nan	0
Q9NVM4	P	-0.134751	2.01	-0.371	0.170704	nan	0
Q9NWB1	P	0.511953	3.11	-0.009	0.489518	541.667	0
Q9NYH9	P	-0.111898	-0.58	-0.447	0.228913	nan	0
Q9NZI8	P	0.792482	0.5	-0.053	0.338926	nan	0
Q9P2E3	P	0.646231	2.06	0.055	0.141701	nan	0
Q9UER7	P	0.67802	2.21	-0.195	0.418362	nan	0
Q9UHD9	P	0.531376	3.24	0.157	0.241289	nan	0
Q9UK45	P	-0.0238171	nan	-0.465	0	nan	0
Q9UKL3	P	1.22122	2.48	-0.231	0.439997	nan	0
Q9UKV8	P	0.467782	0.91	-0.208	0.171804	722.222	0
Q9UKY1	P	0.768992	2	-0.088	0.28136	nan	0
Q9ULX6	P	1.89459	7.43	0.123	0.370064	65	0
Q9UPQ9	P	2.46801	6.28	0.293	0.41533	nan	0
Q9UQ35	P	1.37579	4.28	0.108	1	nan	0
Q9Y230	P	0.378836	0.26	-0.251	0.166597	nan	0
Q9Y333	P	-1.03163	nan	-0.485	0	nan	0
Q9Y3R0	P	0.969314	4.39	-0.068	0.229618	118.182	0
Q9Y4Y9	P	-0.456642	nan	-0.613	0	nan	0
Q9Y4Z0	P	2.08138	nan	-0.139	0.31288	nan	0
Q9Y580	P	0.84407	2.93	0.12	0.49808	36.1111	0
Q9Y5A9	P	1.57694	4.15	0.333	0.388367	130	0
Q9Y6X2	P	0.207738	1.21	-0.162	0.273169	nan	0
G8JLB6	P	2.54121	9.57	0.408	0.505492	nan	0
O14980	P	0.0564064	-0.4	-0.221	0.134495	nan	0
P26368	P	0.770609	0.12	-0.114	0.421583	nan	0
P26599	P	0.83912	0.89	-0.029	0.262286	nan	0
P46777	P	0.815287	0.58	-0.36	0.300793	nan	0
P52292	P	0.285511	-0.38	-0.197	0.210575	nan	0
P62750	P	-0.143834	0.59	-0.505	0.343131	nan	0
P83916	P	0.742235	-0.89	-0.65	0.348062	nan	0
Q7Z739	P	1.36912	4	0.511	0.411362	325	0
Q92499	P	1.34565	1.24	-0.336	0.178761	nan	0
Q99873	P	-0.137904	0	-0.37	0.21651	nan	0
Q9BYJ9	P	1.36153	3.27	0.292	0.437985	154.762	0
O00410	P	0.113172	-0.26	-0.237	0.182062	nan	0
P00519	P	1.18798	2.41	-0.199	0.33339	nan	0
P03372	P	0.552057	2.12	0.05	0.405569	144.444	0
P04156	P	2.12884	12.9	0.247	0.347821	nan	1
P05067	P	0.283878	2.8	-0.331	0.310137	216.667	0
P07320	P	0.276837	0.54	-0.177	0.333038	nan	0
P08908	P	-0.0856142	1.58	-0.299	0.205998	nan	0
P0CG48	P	1.06331	-0.91	-0.481	0.123915	nan	0
P10275	P	1.1359	5.2	0.51	0.331459	62.5	0
P10276	P	0.183872	2.65	-0.025	0.28276	nan	0
P18031	P	0.180572	0.9	-0.354	0.24706	nan	0
P19622	P	2.83724	5	-0.025	0.346891	nan	1
P23771	P	0.556206	2.24	-0.1	0.443699	120.37	0
P35555	P	1.45373	4.9	-0.105	0.44035	nan	0
P48431	P	1.08319	3.32	0.272	0.465548	98.4848	0
P55854	P	0.105511	nan	-0.37	0	nan	0
Q01860	P	1.30744	4.42	-0.133	0.280493	433.333	0
Q07352	P	0.50934	2.04	-0.125	0.391476	nan	0
Q13542	P	-0.135748	nan	-0.257	0	nan	0
Q14739	P	0.340153	1.08	-0.249	0.310005	nan	0
Q15811	P	0.985453	2.27	-0.102	0.128262	nan	0
Q5FBB7	P	0.523895	1.33	-0.347	0.38957	100	0
Q8NE35	P	0.547336	1.86	0.307	0.448746	nan	0
Q9H9S0	P	-0.401869	4.31	0.122	0.274521	nan	0
Q9NSC5	P	0.222685	0.14	-0.223	0.244535	nan	0
A0A024RB53	P	3.86995	14.72	0.364	0.553071	nan	0
D6RBZ0	P	2.93436	16.8	0.495	0.553096	nan	0
K7EK33	P	1.94702	4.82	0.257	0.499015	nan	0
P23769	P	0.842861	2.84	-0.05	0.349605	185.714	0
A0A0U1RRE5	N	-0.561809	nan	-0.286	0	nan	0
A1L020	N	1.08567	3.09	0.045	0.285905	nan	0
A2A288	N	0.788448	2.9	-0.229	0.293635	nan	0
A4D1E9	N	1.01794	0.85	-0.293	0.23968	nan	0
A5YKK6	N	0.535542	2.03	0.041	0.0606206	nan	0
A8CG34	N	0.747266	5.12	0.055	0.515909	nan	0
C9JLW8	N	-0.0156984	nan	-0.371	0	nan	0
I0J062	N	0.427319	2.98	-0.16	0.413146	nan	0
O00165	N	1.15544	3.79	-0.257	0.36651	nan	0
O00257	N	1.06133	1.97	-0.061	0.471473	30.9524	0
O00422	N	-0.0970653	-1.1	-0.292	0.296784	nan	0
O00566	N	0.978788	1.98	-0.432	0.333444	101.562	0
O00567	N	0.77221	0.81	-0.313	0.319716	nan	0
O14746	N	0.358057	2.63	-0.219	0.225677	nan	0
O15047	N	1.07917	5	0.078	0.645728	nan	0
O15055	N	0.635597	3.28	-0.001	0.204838	60.1852	0
O15213	N	0.849722	1.07	-0.209	0.359241	103.175	0
O15234	N	1.70021	4.67	0.215	0.635881	nan	1
O15381	N	0.687266	1.31	-0.231	0.302611	203.125	0
O15446	N	0.772096	1.8	-0.081	0.412607	nan	0
O15527	N	-0.21339	1.79	-0.207	0.193747	nan	0
O43447	N	1.09407	1.01	-0.218	0.124238	nan	0
O43660	N	0.401558	0.34	-0.128	0.263782	270.833	0
O43823	N	1.73687	4.38	0.092	0.360057	20.3125	0
O60318	N	0.825104	2.86	0.077	0.231722	nan	0
O60828	N	0.826199	1.76	-0.213	0.478097	34.3915	0
O60934	N	0.810909	0.58	-0.041	0.399899	116.071	0
O60936	N	-0.16685	2.58	-0.31	0.376534	nan	0
O75151	N	1.05222	2.19	0.009	0.252383	nan	0
O75319	N	0.996578	1.74	-0.006	0.337821	180.556	0
O75554	N	1.4384	1.04	-0.494	0.374301	nan	0
O75817	N	-0.37534	0.52	-0.235	0.260071	nan	0
O76021	N	0.746678	0.96	-0.384	0.301407	nan	0
O94818	N	1.16898	1.99	0.007	0.282477	92.8571	0
O94906	N	0.598286	5.94	-0.064	0.256955	40.1235	0
O95232	N	1.19033	2.3	-0.342	0.573255	nan	0
O95707	N	-0.0519958	0.87	-0.373	0.208657	nan	0
P02545	N	0.904429	2.74	0.03	0.290602	nan	0
P06730	N	-0.0125946	-0.1	-0.436	0.208303	nan	0
P08621	N	2.19939	2.3	-0.345	0.745757	11.1876	0
P0DI83	N	0.28507	2.08	-0.218	0.334729	nan	0
P12270	N	1.06439	4.56	0.025	0.434785	nan	0
P15927	N	0.471834	-0.16	-0.019	0.218803	722.222	0
P16383	N	0.478172	1.83	-0.343	0.322546	nan	0
P17844	N	1.2945	2.99	0.339	0.373851	76.4706	0
P19474	N	0.184819	1.45	-0.23	0.143706	nan	0
P19544	N	0.597584	3.11	0.037	0.419403	270.833	0
P20592	N	0.400546	0.71	0.051	0.253207	nan	0
P21359	N	0.579092	1.04	-0.105	0.130467	92.8571	0
P23396	N	0.470118	-0.16	-0.471	0.217527	nan	0
P25685	N	1.62963	5.34	-0.117	0.327968	nan	0
P27694	N	0.900035	1.12	0.073	0.259373	nan	0
P29375	N	0.550244	2.9	-0.199	0.153188	72.2222	0
P33076	N	0.30549	1.62	-0.16	0.194939	nan	0
P36873	N	0.242353	0.38	-0.385	0.196115	nan	0
P38919	N	0.0792597	-0.35	-0.36	0.250478	nan	0
P39748	N	0.57674	1.21	-0.311	0.282853	nan	0
P41220	N	-0.332917	-0.24	-0.377	0.240822	nan	0
P42285	N	0.781799	0.58	-0.322	0.204347	nan	0
P46783	N	0.628409	-0.95	-0.352	0.33257	nan	0
P48729	N	0.726324	-0.6	-0.111	0.245396	nan	0
P49715	N	0.906455	4.22	0.005	0.363297	100	0
P49792	N	1.5339	3.28	0.137	0.128617	nan	0
P50222	N	0.643846	2.82	0.034	0.330781	240.741	0
P51816	N	0.626351	2.21	0.014	0.359029	nan	0
P51955	N	0.426764	1.53	-0.292	0.263382	nan	0
P52824	N	0.838842	1.95	-0.133	0.179461	nan	0
P55199	N	0.701821	1.88	-0.143	0.290017	nan	0
P55265	N	1.22228	1.62	-0.098	0.243983	85.5263	0
P55735	N	0.507608	0	-0.333	0.210795	nan	0
P55769	N	-0.980275	nan	-0.471	0	nan	0
P57052	N	0.187825	-0.63	-0.07	0.486682	325	0
P57740	N	0.131762	1.11	-0.136	0.189324	nan	0
P60484	N	0.415362	0.77	-0.294	0.298359	nan	0
P61011	N	0.977759	-0.27	0.149	0.213309	nan	0
P61236	N	-0.230902	nan	-0.342	0	nan	0
P62140	N	0.357632	0.18	-0.261	0.217333	nan	0
P62913	N	1.05668	0.26	-0.41	0.247867	nan	0
P84103	N	0.907059	2.65	-0.321	0.497357	nan	0
Q00839	N	2.7144	9.36	0.423	0.387759	15.4762	0
Q01081	N	1.53459	0.5	-0.284	0.458903	nan	1
Q02040	N	0.976093	2.95	-0.283	0.593416	nan	0
Q05066	N	-0.546111	-0.1	-0.262	0.339915	nan	0
Q06265	N	0.365294	0.3	-0.462	0.289068	nan	0
Q07021	N	0.259669	0.64	-0.369	0.274773	nan	0
Q07955	N	2.37379	4.04	-0.127	0.507711	44.8276	0
Q08170	N	2.33401	2.72	-0.145	0.877045	15.6626	0
Q08752	N	1.26517	0.28	-0.199	0.201532	nan	0
Q0WX57	N	0.0622381	0.09	-0.176	0.353083	nan	0
Q12769	N	0.154288	0.57	-0.278	0.118731	nan	0
Q12837	N	0.761592	5.72	0.169	0.349096	nan	1
Q12906	N	2.46004	10.73	0.511	0.470771	13.2653	0
Q13247	N	1.87355	2.91	-0.209	0.726925	19.697	0
Q13342	N	1.06965	1.27	-0.185	0.368189	43.3333	0
Q13427	N	2.08473	1.75	-0.198	0.752655	7.44559	0
Q13435	N	1.05831	4.46	-0.05	0.236296	nan	0
Q13526	N	0.763944	0.88	-0.137	0.316588	nan	0
Q13610	N	0.631104	0.89	-0.376	0.302398	309.524	0
Q13895	N	-0.14367	-0.24	-0.338	0.27685	nan	0
Q13901	N	-0.0834416	-2.43	-0.422	0.263506	nan	0
Q14004	N	1.48953	4.26	0.098	0.4243	nan	0
Q14164	N	0.252252	0.24	-0.343	0.169151	nan	0
Q14331	N	1.0758	0.06	-0.371	0.321711	nan	0
Q14671	N	1.50914	3.84	0.382	0.255451	42.7632	0
Q14684	N	1.12185	1.84	-0.109	0.416574	nan	0
Q14764	N	0.630516	2.1	-0.114	0.142364	nan	0
Q14966	N	1.25852	3.26	0.065	0.448997	nan	0
Q15007	N	0.790375	4.34	0.018	0.283434	196.97	0
Q15024	N	0.287668	0.49	-0.538	0.17486	nan	0
Q15061	N	0.50604	1.03	-0.248	0.305444	nan	0
Q15397	N	0.817133	0.05	-0.375	0.228798	nan	0
Q16790	N	0.412667	1.94	-0.255	0.271134	nan	0
Q3ZCQ8	N	0.22213	1.26	-0.184	0.267463	nan	0
Q504Q3	N	0.657862	0.73	-0.256	0.214323	nan	0
Q53GS7	N	0.374246	1.31	-0.138	0.267439	nan	0
Q53HL2	N	0.425392	1.64	-0.319	0.331659	nan	0
Q58A45	N	0.788676	3.88	0.025	0.337812	nan	0
Q5C9Z4	N	1.14492	2.03	-0.315	0.447509	54.1667	0
Q5EE01	N	-0.848023	nan	-0.661	0	nan	0
Q5F1R6	N	0.818946	0.7	-0.366	0.349621	135.417	0
Q5H9S7	N	0.224449	0.23	-0.363	0.243092	nan	0
Q5HYJ3	N	0.288778	0.11	-0.276	0.269285	nan	0
Q5JVS0	N	1.98167	4.27	-0.117	0.4958	17.5202	0
Q5SY16	N	0.148277	0.51	-0.302	0.253345	nan	0
Q5T5X7	N	0.615439	1.26	-0.18	0.238582	nan	0
Q5W0Q7	N	0.660002	1.33	-0.088	0.230845	196.97	0
Q66PJ3	N	1.72488	2.12	-0.121	0.467531	43.3333	0
Q6NT76	N	0.408419	3.48	0.213	0.339678	120.37	0
Q6P2E9	N	0.39014	1.7	-0.046	0.259232	nan	0
Q6P2H3	N	0.355068	2.95	-0.187	0.243591	nan	0
Q6P6C2	N	0.343666	0.94	-0.32	0.376153	36.9318	0
Q6PCD5	N	0.177354	1.63	-0.059	0.325131	108.333	0
Q6PJT7	N	0.234365	1.55	-0.084	0.47638	49.2424	0
Q6RFH5	N	0.890201	1.05	-0.222	0.258036	nan	0
Q6UWU4	N	-0.478711	1.34	-0.431	0.214531	nan	0
Q6ZN17	N	1.20172	1.05	-0.178	0.349749	nan	0
Q71RC2	N	0.667451	2.67	0.128	0.49058	34.9462	0
Q75N03	N	0.0619768	3.74	0.166	0.376807	38.0117	0
Q76FK4	N	1.49171	1.47	-0.153	0.437602	nan	0
Q7L014	N	1.53514	0.91	-0.29	0.297309	27.0833	0
Q7L622	N	0.46837	0.61	-0.245	0.149871	nan	0
Q7Z2E3	N	0.330091	-0.7	-0.414	0.270612	nan	0
Q7Z417	N	1.46707	2.01	0.277	0.414911	54.1667	0
Q7Z6G8	N	0.946395	1.84	-0.17	0.211894	37.3563	0
Q86U42	N	1.5933	2.29	-0.118	0.455604	nan	1
Q86U44	N	0.389944	0.65	-0.345	0.202437	nan	0
Q86V81	N	3.2456	3.34	0.115	0.501759	nan	1
Q86WT6	N	0.0312824	0.47	-0.32	0.158039	nan	0
Q86WX3	N	0.096853	nan	-0.435	0.305471	nan	0
Q86YP4	N	0.148604	2.85	-0.008	0.243481	nan	0
Q8IUF8	N	0.421896	-0.05	-0.372	0.2171	nan	0
Q8IV48	N	0.216559	0.91	-0.372	0.245194	nan	0
Q8IY18	N	0.665409	1.29	-0.29	0.127693	nan	0
Q8IY81	N	0.999828	2.31	-0.258	0.340352	nan	0
Q8IYB7	N	0.483236	0.34	-0.277	0.211721	nan	0
Q8IZD2	N	1.03243	3.29	0.387	0.662901	nan	0
Q8IZL2	N	1.20113	5.32	1.097	0.273548	nan	0
Q8IZL8	N	0.375209	4.53	0.016	0.359627	nan	0
Q8IZU1	N	0.825594	0.06	-0.284	0.352926	nan	0
Q8N1F7	N	0.325288	0.09	-0.235	0.176516	nan	0
Q8N2W9	N	0.201449	1.98	-0.184	0.288248	nan	0
Q8N3C0	N	0.806384	0.37	-0.218	0.056736	nan	0
Q8N3Z6	N	0.89239	1.04	-0.381	0.388314	72.2222	0
Q8N567	N	0.775608	0.51	-0.262	0.300043	nan	0
Q8N726	N	0.515319	nan	-0.081	0.34441	nan	0
Q8N9N2	N	0.509274	-0.93	-0.292	0.305585	nan	0
Q8ND56	N	2.07916	5.19	0.053	0.455723	40.625	1
Q8ND90	N	0.00300573	-0.41	-0.379	0.208378	nan	0
Q8NDF8	N	1.16777	2.44	0.147	0.300759	95.5882	0
Q8NDT2	N	1.72828	7.59	0.038	0.45746	26.5306	0
Q8NDV7	N	2.27775	6.43	0.756	0.458651	nan	0
Q8NEJ9	N	0.332623	1.21	-0.352	0.386011	73.8636	0
Q8NG50	N	-0.30941	0.31	-0.274	0.31095	nan	0
Q8NG66	N	0.126061	0.07	-0.359	0.29809	361.111	0
Q8NHM5	N	0.813686	1.63	-0.316	0.349168	30.6604	0
Q8NI36	N	0.741026	0.96	-0.151	0.214879	nan	0
Q8TBZ6	N	0.774709	-0.92	-0.35	0.258422	nan	0
Q8TCF1	N	-0.269895	-0.01	-0.502	0.195751	nan	0
Q8TD16	N	0.502414	2.35	-0.217	0.231797	61.9048	0
Q8TEQ6	N	0.718842	2.02	-0.28	0.147958	nan	0
Q8TF01	N	1.67896	5.26	0.23	0.692137	nan	0
Q8WUM0	N	0.532373	1.52	-0.188	0.175466	nan	0
Q8WV24	N	0.282391	4.57	0.492	0.309106	nan	0
Q8WWM7	N	1.2271	3.45	0.26	0.492638	nan	0
Q8WWY3	N	0.58744	0.41	-0.248	0.266369	nan	0
Q8WXD5	N	-0.128201	0.82	-0.456	0.204844	nan	0
Q8WXF8	N	0.424134	1.84	0.003	0.338625	nan	0
Q8WXI9	N	0.362566	2.77	0.096	0.268226	nan	0
Q8WYP5	N	0.892962	0.81	-0.194	0.490974	nan	0
Q8WZ33	N	-1.55687	nan	-0.401	0	nan	0
Q92585	N	1.04849	4.18	0.231	0.244477	nan	0
Q92621	N	0.344499	0.76	-0.177	0.0817677	nan	0
Q92737	N	0.0606209	1.15	-0.374	0.295446	nan	0
Q92766	N	0.88071	1.79	-0.158	0.491608	nan	0
Q92841	N	1.23452	4.81	0.302	0.427281	21.8855	1
Q92979	N	0.186453	-0.16	-0.35	0.189394	nan	0
Q92993	N	0.496255	0.46	-0.223	0.226701	nan	0
Q93062	N	-0.616942	0.89	-0.278	0.418713	nan	0
Q969H0	N	0.935499	0.68	-0.158	0.366473	nan	0
Q969K3	N	-0.0626792	4.31	-0.059	0.307377	nan	0
Q969X6	N	0.3091	0.15	-0.201	0.137576	nan	0
Q96AY2	N	-0.0241275	0.82	-0.205	0.298299	nan	0
Q96CJ1	N	0.281166	2.3	-0.311	0.37687	nan	0
Q96EB6	N	0.721488	1.53	-0.276	0.326602	90.2778	0
Q96EP1	N	0.312889	3.06	-0.205	0.314862	nan	0
Q96EU6	N	0.810549	0.03	-0.292	0.330974	98.4848	0
Q96EV8	N	-0.303284	0.46	-0.368	0.280393	nan	0
Q96EZ8	N	0.242288	0.2	-0.337	0.267444	nan	0
Q96F86	N	0.778957	0.46	-0.095	0.259462	166.667	0
Q96FC9	N	0.706444	0.88	-0.161	0.194302	nan	0
Q96FQ6	N	-0.193363	nan	-0.41	0	nan	0
Q96G21	N	0.12477	0.13	-0.416	0.35159	nan	0
Q96GC6	N	0.392394	0.62	-0.145	0.381275	nan	0
Q96GQ7	N	0.964789	1.26	-0.402	0.342181	70.6522	0
Q96HA1	N	0.67062	4.7	0.055	0.538076	nan	0
Q96HI0	N	0.918216	3.03	-0.142	0.26616	nan	0
Q96JC9	N	0.476947	3.57	0.125	0.389974	nan	0
Q96JK9	N	1.17075	6.63	0.699	0.213893	nan	0
Q96MF7	N	0.234659	0.81	-0.267	0.302347	nan	0
Q96NS1	N	-0.474954	nan	-0.402	0	nan	0
Q96NY9	N	0.50604	1.13	-0.121	0.239279	nan	0
Q96PM9	N	0.762245	3.01	-0.116	0.25295	nan	0
Q96Q89	N	0.983166	0.58	-0.232	0.191744	nan	0
Q96QA6	N	-0.515351	nan	-0.307	0	nan	0
Q96QD9	N	1.25063	0.65	-0.07	0.285471	nan	0
Q96S94	N	0.865894	3.92	-0.104	0.485913	21.9595	0
Q96SB8	N	0.89453	1.16	-0.197	0.141763	nan	0
Q96SQ7	N	-0.0632836	3.64	-0.118	0.361558	103.175	0
Q96ST3	N	0.775101	1.98	0.204	0.229594	nan	0
Q96T37	N	1.8273	6.69	-0.025	0.576336	8.33333	1
Q99459	N	0.733495	1.99	-0.177	0.254149	90.2778	0
Q99607	N	0.285087	1.46	0.004	0.307497	nan	0
Q99720	N	-0.411458	-0.61	-0.437	0.17292	nan	0
Q99848	N	1.30747	3.13	-0.287	0.340546	nan	0
Q9BPY3	N	0.43944	0.16	-0.401	0.212931	nan	0
Q9BRP8	N	0.274501	2.27	-0.346	0.359518	101.562	0
Q9BSJ6	N	0.108941	-0.87	-0.234	0.300558	nan	0
Q9BUT9	N	-0.10734	1.91	-0.078	0.32897	196.97	0
Q9BV38	N	0.121944	0.46	-0.257	0.209848	nan	0
Q9BVP2	N	0.822278	0.6	-0.274	0.317087	127.451	0
Q9BW27	N	-0.230493	-0.52	-0.401	0.139845	nan	0
Q9BWF2	N	-0.000147019	1.15	-0.432	0.257395	nan	0
Q9BWG6	N	-0.159565	1.48	-0.329	0.363812	108.333	0
Q9BXS6	N	1.09702	0.17	-0.167	0.384054	41.6667	0
Q9BYB0	N	1.39822	3.52	-0.066	0.749191	nan	0
Q9BZE4	N	0.538417	1.57	-0.364	0.309693	nan	0
Q9BZJ0	N	0.374474	1.09	-0.157	0.251188	nan	0
Q9C086	N	0.929374	3.99	-0.065	0.343678	nan	0
Q9C0B1	N	-0.112323	-0.28	-0.291	0.286437	nan	0
Q9GZL7	N	0.0352029	0.01	-0.519	0.172878	nan	0
Q9H089	N	0.686253	1.33	-0.179	0.26934	nan	0
Q9H0G5	N	1.36821	0.47	-0.261	0.556706	19.697	0
Q9H0S4	N	0.417731	-0.15	-0.266	0.208809	nan	0
Q9H116	N	0.751317	1.56	-0.241	0.404542	147.727	0
Q9H1I8	N	0.280856	0.56	-0.214	0.451674	47.1014	0
Q9H2U1	N	1.18713	7.21	0.126	0.268208	108.333	1
Q9H2X6	N	0.163861	1.56	0.169	0.356424	63.7255	0
Q9H4L4	N	0.795668	3	-0.157	0.341683	nan	0
Q9H583	N	0.250243	0.24	-0.27	0.0525886	nan	0
Q9H633	N	-0.873425	0.21	-0.22	0.315588	nan	0
Q9H6R0	N	0.30005	1.28	0.01	0.255182	nan	0
Q9H7B2	N	0.799817	-0.12	-0.448	0.354198	nan	0
Q9H814	N	1.05026	0.53	-0.227	0.29573	240.741	0
Q9H840	N	-0.897176	nan	-0.337	0.278972	nan	0
Q9H869	N	0.0236701	1.23	-0.122	0.348352	nan	0
Q9H8H0	N	0.129312	-0.11	-0.334	0.158701	nan	0
Q9H8H2	N	0.694192	3.5	-0.103	0.295951	74.7126	0
Q9H9G7	N	0.463404	0.61	-0.26	0.165677	nan	0
Q9H9L3	N	0.662975	0.99	-0.141	0.308058	nan	0
Q9H9Z2	N	0.532896	0.48	-0.364	0.337203	nan	0
Q9HA38	N	0.187286	1.62	0.002	0.43391	118.182	0
Q9HAF1	N	0.715314	0.22	-0.272	0.312995	nan	0
Q9HAJ7	N	0.586541	-0.88	-0.344	0.228332	nan	0
Q9HBD1	N	0.549166	3.5	0.032	0.31919	42.2078	0
Q9HC62	N	0.923379	1.42	-0.149	0.380559	nan	0
Q9HCE1	N	0.739131	0.4	-0.292	0.182	nan	0
Q9HCG8	N	1.13236	2.03	-0.215	0.485998	10.5519	0
Q9NPA8	N	-0.82896	nan	-0.813	0	nan	0
Q9NPE3	N	-1.18759	nan	-0.337	0	nan	0
Q9NPH5	N	-0.0479936	0.16	-0.262	0.193673	nan	0
Q9NPJ4	N	0.751252	nan	0.123	0.325462	433.333	0
Q9NQB0	N	0.393521	2.25	-0.08	0.284604	86.6667	0
Q9NQT4	N	-0.435226	-0.4	-0.343	0.231282	nan	0
Q9NQT5	N	0.849461	0.74	-0.313	0.30123	nan	0
Q9NR00	N	-0.335645	nan	-0.423	0	nan	0
Q9NR21	N	0.308087	0.81	-0.251	0.187513	nan	0
Q9NRA8	N	0.882556	1.55	-0.014	0.571012	nan	0
Q9NRG9	N	0.094517	0.8	-0.172	0.17264	nan	0
Q9NRR4	N	0.683721	4.19	0.286	0.498911	6.70795	0
Q9NRX1	N	0.526378	-0.29	-0.431	0.287375	nan	0
Q9NSB8	N	0.305865	1.23	-0.254	0.208357	nan	0
Q9NTK5	N	0.93532	0.31	-0.315	0.159992	nan	0
Q9NV06	N	0.202396	0.71	-0.434	0.25552	nan	0
Q9NV31	N	-0.84358	-0.12	-0.506	0.268172	nan	0
Q9NVN8	N	0.585381	0.53	-0.258	0.24254	nan	0
Q9NVP1	N	1.22772	0.54	-0.144	0.282925	nan	0
Q9NVU7	N	0.330319	-0.52	-0.269	0.378233	nan	0
Q9NVV9	N	-0.663906	-0.08	-0.272	0.221684	nan	0
Q9NW13	N	1.40712	1.14	-0.245	0.417799	nan	0
Q9NWZ8	N	-0.800274	1.08	-0.12	0.324842	nan	0
Q9NX58	N	1.45797	1.41	-0.348	0.322226	nan	0
Q9NXF1	N	0.0988949	0.33	-0.148	0.194702	nan	0
Q9NYF8	N	2.01663	4.68	0.033	0.811169	nan	0
Q9NYV6	N	0.0615357	0.39	-0.283	0.201283	nan	0
Q9NZ56	N	1.36195	3.38	0.157	0.22596	nan	1
Q9NZM5	N	0.785197	0.95	-0.405	0.310794	nan	0
Q9P0U4	N	0.45308	3.25	-0.038	0.289775	33.1633	0
Q9P1T7	N	0.324373	1.44	-0.137	0.279427	nan	0
Q9P275	N	1.19061	1.87	-0.029	0.414734	nan	0
Q9P2D1	N	1.64354	4.15	0.485	0.441338	nan	0
Q9UBY9	N	-0.616729	0.16	-0.158	0.326146	nan	0
Q9UK58	N	0.621238	1.8	-0.054	0.476957	54.1667	0
Q9UKD2	N	0.318885	-0.16	-0.4	0.244407	nan	0
Q9UKX7	N	1.45057	3	-0.091	0.28286	nan	0
Q9UL18	N	0.588501	0.43	-0.249	0.179059	nan	0
Q9UL42	N	-0.204422	0.24	-0.302	0.268137	nan	0
Q9UMY1	N	0.508343	0.86	-0.158	0.347878	nan	0
Q9UN81	N	0.304575	1.34	-0.266	0.255844	nan	0
Q9UNQ2	N	0.207068	0.22	-0.38	0.225533	nan	0
Q9UPS6	N	0.945709	4.25	0.043	0.520776	nan	0
Q9UQ80	N	0.595428	-0.86	-0.333	0.272186	nan	0
Q9Y221	N	0.0475199	-0.35	-0.29	0.207733	nan	0
Q9Y2F5	N	1.09142	2.53	-0.151	0.389729	nan	0
Q9Y2V2	N	-0.273733	1.84	-0.202	0.23648	nan	0
Q9Y2W1	N	2.44826	6.81	0.169	0.728047	nan	0
Q9Y3B2	N	-0.157915	0.21	-0.404	0.186079	nan	0
Q9Y3M2	N	0.0762703	nan	-0.346	0	nan	0
Q9Y3S2	N	0.296064	1.25	-0.397	0.451337	90.2778	0
Q9Y3Y2	N	2.69078	3.17	-0.033	0.455931	nan	0
Q9Y4C8	N	1.1621	0.26	-0.25	0.377583	270.833	0
Q9Y4E5	N	0.674099	1.39	-0.241	0.220382	nan	0
Q9Y4W2	N	0.72028	1.53	-0.271	0.329275	nan	0
Q9Y4X5	N	0.880335	3.77	-0.231	0.362275	nan	1
Q9Y657	N	0.636724	0.07	-0.226	0.270721	nan	0
A0A024RBG1	N	0.327248	-0.11	-0.459	0.298517	nan	0
A0AV96	N	0.76615	3.26	-0.02	0.410783	nan	0
A1KXE4	N	-0.441368	2.9	0.149	0.385087	nan	0
A2A3K4	N	0.364706	1.56	-0.059	0.214704	nan	0
A6NHR9	N	1.26507	2.04	-0.183	0.097012	nan	0
A7E2Y1	N	0.913071	0.48	-0.224	0.0763491	55.5556	0
A8MUS3	N	-0.469465	1.01	-0.505	0.278299	nan	0
A8MXP9	N	1.6539	2.73	0.07	0.433226	nan	0
B0QZK4	N	-0.0273129	0.4	-0.339	0.276878	nan	0
B4DEB1	N	-0.590625	nan	-0.399	0	nan	0
B4DR52	N	0.291359	-0.23	-0.315	0.272001	nan	0
B4DXZ6	N	1.24078	2.86	-0.229	0.4662	nan	0
B4DZC3	N	1.00465	2.39	0.08	0.304719	nan	0
B7Z4B8	N	2.01142	10.71	0.513	0.437193	nan	0
B8ZZ50	N	0.637214	0.46	-0.177	0.323533	nan	0
C9JNW5	N	0.185162	1.62	-0.381	0.226214	nan	0
D6R9P3	N	2.43291	3.47	0.138	0.417781	nan	0
D6RBW1	N	0.347521	0.01	-0.436	0.279306	nan	0
E1P5S2	N	0.237109	0.18	-0.115	0.362801	nan	0
E3W994	N	0.852123	2.64	0.004	0.23439	nan	0
E5RJN7	N	0.89734	0.9	-0.201	0.245309	nan	0
E7EPB3	N	-0.721178	nan	-0.38	0	nan	0
E7EPN9	N	1.35512	5.2	0.221	0.775992	nan	0
E7EQV9	N	0.488561	-0.46	-0.306	0.320859	nan	0
E7ERS3	N	1.59439	6.52	0.081	0.651308	nan	0
E7ET15	N	1.12048	4.31	-0.124	0.529156	nan	0
E9PF63	N	0.714922	0.89	-0.248	0.156978	nan	0
E9PJD9	N	-0.0641657	nan	-0.453	0	nan	0
F2Z388	N	-0.453816	nan	-0.421	0	nan	0
F5GY55	N	0.789967	0.14	-0.275	0.106892	nan	0
F5H3Y4	N	0.192203	nan	-0.198	0.214907	nan	0
F8W881	N	0.54585	3.56	-0.005	0.257221	nan	0
F8W930	N	0.82102	1.52	-0.037	0.379636	nan	0
G2XKQ0	N	-0.0035448	nan	-0.524	0	nan	0
G3V153	N	0.742267	6.82	0.285	0.388605	nan	0
G3V4C1	N	1.60169	2.1	-0.119	0.428277	nan	0
G5E9W3	N	0.223453	-0.06	-0.165	0.133832	nan	0
H0Y2W2	N	0.362386	nan	-0.196	0.207867	nan	0
H0Y368	N	0.762703	nan	-0.338	0.289193	nan	0
H0Y6E7	N	2.48727	nan	0.029	0.63532	nan	0
H0Y8A4	N	-0.327542	-0.27	-0.253	0.195616	nan	0
H0Y8G5	N	2.20774	6.94	0.414	0.513878	nan	0
H0Y8N5	N	-0.313265	nan	-0.493	0.14804	nan	0
H0Y945	N	-0.561907	nan	nan	0	nan	0
H0Y969	N	-1.19007	nan	nan	nan	nan	0
H0YEH2	N	1.48672	nan	0.382	0.241368	nan	0
H0YHA7	N	0.374327	nan	-0.399	0.326936	nan	0
H0YIB4	N	0.5976	nan	-0.46	0	nan	0
H0YMD0	N	0.00761233	-1.11	-0.34	0.257191	nan	0
H3BLV9	N	0.939142	0.93	-0.162	0.225337	nan	0
H3BQ34	N	0.542893	-0.39	-0.416	0.190933	nan	0
H7C0B1	N	0.356031	1.02	-0.063	0.231597	nan	0
I1E4Y6	N	1.26185	4.75	0.497	0.352292	nan	0
I3L2C7	N	-0.448	-0.15	-0.384	0.110293	nan	0
I3L2L5	N	0.0434687	nan	-0.467	0	nan	0
I3L3P7	N	-0.0530413	nan	-0.515	0	nan	0
J3KQN4	N	0.567837	0.75	-0.321	0.338739	nan	0
J3KRX5	N	0.100855	-0.85	-0.366	0.303096	nan	0
J3KSP2	N	-3.20306	nan	nan	0	nan	0
J3KTA4	N	1.22846	2.99	0.339	0.375059	nan	0
J3KTE4	N	0.378248	-0.64	-0.401	0.428532	nan	0
J3KTL2	N	2.31723	4.04	-0.127	0.522559	nan	0
J3QK89	N	0.951214	5.02	0.168	0.464825	nan	0
J3QR07	N	1.59756	3.36	0.088	0.774234	nan	0
J3QSV6	N	0.643356	1.6	-0.384	0.250843	nan	0
O00142	N	-0.404368	0.03	-0.325	0.227982	nan	0
O00148	N	0.0212688	0.7	-0.342	0.227362	nan	0
O00159	N	0.719626	0.98	-0.269	0.135257	nan	0
O00238	N	0.222554	1.8	-0.315	0.21094	nan	0
O00311	N	0.446448	0.92	-0.262	0.253756	nan	0
O00408	N	0.168811	0.5	-0.29	0.174108	nan	0
O00411	N	0.266137	0.76	-0.187	0.151169	nan	0
O00425	N	0.69612	1.21	-0.095	0.335312	nan	0
O00444	N	0.896523	1.61	-0.068	0.288638	38.0117	0
O00505	N	0.105119	-0.4	-0.234	0.216265	nan	0
O00506	N	0.623933	0.13	-0.418	0.268541	nan	0
O00541	N	0.623263	1.05	-0.323	0.418551	nan	0
O00623	N	-0.564619	0.21	-0.29	0.226655	nan	0
O00629	N	0.160872	-0.25	-0.247	0.242701	nan	0
O00743	N	-0.206676	0.62	-0.374	0.17228	nan	0
O00746	N	0.306747	0.64	-0.324	0.152419	nan	0
O00750	N	0.837013	4.06	-0.038	0.234519	48.8722	0
O00757	N	0.5787	0.09	-0.298	0.237803	nan	0
O00764	N	0.0238334	-0.99	-0.237	0.196413	nan	0
O14494	N	-0.196891	-0.08	-0.36	0.226743	nan	0
O14495	N	-0.195568	0.17	-0.281	0.187295	nan	0
O14522	N	0.815515	1.89	-0.168	0.165319	nan	0
O14730	N	0.509389	0.78	-0.462	0.290019	406.25	0
O14744	N	0.200273	0.05	-0.228	0.181988	nan	0
O14757	N	0.549688	0.4	-0.215	0.26456	nan	0
O14776	N	0.152002	4.03	0.595	0.231868	nan	0
O14787	N	-0.146774	-0.1	-0.252	0.183089	nan	0
O14818	N	0.304297	0.24	-0.233	0.296518	nan	0
O14829	N	0.653419	0.65	-0.245	0.21261	nan	0
O14830	N	0.431844	0.41	-0.267	0.221272	nan	0
O14832	N	0.43369	-0.18	-0.237	0.162324	nan	0
O14874	N	0.160594	0.72	-0.137	0.245667	nan	0
O14893	N	-0.598123	-0.9	-0.067	0.212023	nan	0
O14936	N	0.592324	1.12	-0.114	0.216768	309.524	0
O14964	N	0.172519	3.36	0.401	0.326707	61.9048	0
O14965	N	0.280121	1.52	0.015	0.255112	nan	0
O14974	N	0.995353	2.03	-0.089	0.628853	nan	0
O15031	N	0.867577	1.8	-0.167	0.0915529	nan	0
O15056	N	1.07487	1.8	-0.063	0.323397	41.6667	0
O15063	N	0.776653	3.01	0.252	0.234454	57.0175	0
O15067	N	1.0959	1.77	-0.187	0.150335	361.111	0
O15075	N	0.917253	2.76	-0.016	0.247067	77.3809	0
O15143	N	0.20764	0.25	-0.271	0.193603	nan	0
O15144	N	0.396903	-0.85	-0.396	0.220008	nan	0
O15145	N	-0.107504	-0.77	-0.315	0.218344	nan	0
O15160	N	0.0616991	0.16	-0.362	0.207716	nan	0
O15226	N	1.08191	1.39	0.025	0.255538	154.762	0
O15264	N	0.0341411	-0.34	-0.369	0.269268	nan	0
O15297	N	0.62671	0.55	-0.212	0.303176	nan	0
O15342	N	-1.91396	nan	-0.532	0	nan	0
O15355	N	1.26221	3.6	-0.128	0.31201	309.524	0
O15371	N	0.66634	2.78	-0.125	0.205005	nan	0
O15372	N	0.386513	-0.4	0.016	0.275489	nan	0
O15479	N	0.528011	0.52	-0.103	0.327591	nan	0
O15523	N	2.06325	8.36	0.256	0.39612	24.6212	1
O15530	N	0.545033	2.76	-0.078	0.241688	nan	0
O43143	N	0.332084	1.33	-0.137	0.276206	nan	0
O43148	N	0.83863	-0.31	-0.406	0.287797	nan	0
O43159	N	0.368544	0.11	-0.179	0.357598	nan	0
O43172	N	0.783286	0.37	-0.296	0.219775	nan	0
O43252	N	0.624129	0.68	-0.148	0.225669	nan	0
O43283	N	0.741859	1.79	0.203	0.286006	21.8855	0
O43293	N	0.579974	-0.24	-0.489	0.2853	nan	0
O43303	N	0.643421	2.78	-0.035	0.24299	154.762	0
O43306	N	0.380976	1.77	-0.129	0.155775	nan	0
O43309	N	0.587603	0.69	-0.307	0.411066	nan	0
O43347	N	0.604772	2.17	-0.036	0.400145	nan	0
O43395	N	0.740944	0.47	-0.184	0.222533	nan	0
O43423	N	1.06279	-0.85	-0.554	0.425436	309.524	0
O43432	N	0.681205	3.34	0.221	0.387492	nan	0
O43474	N	0.731992	3.17	-0.047	0.479079	63.7255	0
O43482	N	-0.482305	1.1	-0.36	0.220234	nan	0
O43520	N	0.661047	1.1	-0.21	0.189515	nan	0
O43566	N	0.620307	2.23	-0.218	0.226089	nan	0
O43623	N	-0.373135	0.67	-0.163	0.361855	nan	0
O43684	N	0.22226	0.63	-0.212	0.142501	nan	0
O43687	N	0.701657	nan	-0.366	0	nan	0
O43688	N	-0.648779	-0.51	-0.34	0.24152	nan	0
O43707	N	0.60157	0.66	-0.191	0.164087	nan	0
O43709	N	0.666438	0.39	-0.36	0.357348	nan	0
O43818	N	0.88089	0.85	-0.327	0.288359	nan	0
O43924	N	-0.530805	-2.38	-0.47	0.16202	nan	0
O43933	N	0.743509	0.93	-0.159	0.197652	nan	0
O60237	N	0.904691	1.76	-0.304	0.572316	nan	0
O60239	N	0.595313	1.67	-0.173	0.24273	nan	0
O60256	N	-0.224204	-0.23	-0.373	0.166673	nan	0
O60264	N	0.903417	0.51	-0.178	0.228188	nan	0
O60269	N	0.131974	1.33	-0.028	0.30834	nan	0
O60287	N	0.193641	0.85	-0.198	0.062656	nan	0
O60293	N	0.969837	4.81	0.138	0.233004	nan	1
O60306	N	0.49307	1.23	-0.084	0.18479	nan	0
O60307	N	0.994944	3.3	-0.132	0.469929	nan	0
O60331	N	0.650527	1.91	-0.265	0.298236	58.0357	0
O60333	N	0.923101	1.83	-0.141	0.153383	nan	0
O60506	N	2.27645	8.33	0.147	0.571774	11.7967	1
O60573	N	0.592128	0.46	-0.177	0.327979	nan	0
O60729	N	0.503933	0.35	-0.246	0.249859	nan	0
O60739	N	0.360671	nan	-0.448	0	nan	0
O60812	N	1.56177	2.76	-0.155	0.418818	nan	1
O60814	N	0.180099	nan	-0.375	0	nan	0
O60825	N	0.347145	0.6	-0.113	0.200111	nan	0
O60841	N	1.58372	2.78	-0.306	0.29203	54.1667	0
O60869	N	0.779888	-1.57	-0.431	0.283689	nan	0
O60870	N	0.770985	1.24	-0.345	0.269033	nan	0
O60927	N	-0.287177	nan	-0.371	0	nan	0
O75150	N	0.78505	2.23	-0.218	0.179068	nan	0
O75152	N	0.735178	2.27	-0.312	0.260369	nan	0
O75175	N	0.889972	6.26	0.23	0.28567	120.37	0
O75179	N	1.26453	4.19	0.108	0.29684	nan	0
O75191	N	0.397295	0.03	-0.176	0.189824	nan	0
O75340	N	0.588452	-0.55	-0.194	0.178784	nan	0
O75354	N	0.602942	1.28	-0.197	0.240108	nan	0
O75355	N	0.229791	0.17	-0.217	0.162427	nan	0
O75356	N	0.61753	1.37	-0.26	0.162316	nan	0
O75364	N	0.0521101	2.58	-0.021	0.347069	nan	0
O75367	N	1.1729	0.08	-0.326	0.249102	nan	0
O75420	N	1.58284	4.64	-0.01	0.336774	nan	0
O75525	N	1.30081	3.94	-0.058	0.479606	22.5694	0
O75531	N	0.148898	nan	-0.707	0	nan	0
O75533	N	0.784903	4.3	-0.196	0.373302	35.7143	0
O75534	N	1.42125	0.94	-0.172	0.121946	nan	0
O75556	N	-1.68375	nan	-0.476	0	nan	0
O75582	N	0.880841	0.86	-0.254	0.210069	nan	0
O75607	N	-0.440306	0.53	-0.315	0.254582	nan	0
O75643	N	0.769809	1.17	-0.228	0.190724	nan	0
O75688	N	1.06999	0.71	-0.231	0.260161	nan	0
O75691	N	0.550178	1.19	-0.298	0.0656295	nan	0
O75747	N	0.517083	0.83	-0.223	0.177777	nan	0
O75818	N	-0.0613723	-0.28	-0.362	0.277397	nan	0
O75821	N	0.780884	-0.05	-0.332	0.37602	nan	0
O75822	N	1.28047	3.09	-0.52	0.306053	325	0
O75838	N	-0.50947	-0.68	-0.458	0.218193	nan	0
O75879	N	0.442822	-0.2	-0.237	0.207606	nan	0
O75880	N	0.484102	0.02	-0.3	0.265948	nan	0
O75884	N	-0.246502	-0.09	-0.416	0.165427	nan	0
O75912	N	0.985649	2.19	-0.044	0.26069	nan	1
O75914	N	0.46048	0.94	-0.3	0.324032	216.667	0
O75937	N	0.788154	0.9	-0.359	0.259493	nan	0
O75940	N	0.576658	1.04	-0.186	0.279488	232.143	0
O76003	N	0.130716	-0.2	-0.393	0.212889	nan	0
O76083	N	-0.200616	1.09	-0.241	0.248449	nan	0
O76094	N	0.887686	0.95	-0.151	0.321661	203.125	0
O94762	N	0.976322	2.88	-0.199	0.223334	32.5	0
O94768	N	-0.11938	0.57	-0.323	0.238662	nan	0
O94804	N	0.611093	1.52	-0.153	0.219276	83.3333	0
O94806	N	0.470772	1.47	-0.138	0.174944	nan	0
O94832	N	0.879746	0.03	-0.178	0.137567	nan	0
O94921	N	0.402195	0.88	-0.317	0.287259	nan	0
O95059	N	-0.936725	nan	-0.479	0	nan	0
O95140	N	0.291849	0.55	-0.126	0.141863	nan	0
O95147	N	-0.418025	-1.25	-0.293	0.184417	nan	0
O95248	N	0.694976	2.37	-0.093	0.130568	40.625	0
O95278	N	0.263687	0.65	-0.307	0.235345	nan	0
O95319	N	0.547156	0.24	0.157	0.317693	nan	0
O95340	N	0.728888	0.39	-0.27	0.229193	nan	0
O95347	N	1.07259	0.77	-0.202	0.125441	nan	0
O95382	N	0.437219	2.91	0.007	0.222069	nan	0
O95402	N	0.900264	2.81	-0.106	0.325881	61.9048	0
O95416	N	-0.203883	2.06	-0.076	0.410942	nan	0
O95429	N	1.22059	4.46	0.182	0.422629	11.5864	0
O95478	N	0.99416	-0.16	-0.4	0.312082	361.111	0
O95602	N	0.933588	1.63	-0.21	0.227169	nan	0
O95628	N	0.490962	2.4	0.098	0.348664	nan	0
O95685	N	-0.0725621	0.66	-0.279	0.322433	nan	0
O95747	N	0.605213	0.2	-0.193	0.246324	nan	0
O95758	N	0.659838	1.09	-0.043	0.308671	nan	0
O95793	N	0.89123	1.85	0.033	0.32208	nan	0
O95861	N	0.256581	-0.64	-0.342	0.23105	nan	0
O95985	N	0.604935	1.2	-0.165	0.187391	nan	0
O95989	N	0.124329	0.12	-0.295	0.27209	nan	0
O96013	N	0.961162	3.63	-0.051	0.37405	nan	0
P00338	N	0.519811	-0.03	-0.34	0.190357	nan	0
P00505	N	0.639664	0.42	-0.271	0.189347	nan	0
P00533	N	0.736746	2.96	0.001	0.222697	325	0
P00558	N	1.11027	-0.29	-0.304	0.170959	nan	0
P00746	N	0.0326383	0.31	-0.427	0.26242	nan	0
P00749	N	0.558314	1.44	-0.201	0.218466	nan	0
P01876	N	-0.635744	2.42	-0.209	0.262709	nan	0
P02647	N	-0.154109	0.69	-0.437	0.288273	nan	0
P02768	N	-0.413973	-0.11	-0.512	0.197335	nan	0
P02787	N	0.767604	0.7	-0.305	0.18247	nan	0
P04040	N	0.931138	1.37	0.069	0.297908	nan	0
P04049	N	0.341264	1.81	-0.119	0.242476	nan	0
P04080	N	-0.71123	nan	-0.396	0	nan	0
P04406	N	1.05656	-0.02	-0.292	0.186811	nan	0
P04553	N	-2.10876	nan	nan	0	67.7083	0
P04908	N	0.786389	nan	-0.347	0.323405	nan	0
P05089	N	1.0759	0.05	-0.379	0.262962	nan	0
P05109	N	-0.362027	nan	-0.611	0	nan	0
P05114	N	0.682855	nan	-0.583	0	nan	0
P05129	N	0.819648	1.5	-0.287	0.19256	nan	0
P05141	N	0.776915	0.31	-0.27	0.186184	nan	0
P05165	N	0.726422	0.02	-0.283	0.149235	nan	0
P05187	N	0.621646	0.54	-0.181	0.250425	nan	0
P05198	N	-0.0359544	-0.2	-0.447	0.247675	nan	0
P05387	N	0.68542	nan	-0.377	0	nan	0
P05388	N	-0.0336511	-0.1	-0.299	0.234105	nan	0
P05455	N	1.4427	0.79	-0.399	0.374787	nan	0
P06213	N	0.874895	1.15	-0.273	0.18703	166.667	0
P06239	N	0.546585	0.57	-0.275	0.204611	nan	0
P06493	N	0.260355	-0.85	-0.392	0.247236	nan	0
P06576	N	0.553413	-0.01	-0.246	0.235841	nan	0
P06702	N	0.14532	nan	-0.567	0	nan	0
P07093	N	-0.0328506	0.7	-0.214	0.151932	nan	0
P07196	N	0.302239	4.31	-0.138	0.388607	270.833	0
P07199	N	1.11137	1.98	-0.223	0.350051	nan	0
P07205	N	1.1081	-0.18	-0.315	0.211276	nan	0
P07237	N	0.618542	0.37	-0.418	0.253295	nan	0
P07355	N	0.439146	-1.05	-0.34	0.223572	nan	0
P07437	N	0.523192	0.92	-0.21	0.270197	nan	0
P07814	N	1.03449	1.64	-0.252	0.152163	309.524	0
P07910	N	1.45781	2	-0.119	0.424519	nan	0
P07947	N	0.728725	2.24	-0.125	0.239421	nan	0
P07948	N	0.618951	0.49	-0.326	0.253228	nan	0
P08069	N	0.924114	2.76	-0.114	0.185984	nan	0
P08183	N	1.08677	0.81	-0.201	0.139423	nan	0
P08237	N	1.24096	0.95	-0.194	0.136826	nan	0
P08238	N	0.83747	0.66	-0.3	0.280748	nan	0
P08575	N	0.734508	1.78	-0.043	0.199124	203.125	0
P08579	N	0.6198	0.08	0.028	0.373147	nan	0
P08670	N	0.16966	4.39	-0.078	0.355091	144.444	0
P08708	N	-0.0712553	nan	-0.562	0.227038	nan	0
P08865	N	-0.634829	0.59	-0.282	0.240727	nan	0
P08922	N	0.897127	0.98	-0.13	0.121255	722.222	0
P09012	N	0.25877	1.22	0.186	0.410696	nan	0
P09132	N	0.243921	-1.96	-0.331	0.233786	nan	0
P09234	N	-0.753114	2.91	0.179	0.33746	nan	0
P09467	N	0.526933	0.16	-0.255	0.22335	nan	0
P09619	N	0.325582	1.64	-0.283	0.232294	nan	0
P09661	N	0.677138	-0.26	-0.388	0.253186	nan	0
P09874	N	1.3693	1.3	-0.229	0.206997	nan	0
P09923	N	0.503998	1.25	-0.094	0.224614	nan	0
P0C0S8	N	0.780737	nan	-0.353	0.32668	nan	0
P0C7T5	N	0.45509	2.25	-0.018	0.332457	nan	0
P0C7X2	N	0.228991	2.61	-0.202	0.300227	nan	0
P0CB38	N	1.23681	1.34	-0.316	0.360571	nan	0
P0DJD0	N	1.11586	1.76	0.041	0.15296	81.25	0
P0DMV9	N	1.29648	1.36	-0.271	0.141932	nan	0
P0DN76	N	1.53459	0.5	-0.284	0.458903	nan	0
P0DOY2	N	-1.38169	nan	-0.326	0	nan	0
P0DOY3	N	-1.34318	nan	-0.342	0	nan	0
P0DPB5	N	0.321662	nan	-0.352	0	nan	0
P0DPB6	N	-0.469285	nan	-0.361	0.281085	nan	0
P0DPI2	N	0.261155	0.66	-0.326	0.258128	nan	0
P10155	N	0.0954155	-0.72	-0.325	0.160307	nan	0
P10398	N	0.388882	1.73	-0.069	0.244692	nan	0
P10412	N	0.928214	0.74	-0.435	0.401574	nan	0
P10696	N	0.705806	0.37	-0.176	0.248837	nan	0
P10721	N	0.646835	1.51	-0.214	0.148703	nan	0
P10809	N	1.15828	0.19	-0.461	0.197872	nan	0
P11021	N	1.19893	0.84	-0.32	0.195682	nan	0
P11142	N	1.2957	0.96	-0.262	0.150896	nan	0
P11308	N	0.177534	2.09	-0.015	0.303285	144.444	0
P11802	N	0.09486	0.65	-0.367	0.220613	nan	0
P12004	N	-0.231261	-0.74	-0.406	0.181332	nan	0
P12036	N	0.979344	3.93	-0.141	0.336263	nan	0
P12236	N	0.776555	0.31	-0.251	0.182391	nan	0
P12273	N	-1.34755	0.3	-0.461	0.169504	nan	0
P12277	N	0.816283	1.07	-0.421	0.263042	nan	0
P12532	N	0.599936	0.26	-0.385	0.283662	nan	0
P12882	N	0.983215	0.07	-0.282	0.130119	nan	0
P12955	N	0.552008	2.81	-0.233	0.169436	nan	0
P12956	N	0.681793	0.88	-0.257	0.247552	232.143	0
P13010	N	0.623966	0.57	-0.304	0.149003	nan	0
P13498	N	-0.0146529	0.87	-0.291	0.294516	nan	0
P13639	N	0.852728	1.06	-0.214	0.147018	nan	0
P13686	N	0.290984	0.39	-0.192	0.18794	nan	0
P13984	N	0.652978	-0.46	-0.415	0.248764	nan	0
P14314	N	0.121422	3.65	-0.361	0.281398	361.111	0
P14406	N	-0.850375	nan	-0.469	0	nan	0
P14618	N	0.541831	0.12	-0.351	0.167879	nan	0
P14635	N	-0.353695	1.51	-0.307	0.255041	nan	0
P14866	N	1.96027	6.71	0.044	0.478657	25.7936	0
P15170	N	0.92658	0.41	-0.369	0.257507	nan	0
P15259	N	0.151805	-0.27	-0.468	0.257655	nan	0
P15309	N	-0.27718	0.09	-0.316	0.243821	nan	0
P15408	N	0.574763	4.06	-0.027	0.32863	47.1014	0
P15531	N	0.445011	1.41	-0.408	0.196918	nan	0
P15880	N	1.62492	3.66	-0.125	0.283555	nan	1
P15976	N	0.890005	3.24	-0.145	0.323068	nan	0
P16234	N	0.567135	0.62	-0.342	0.236654	nan	0
P16284	N	0.28654	0.25	-0.146	0.282224	325	0
P16298	N	0.275057	1.42	-0.137	0.205241	nan	0
P16401	N	1.10152	1.17	-0.413	0.393456	nan	0
P16402	N	1.17945	0.39	-0.406	0.368997	nan	0
P16403	N	1.12698	-0.06	-0.439	0.377189	nan	0
P16499	N	0.42152	-0.01	-0.288	0.146669	nan	0
P16591	N	0.554311	1.1	-0.292	0.200846	nan	0
P16989	N	1.39382	1.25	0.011	0.488487	13.5135	0
P17028	N	0.438705	0.35	-0.294	0.351232	nan	0
P17096	N	1.32887	nan	-0.344	0	nan	0
P17252	N	0.938129	2.37	-0.316	0.225151	nan	0
P17540	N	0.603481	0.38	-0.309	0.256269	nan	0
P17706	N	0.285038	1	-0.285	0.331314	nan	0
P17948	N	0.709074	0.63	-0.246	0.146964	nan	0
P17980	N	0.335857	-0.4	-0.339	0.242365	nan	0
P18074	N	0.127776	0.54	-0.382	0.184864	nan	0
P18077	N	0.672351	nan	-0.303	0	nan	0
P18124	N	0.883373	-0.41	-0.38	0.314925	nan	0
P18433	N	0.45937	2.43	-0.158	0.198278	nan	0
P18615	N	1.22144	1.64	-0.349	0.560817	nan	0
P18621	N	0.149813	-0.82	-0.366	0.309099	nan	0
P18754	N	1.54702	2.03	-0.197	0.245253	nan	0
P18887	N	0.907043	1.44	-0.155	0.399169	98.4848	0
P19338	N	2.49526	7.99	-0.004	0.559279	nan	0
P19388	N	-0.534888	-0.69	-0.416	0.22986	nan	0
P19525	N	1.17692	0.2	-0.176	0.305198	nan	0
P19784	N	0.334746	0.09	-0.3	0.307312	nan	0
P19957	N	-0.179968	nan	-0.349	0	nan	0
P20042	N	0.765954	-0.65	-0.421	0.325066	nan	0
P20073	N	1.2414	6.07	0.298	0.441203	nan	0
P20700	N	0.293728	-0.02	-0.329	0.255163	nan	0
P20941	N	0.377823	-0.91	-0.418	0.282819	nan	0
P20962	N	0.413647	nan	-1.101	0	nan	0
P21127	N	1.18249	3.15	-0.262	0.576789	25.3906	0
P21589	N	1.00218	1.54	-0.289	0.13959	nan	0
P21675	N	1.2591	2.72	-0.145	0.261844	nan	0
P21796	N	1.49015	0.28	-0.259	0.255669	nan	0
P21860	N	1.07211	3.83	-0.123	0.462343	26.8595	0
P22061	N	0.570745	-0.05	-0.258	0.246797	nan	0
P22105	N	1.93237	6.21	-0.123	0.0556556	nan	0
P22413	N	0.861761	1.48	-0.201	0.179003	nan	0
P22612	N	0.550146	0.13	-0.275	0.235031	nan	0
P22694	N	0.570091	-0.91	-0.36	0.219924	nan	0
P23193	N	0.136989	1.04	-0.376	0.269565	nan	0
P23284	N	1.48105	1.07	-0.306	0.231923	nan	0
P23458	N	0.808524	0.55	-0.318	0.130789	nan	0
P23468	N	0.939061	0.57	-0.146	0.0737769	nan	0
P23469	N	0.284433	0.39	-0.229	0.211945	nan	0
P23511	N	0.634633	0.33	0.336	0.274811	nan	0
P23527	N	0.210695	nan	-0.377	0	nan	0
P23588	N	1.99642	6.12	-0.063	0.857413	4.18275	0
P23677	N	0.645071	1.09	-0.289	0.276537	nan	0
P23743	N	0.679947	0.69	-0.294	0.185136	nan	0
P23919	N	-0.128462	-0.99	-0.443	0.295851	nan	0
P24941	N	-0.197871	-0.22	-0.39	0.24803	nan	0
P25098	N	0.578324	-0.01	-0.369	0.186218	nan	0
P25205	N	0.55998	0.43	-0.345	0.294331	147.727	0
P25311	N	0.244869	1.72	-0.249	0.217983	nan	0
P25398	N	-0.104531	nan	-0.58	0.192212	nan	0
P25788	N	0.437513	0.35	-0.168	0.213584	nan	0
P25789	N	0.284662	1.5	-0.162	0.323316	nan	0
P26358	N	1.27853	2.35	-0.216	0.274316	52.8455	0
P26373	N	0.138868	-0.12	-0.367	0.307032	nan	0
P26378	N	0.893223	2.34	0.026	0.340175	nan	0
P26447	N	-0.529138	nan	-0.531	0	nan	0
P26641	N	0.0803051	0.49	-0.276	0.237164	nan	0
P27348	N	-0.348991	-0.75	-0.373	0.264213	nan	0
P27361	N	0.16868	1.45	-0.174	0.235098	nan	0
P27448	N	1.00839	3.04	-0.106	0.341913	32.8283	0
P27635	N	0.565419	0.22	-0.341	0.232742	nan	0
P27695	N	0.686498	1.09	-0.17	0.268292	nan	0
P27707	N	-0.30776	-2	-0.345	0.186107	nan	0
P27815	N	0.122451	3.23	-0.104	0.274006	44.8276	0
P27816	N	0.585365	2.35	-0.228	0.376785	nan	0
P27986	N	0.674638	1.14	-0.266	0.31169	nan	0
P28482	N	-0.00168255	0.3	-0.294	0.275705	nan	0
P28562	N	0.00620748	0.13	-0.22	0.218717	nan	0
P28827	N	0.837487	2.12	-0.045	0.153364	270.833	0
P29084	N	1.02569	0.46	-0.234	0.309858	nan	0
P29322	N	0.533778	2.41	-0.18	0.198327	nan	0
P29323	N	0.776212	1.54	-0.11	0.171085	nan	0
P29350	N	1.18277	0.09	-0.197	0.318858	541.667	0
P29376	N	1.46078	5.27	-0.093	0.242628	120.37	1
P29508	N	0.583584	0.53	-0.266	0.16794	nan	0
P29558	N	0.0304983	1.27	0.149	0.420682	nan	0
P29622	N	0.0828535	0.85	-0.276	0.248677	nan	0
P30050	N	0.456642	0.17	-0.429	0.191096	nan	0
P30085	N	0.8138	-0.32	-0.39	0.279367	nan	0
P30101	N	0.936823	1.03	-0.359	0.272759	nan	0
P30153	N	-0.488479	-0.58	-0.399	0.233423	nan	0
P30154	N	-0.22262	-0.2	-0.354	0.174565	nan	0
P30305	N	0.253951	0.45	-0.172	0.319656	nan	0
P30307	N	0.674524	0.23	-0.272	0.3518	nan	0
P30405	N	1.29218	1.02	-0.107	0.227551	nan	0
P30530	N	0.408958	1.64	-0.223	0.236728	541.667	0
P30613	N	0.547859	0.56	-0.206	0.150305	nan	0
P30626	N	0.9215	1.68	0.01	0.274281	nan	0
P31151	N	-0.00196026	nan	-0.513	0	nan	0
P31689	N	1.59049	0.72	-0.295	0.283872	nan	0
P32019	N	0.793397	1.29	-0.184	0.181497	nan	0
P32189	N	0.414888	0.34	-0.284	0.148117	nan	0
P32969	N	0.487842	-0.26	-0.381	0.135	nan	0
P33316	N	0.927642	1.41	-0.132	0.295048	nan	0
P33981	N	0.685011	1.99	-0.092	0.249994	240.741	0
P33991	N	0.414774	2.06	-0.157	0.240317	nan	0
P33992	N	0.64512	0.42	-0.322	0.243739	nan	0
P33993	N	0.29755	0.43	-0.182	0.290233	nan	0
P34897	N	0.447298	0.48	-0.251	0.240851	nan	0
P35236	N	-0.0544951	0.03	-0.229	0.329995	nan	0
P35249	N	0.171473	-0.02	-0.477	0.210287	nan	0
P35250	N	0.0547728	0.18	-0.362	0.234223	nan	0
P35251	N	1.42316	1.35	-0.31	0.303843	20.8333	0
P35268	N	0.67258	nan	-0.493	0	nan	0
P35269	N	1.48181	3.95	-0.246	0.459527	83.3333	0
P35575	N	-0.461902	-0.37	-0.259	0.145061	nan	0
P35579	N	1.00275	1.28	-0.317	0.104407	nan	0
P35580	N	0.990909	2.11	-0.263	0.0913916	48.1482	0
P35606	N	0.631349	0.11	-0.278	0.191114	nan	0
P35611	N	0.825088	2.32	-0.126	0.36116	72.2222	0
P35659	N	0.945529	0.33	-0.506	0.336711	nan	0
P35813	N	0.905132	0.15	-0.27	0.216731	nan	0
P35913	N	0.243104	-0.26	-0.244	0.157854	nan	0
P35968	N	0.747135	0.92	-0.303	0.208195	541.667	0
P35998	N	0.422353	-0.53	-0.389	0.243239	nan	0
P36507	N	0.549999	1.31	-0.274	0.234794	nan	0
P36578	N	0.938358	2.45	-0.133	0.314362	nan	0
P36888	N	0.489427	0.63	-0.246	0.16512	nan	0
P36894	N	0.159189	0.62	-0.341	0.220299	nan	0
P36897	N	-0.207542	0.26	-0.453	0.156365	nan	0
P36955	N	0.00147019	0.99	-0.36	0.227503	nan	0
P37023	N	0.226671	0.73	-0.3	0.192908	nan	0
P37108	N	-0.519468	nan	-0.285	0.306638	nan	0
P37173	N	-0.0596735	0.62	-0.391	0.142121	nan	0
P37287	N	0.0950724	1.23	-0.224	0.161918	nan	0
P37802	N	0.715412	0.45	-0.105	0.239433	nan	0
P38646	N	1.11664	0.59	-0.237	0.178392	nan	0
P39019	N	0.890642	0.26	-0.205	0.32703	nan	0
P39023	N	1.24707	0.28	-0.36	0.18698	nan	0
P39877	N	-0.0160904	nan	-0.399	0.178877	nan	0
P40306	N	0.215759	0.67	-0.219	0.155451	nan	0
P40429	N	0.462245	0.32	-0.262	0.281283	nan	0
P40926	N	0.244411	0.17	-0.267	0.250459	nan	0
P40937	N	-0.419495	-1.37	-0.384	0.235966	nan	0
P40938	N	-0.509683	-0.54	-0.365	0.159816	nan	0
P41091	N	0.72322	1.46	-0.405	0.158373	nan	0
P41227	N	0.327853	-0.61	-0.285	0.286513	nan	0
P41236	N	0.0947294	0.51	-0.426	0.358835	144.444	0
P41743	N	0.657519	2.14	-0.261	0.190066	nan	0
P42356	N	0.620307	1.94	-0.104	0.0672322	nan	1
P42677	N	-1.0103	nan	-0.449	0	nan	0
P42680	N	0.73294	0.61	-0.263	0.238911	nan	0
P42684	N	1.13566	3.43	-0.065	0.279632	nan	0
P42685	N	0.404956	-0.55	-0.13	0.216283	nan	0
P42694	N	0.668937	2.09	0.465	0.346298	nan	0
P42695	N	0.250749	1.37	-0.213	0.158089	nan	0
P42696	N	1.43027	1.45	-0.296	0.411172	nan	0
P42766	N	0.357191	nan	-0.544	0	270.833	0
P42771	N	-0.35956	-1.11	-0.321	0.278198	nan	0
P43304	N	0.56885	-0.22	-0.315	0.151407	nan	0
P43356	N	-0.325582	0.85	-0.22	0.327373	nan	0
P43378	N	0.352911	0.37	-0.231	0.186653	nan	0
P43487	N	-0.0544461	0.17	-0.542	0.322878	nan	0
P45880	N	1.21925	1.7	-0.209	0.155847	nan	0
P45983	N	0.0793414	0.19	-0.21	0.272394	nan	0
P45984	N	-0.172061	0.29	-0.265	0.269527	nan	0
P46020	N	0.537028	0.55	-0.109	0.154511	nan	0
P46060	N	0.493952	1.06	-0.279	0.330643	nan	0
P46063	N	0.393619	-0.5	-0.15	0.226985	nan	0
P46087	N	1.32536	1.71	-0.121	0.261727	nan	0
P46109	N	0.457752	1.01	-0.011	0.353835	nan	0
P46776	N	1.70315	0.96	-0.207	0.308382	nan	0
P46778	N	0.984898	2.72	-0.341	0.219879	nan	0
P46779	N	-0.169219	nan	-0.317	0.247658	nan	0
P46781	N	0.870729	1.02	-0.327	0.228068	nan	0
P46782	N	-0.17394	-0.82	-0.341	0.20878	nan	0
P47712	N	0.53448	1.01	-0.219	0.229133	nan	0
P47895	N	0.643879	0.59	-0.3	0.161177	nan	0
P47914	N	0.329225	0.17	-0.301	0.306086	nan	0
P47929	N	0.635041	nan	-0.332	0.176214	nan	0
P48454	N	0.374981	0.55	-0.132	0.199075	nan	0
P48634	N	1.96565	6.59	0.191	0.97866	nan	0
P48730	N	0.863052	2.53	-0.213	0.308827	nan	0
P49207	N	-0.163567	nan	-0.372	0	nan	0
P49336	N	0.572003	2.43	0.154	0.329676	270.833	0
P49411	N	0.546013	0.07	-0.317	0.209535	nan	0
P49450	N	-0.40837	-1.56	-0.304	0.26643	nan	0
P49458	N	-1.61118	nan	-0.616	0	nan	0
P49585	N	0.470135	2.66	-0.284	0.257481	nan	0
P49619	N	0.734099	1.6	-0.271	0.231945	nan	0
P49736	N	0.75875	1.97	-0.216	0.307302	67.7083	0
P49750	N	1.34109	3.99	0.281	0.768892	nan	0
P49756	N	1.00636	3.92	-0.118	0.79557	7.22222	0
P49759	N	0.583437	-0.15	-0.178	0.392441	28.2609	0
P49760	N	0.694437	2.71	-0.165	0.524261	9.84848	0
P49761	N	0.986874	2.02	-0.081	0.517603	8.87978	0
P49841	N	0.0170052	2.21	-0.035	0.232352	nan	0
P49842	N	0.646329	2.69	-0.237	0.268216	nan	0
P49902	N	0.45014	0.21	-0.214	0.232258	nan	0
P49959	N	1.00066	2.83	-0.079	0.359517	nan	1
P49961	N	0.317578	0.97	-0.135	0.141956	nan	0
P50053	N	0.560388	1.17	-0.275	0.216761	nan	0
P50452	N	-0.0272639	1.66	-0.195	0.160982	nan	0
P50453	N	-0.439587	0.89	-0.264	0.138871	nan	0
P50454	N	0.189981	0.82	-0.331	0.273919	nan	0
P50579	N	1.12801	1.67	-0.344	0.283898	nan	0
P50613	N	0.175541	-0.27	-0.317	0.216362	nan	0
P50914	N	-0.16262	1.35	-0.246	0.334074	nan	0
P50991	N	0.363725	0.17	-0.248	0.147544	nan	0
P50995	N	1.21797	5.27	0.33	0.4051	nan	0
P51114	N	1.29815	2.86	-0.229	0.465604	41.9355	0
P51116	N	1.59127	5.32	-0.056	0.455568	21.5947	0
P51160	N	0.447461	-0.02	-0.294	0.150834	nan	0
P51178	N	0.757051	1.51	-0.134	0.182599	nan	0
P51451	N	0.269388	-0.02	-0.381	0.231842	nan	0
P51452	N	0.230216	0.31	-0.201	0.256211	nan	0
P51570	N	0.0451839	-0.31	-0.185	0.298127	nan	0
P51648	N	0.386971	1.91	-0.22	0.225151	nan	0
P51659	N	1.47354	-0.04	-0.109	0.175197	nan	0
P51784	N	0.69857	2.17	-0.173	0.175917	nan	0
P51813	N	0.708257	-0.38	-0.035	0.273574	nan	0
P51817	N	0.254245	0.77	-0.444	0.24304	nan	0
P51956	N	0.655983	-0.18	-0.338	0.283106	nan	0
P52209	N	1.11106	1.07	-0.216	0.236372	nan	0
P52272	N	2.70056	3.73	0.039	0.401948	nan	0
P52294	N	0.0494638	-0.76	-0.371	0.234611	nan	0
P52306	N	-0.027852	-0.89	-0.304	0.134703	nan	0
P52429	N	0.447592	0.12	-0.266	0.127848	nan	0
P52434	N	0.221231	0.06	-0.309	0.198556	nan	0
P52701	N	1.03533	1.37	-0.177	0.292001	86.6667	0
P52739	N	0.182108	-0.28	-0.402	0.397967	nan	0
P52789	N	1.00104	1.54	-0.374	0.155725	nan	0
P52815	N	-0.63643	-1.15	-0.395	0.247766	nan	0
P53041	N	0.733299	0.5	-0.124	0.266693	nan	0
P53355	N	0.836752	0.83	-0.204	0.109243	nan	0
P53370	N	0.341313	0.52	-0.259	0.215744	nan	0
P53582	N	0.310929	1.93	-0.264	0.266032	nan	0
P53667	N	0.657257	1.79	-0.241	0.219061	nan	0
P53671	N	0.196875	1.47	-0.245	0.229265	nan	0
P53779	N	0.0684129	0.55	-0.248	0.290376	nan	0
P53992	N	0.755924	4.9	0.321	0.302785	55.5556	0
P53999	N	0.581592	nan	-0.439	0	nan	0
P54274	N	0.226459	-0.39	-0.34	0.236875	nan	0
P54646	N	0.318721	0.23	-0.171	0.232953	nan	0
P54652	N	1.44445	0.68	-0.282	0.139997	nan	0
P54727	N	0.0505746	1.11	0.09	0.320938	nan	0
P54753	N	0.379865	1.8	-0.188	0.160859	nan	0
P54819	N	-0.130243	0.7	-0.412	0.232411	nan	0
P54821	N	0.244607	1.7	-0.069	0.288631	nan	0
P54829	N	-0.18923	0.88	-0.214	0.238174	nan	0
P55145	N	-0.406018	-0.83	-0.547	0.274378	nan	0
P55884	N	0.810125	0.44	-0.298	0.382835	nan	0
P56192	N	0.335972	0.62	-0.226	0.144466	nan	0
P56381	N	-1.1067	nan	nan	0	nan	0
P56537	N	-0.307205	-0.48	-0.373	0.173333	nan	0
P56945	N	0.682479	2.51	0.143	0.32282	17.1053	0
P57059	N	0.373984	0.7	-0.176	0.251905	nan	0
P58546	N	0.0859245	nan	-0.571	0	nan	0
P58876	N	0.202037	nan	-0.375	0	nan	0
P59998	N	-1.07429	-1.78	-0.545	0.148182	nan	0
P60228	N	-0.292519	-0.46	-0.197	0.200836	nan	0
P60510	N	0.0406753	0.21	-0.327	0.205725	nan	0
P60520	N	-0.625844	nan	-0.523	0	nan	0
P60709	N	0.0974084	1.17	-0.281	0.215467	nan	0
P60842	N	0.167095	0.71	-0.309	0.233316	nan	0
P60866	N	-0.672531	nan	-0.617	0	nan	0
P60900	N	-0.20599	-1.28	-0.342	0.164456	nan	0
P61019	N	0.730065	-0.92	-0.2	0.207355	nan	0
P61158	N	0.396903	0.1	-0.424	0.193442	nan	0
P61160	N	0.619588	0.07	-0.435	0.166637	nan	0
P61247	N	0.941151	-0.27	-0.415	0.235039	nan	0
P61254	N	0.790588	-0.39	-0.363	0.34358	nan	0
P61313	N	0.854917	-0.63	-0.306	0.330304	nan	0
P61353	N	0.617154	nan	-0.415	0.233094	nan	0
P61513	N	0.013003	nan	-0.493	0	nan	0
P61604	N	1.08503	nan	-0.48	0	nan	0
P61626	N	-0.0561777	2.26	-0.211	0.273608	nan	0
P61758	N	0.00965426	-0.94	-0.503	0.205324	nan	0
P61764	N	0.0731829	0.27	-0.323	0.246637	nan	0
P61927	N	0.650511	nan	-0.383	0	nan	0
P61956	N	0.0388784	nan	-0.358	0	nan	0
P61964	N	0.398569	0.12	-0.35	0.243294	nan	0
P62081	N	0.417763	-0.23	-0.553	0.258528	nan	0
P62136	N	0.620552	0.18	-0.212	0.207465	nan	0
P62241	N	1.19545	0.68	-0.414	0.244328	nan	0
P62244	N	0.320077	nan	-0.478	0.117258	nan	0
P62249	N	0.518112	0.39	-0.508	0.284466	nan	0
P62258	N	-0.22213	-1.02	-0.428	0.272771	nan	0
P62263	N	0.698243	-0.05	-0.319	0.20717	nan	0
P62266	N	1.25961	-0.87	-0.458	0.261302	nan	0
P62269	N	0.750566	-1.93	-0.515	0.282134	nan	0
P62277	N	-0.0800764	0.6	-0.454	0.203302	nan	0
P62280	N	0.515645	-0.1	-0.441	0.253138	nan	0
P62304	N	-0.295982	nan	-0.332	0	nan	0
P62308	N	-0.108206	nan	-0.385	0	nan	0
P62316	N	0.277409	nan	-0.45	0	nan	0
P62318	N	0.922284	nan	-0.212	0	nan	0
P62424	N	0.380208	0.05	-0.339	0.244234	nan	0
P62495	N	1.1358	-0.1	-0.341	0.191769	nan	0
P62701	N	0.77894	-0.13	-0.313	0.176181	nan	0
P62753	N	0.805338	0.18	-0.423	0.336858	nan	0
P62805	N	1.68638	nan	-0.506	0	nan	0
P62807	N	0.205255	nan	-0.375	0	nan	0
P62826	N	0.203589	0.18	-0.369	0.202247	nan	0
P62829	N	1.35561	-0.41	-0.326	0.179129	nan	0
P62841	N	0.251926	1.19	-0.387	0.365932	nan	0
P62847	N	0.956458	nan	-0.484	0.348429	nan	0
P62851	N	1.06635	nan	-0.483	0	nan	0
P62857	N	-0.709139	nan	-0.541	0	nan	0
P62861	N	1.36935	nan	nan	0	nan	0
P62875	N	-1.40207	nan	-0.708	0	nan	0
P62877	N	-1.33502	nan	-0.547	0	nan	0
P62888	N	-0.108566	nan	-0.355	0	nan	0
P62891	N	-0.37583	nan	nan	0	nan	0
P62899	N	0.457034	nan	-0.497	0	nan	0
P62906	N	0.0998914	-0.49	-0.51	0.305223	nan	0
P62910	N	0.205059	nan	-0.361	0.300044	nan	0
P62917	N	1.73246	0.76	-0.295	0.349443	nan	0
P62979	N	0.49173	0.32	-0.523	0.300518	nan	0
P62995	N	1.81835	6.85	-0.056	0.689787	6.56566	0
P63098	N	0.849379	-1.4	-0.416	0.241466	nan	0
P63151	N	0.366372	1.61	-0.395	0.229168	nan	0
P63162	N	0.903204	2.48	0.034	0.347916	nan	0
P63173	N	-0.649988	nan	-0.806	0	nan	0
P63208	N	-0.251762	-1.32	-0.651	0.252706	nan	0
P63241	N	0.266448	-0.1	-0.445	0.234654	nan	0
P67775	N	0.321384	0.89	-0.205	0.201157	nan	0
P67809	N	2.21065	2.15	0.1	0.528072	13.2653	0
P67870	N	-0.244999	0.27	-0.139	0.277648	nan	0
P68104	N	1.10589	-0.09	-0.236	0.204339	nan	0
P68363	N	0.439702	-0.04	-0.336	0.228195	nan	0
P68371	N	0.517426	0.82	-0.186	0.265515	nan	0
P68400	N	0.384635	1.71	0.026	0.267196	nan	0
P78312	N	0.713027	3.84	-0.193	0.248944	nan	0
P78316	N	0.855995	0.78	-0.3	0.249285	28.1385	0
P78317	N	-0.412095	1.6	-0.424	0.373063	nan	0
P78330	N	0.286393	-0.34	-0.333	0.18899	nan	0
P78345	N	-0.289938	-1.07	-0.497	0.273943	nan	0
P78346	N	-0.459092	-0.95	-0.424	0.212996	nan	0
P78347	N	0.814029	1.48	-0.087	0.215424	232.143	0
P78356	N	0.489378	0.57	-0.345	0.264531	nan	0
P78362	N	0.609705	1.38	-0.326	0.26503	116.071	0
P78371	N	0.531376	-0.02	-0.328	0.14859	nan	0
P78406	N	0.312481	1.9	-0.169	0.17955	nan	0
P78527	N	0.876169	1.08	-0.186	0	nan	0
P78562	N	0.66603	0.54	-0.131	0.160877	nan	0
P80192	N	0.755074	3.47	-0.175	0.386	46.0993	0
P80404	N	0.545588	2	-0.188	0.262067	nan	0
P82914	N	-0.0338961	1.85	-0.24	0.270961	nan	0
P82979	N	0.229187	-0.38	-0.436	0.354953	nan	0
P83731	N	0.258035	1.59	-0.381	0.260441	nan	0
P83881	N	0.983068	nan	-0.4	0	270.833	0
P84090	N	-1.15312	nan	-0.38	0	nan	0
P84098	N	0.349236	-0.64	-0.401	0.429277	nan	0
P84101	N	0.572591	nan	nan	0	nan	0
P98161	N	1.05694	3.45	-0.126	0	86.6667	0
P98170	N	0.471997	1.44	-0.132	0.235967	nan	0
P98175	N	1.48631	5.96	0.123	0.472915	4.48276	0
P99999	N	1.23351	nan	-0.35	0	nan	0
Q00005	N	0.216331	0.6	-0.299	0.228971	nan	0
Q00325	N	0.211904	0.89	-0.201	0.22184	nan	0
Q00403	N	-0.0885055	1.75	-0.204	0.20184	nan	0
Q00526	N	-0.100724	-0.56	-0.398	0.289638	nan	0
Q00532	N	0.140077	-0.23	-0.412	0.29956	nan	0
Q00534	N	-0.118693	-0.79	-0.417	0.24359	nan	0
Q00535	N	0.107683	0	-0.32	0.257004	nan	0
Q00537	N	0.736141	1.79	-0.159	0.280236	nan	0
Q00577	N	2.29373	3.18	0.073	0.296096	nan	1
Q00722	N	0.756381	1.75	0.061	0.189733	nan	0
Q00796	N	0.596735	0.76	-0.366	0.223214	nan	0
Q01082	N	0.844593	1.62	-0.149	0.107207	nan	0
Q01469	N	-0.172421	nan	-0.63	0.182321	nan	0
Q01780	N	0.46904	1.65	-0.233	0.243236	125	0
Q01804	N	1.04145	3.83	-0.082	0.489572	nan	0
Q01813	N	1.1476	1.2	-0.244	0.198813	nan	0
Q01974	N	0.348305	3.28	0.143	0.328202	541.667	0
Q02241	N	0.874715	0.78	-0.104	0.251256	nan	0
Q02297	N	0.639354	1.67	-0.142	0.395539	30.9524	0
Q02413	N	1.36973	2.7	-0.045	0.291586	216.667	1
Q02543	N	-0.332704	0.01	-0.347	0.217997	nan	0
Q02750	N	0.576675	0.93	-0.241	0.237929	nan	0
Q02763	N	0.749798	1.38	-0.246	0.147381	nan	0
Q02779	N	0.841669	2.9	-0.228	0.351475	nan	0
Q02878	N	1.1264	0.7	-0.457	0.355308	nan	0
Q02880	N	1.64392	2.2	-0.096	0.268914	48.8722	0
Q02952	N	1.28666	2.08	-0.213	0.460284	nan	0
Q03252	N	0.754208	0.17	-0.254	0.268775	nan	0
Q03701	N	1.0357	0.32	-0.242	0.323785	nan	0
Q04726	N	0.693604	1.59	-0.015	0.264627	nan	0
Q04759	N	0.477976	0.62	-0.352	0.194613	nan	0
Q04760	N	0.101084	1.98	-0.454	0.24987	nan	0
Q04912	N	0.678069	2.27	-0.201	0.115074	nan	0
Q05193	N	0.781489	5.09	0.056	0.218549	nan	0
Q05209	N	0.457981	2.63	-0.271	0.308556	nan	0
Q05516	N	0.404286	1.07	-0.127	0.274863	361.111	0
Q05519	N	1.48094	1.26	-0.092	0.646498	37.3563	0
Q05639	N	1.12677	0.15	-0.244	0.210845	nan	0
Q05655	N	0.827718	0.21	-0.264	0.237454	nan	0
Q05823	N	1.09049	0.31	-0.288	0.139577	nan	0
Q05952	N	-0.239723	nan	0.159	0.323796	nan	0
Q05D32	N	0.411294	-0.2	-0.077	0.373623	127.451	0
Q06124	N	1.00695	0.97	-0.296	0.260523	nan	0
Q06278	N	0.948519	0.93	-0.254	0.11812	nan	0
Q06413	N	0.725589	2.97	0.169	0.475084	76.4706	0
Q06830	N	0.490244	-0.47	-0.4	0.157785	nan	0
Q07020	N	0.610244	0.53	-0.399	0.295902	270.833	0
Q07912	N	0.591736	3.11	-0.062	0.228762	58.0357	0
Q08211	N	1.43649	8.96	0.224	0.381068	30.9524	1
Q08493	N	0.112437	0.31	-0.157	0.287386	nan	0
Q08554	N	0.843155	1.34	-0.17	0.22269	nan	0
Q08945	N	1.48453	2.12	-0.315	0.344069	57.0175	0
Q08999	N	0.586525	2.74	0.163	0.277345	86.6667	0
Q08J23	N	0.798853	0.39	-0.379	0.196297	nan	1
Q09666	N	2.94233	2.25	-0.195	0.182792	nan	0
Q10570	N	0.826035	1.54	-0.289	0.156383	nan	1
Q12756	N	0.73521	1.3	-0.215	0.171718	nan	0
Q12788	N	-0.0465724	0.07	-0.295	0.115178	nan	0
Q12792	N	0.336462	-0.5	-0.384	0.280197	nan	0
Q12796	N	0.509291	1.48	-0.055	0.365015	154.762	0
Q12849	N	0.279434	0.98	-0.104	0.365404	722.222	0
Q12851	N	0.166001	1.31	-0.298	0.207148	nan	0
Q12873	N	1.58841	3.03	0.005	0.21343	nan	0
Q12874	N	0.747086	1.08	-0.285	0.323643	270.833	0
Q12905	N	0.317888	2.13	-0.281	0.271888	nan	0
Q12923	N	1.24787	1.72	-0.121	0.155917	nan	0
Q12926	N	0.931236	1.52	0.02	0.26999	nan	0
Q12955	N	1.45381	2.4	-0.072	0.563041	nan	0
Q12972	N	0.895625	2.34	-0.082	0.366332	406.25	0
Q12974	N	-0.43191	-0.47	-0.492	0.189721	nan	0
Q12986	N	0.540606	2.27	-0.029	0.313664	23.2143	0
Q13057	N	0.0379636	1.74	-0.271	0.254394	nan	0
Q13131	N	0.330189	0.61	-0.269	0.284102	nan	0
Q13155	N	0.0475525	0.53	-0.206	0.23598	nan	0
Q13162	N	0.165119	-0.26	-0.436	0.264997	nan	0
Q13185	N	0.484494	-0.73	-0.598	0.32871	nan	0
Q13206	N	0.916991	1.42	-0.372	0.38227	nan	0
Q13242	N	1.80368	3.04	-0.238	0.457936	58.0357	0
Q13243	N	1.44089	2.1	-0.231	0.624288	nan	0
Q13263	N	0.683149	3.3	-0.084	0.236472	nan	0
Q13308	N	0.593435	1.67	-0.209	0.17246	nan	0
Q13309	N	-0.0762866	-0.44	-0.36	0.21567	nan	0
Q13310	N	0.913757	1.37	0.246	0.432297	nan	0
Q13315	N	0.675586	0.88	-0.269	0	nan	0
Q13347	N	0.799915	0.83	-0.301	0.139153	nan	0
Q13362	N	-0.314523	0.1	-0.326	0.25549	nan	0
Q13368	N	0.369459	0.38	-0.357	0.319286	nan	0
Q13370	N	0.734606	1.59	-0.079	0.189716	nan	0
Q13442	N	1.30979	-1.22	-0.569	0.381341	135.417	0
Q13470	N	0.684423	1.52	-0.072	0.300793	nan	0
Q13503	N	-1.2217	-1.64	-0.15	0.248799	nan	0
Q13510	N	0.322462	0.67	-0.315	0.16554	nan	0
Q13522	N	-0.607304	0.21	-0.341	0.314454	nan	0
Q13523	N	1.61368	2.14	-0.268	0.591536	nan	0
Q13535	N	0.502757	1.36	-0.265	0.0191328	nan	0
Q13547	N	1.12413	0.84	-0.147	0.319595	nan	0
Q13555	N	0.368675	0.95	-0.218	0.217782	nan	0
Q13573	N	1.11431	1.26	-0.171	0.458526	41.6667	0
Q13574	N	0.790833	1.95	-0.105	0.237876	nan	0
Q13601	N	0.453293	-0.52	-0.46	0.321074	nan	0
Q13608	N	0.561728	1.46	-0.327	0.225965	nan	0
Q13642	N	0.127645	0.31	-0.376	0.224306	nan	0
Q13705	N	0.179788	-0.03	-0.409	0.237547	nan	0
Q13813	N	1.09698	0.22	-0.308	0.0355316	nan	0
Q13835	N	0.809618	3.98	0.027	0.32449	154.762	0
Q13838	N	0.197381	1.5	-0.322	0.241379	nan	0
Q13868	N	0.23644	-0.21	-0.359	0.259071	nan	0
Q13882	N	0.0704875	0.71	-0.345	0.183428	nan	0
Q13888	N	-0.163779	-0.43	-0.261	0.225887	nan	0
Q13956	N	0.135454	nan	-0.284	0	nan	0
Q14012	N	0.336886	-0.26	-0.273	0.191135	nan	0
Q14088	N	-0.159173	-0.41	-0.405	0.149189	nan	0
Q14137	N	0.530952	1.54	-0.222	0.36962	nan	0
Q14146	N	-0.00398585	-0.18	-0.243	0.103562	nan	0
Q14153	N	0.190063	3.48	0.012	0.39706	nan	0
Q14201	N	-0.0170706	2.89	-0.031	0.361124	325	0
Q14204	N	1.08198	1.22	-0.172	0	nan	0
Q14240	N	0.304199	0.88	-0.306	0.217657	nan	0
Q14241	N	1.17431	2.19	-0.2	0.364508	15.5502	0
Q14247	N	1.89403	2.17	-0.267	0.377566	48.1482	0
Q14258	N	-0.222456	1.16	-0.241	0.190087	nan	0
Q14289	N	0.327232	1.54	-0.208	0.189099	125	0
Q14296	N	-0.0665834	1.18	-0.253	0.234418	nan	0
Q14410	N	0.341379	-0.25	-0.336	0.133731	nan	0
Q14432	N	0.48683	1.95	-0.205	0.224421	39.3939	0
Q14444	N	0.976256	6.82	0.285	0.35826	18.2073	1
Q14451	N	0.359838	0.51	-0.226	0.261508	nan	0
Q14493	N	0.0928344	1.32	-0.374	0.320493	86.6667	0
Q14498	N	0.801777	0.97	-0.115	0.453761	65.6566	0
Q14527	N	0.900313	0.08	-0.16	0.221329	nan	0
Q14562	N	0.687886	1.09	-0.281	0.282771	48.1482	0
Q14566	N	0.534104	0.86	-0.282	0.196465	nan	0
Q14576	N	1.16877	0.91	-0.122	0.272726	nan	0
Q14642	N	0.172699	0.76	-0.386	0.191364	nan	0
Q14677	N	1.06729	3.84	0.25	0.409671	101.562	1
Q14683	N	1.29766	1.03	-0.324	0.190015	135.417	0
Q14690	N	1.19922	1.49	-0.289	0.264935	nan	0
Q14692	N	1.41692	0.78	-0.256	0.29498	74.7126	0
Q14694	N	0.954906	3.09	-0.166	0.260648	240.741	0
Q14738	N	-0.0478139	2.42	0.091	0.324701	nan	0
Q14839	N	1.39083	1.73	-0.248	0.18076	nan	0
Q14847	N	0.773729	2.94	0.074	0.342598	120.37	0
Q14980	N	0.667598	1.34	-0.04	0.344818	nan	0
Q15004	N	0.533761	nan	-0.332	0	nan	0
Q15005	N	0.499261	-0.99	-0.369	0.25491	nan	1
Q15019	N	0.668888	0.59	-0.306	0.246389	nan	0
Q15029	N	0.567069	1.22	-0.356	0.279175	nan	0
Q15032	N	1.05055	3.07	0.364	0.479977	nan	0
Q15050	N	1.57232	1.29	-0.113	0.313205	nan	0
Q15120	N	0.155857	0.61	-0.298	0.262121	nan	0
Q15124	N	0.977874	1.5	-0.179	0.185551	nan	0
Q15126	N	0.283502	0.35	-0.45	0.210668	nan	0
Q15131	N	-0.157572	0.13	-0.403	0.253748	nan	0
Q15139	N	0.552139	0.74	-0.2	0.20673	nan	0
Q15149	N	1.07933	5.02	0.037	0.0806944	nan	0
Q15154	N	1.09591	3.41	0.098	0.159915	nan	0
Q15208	N	0.276396	0.4	-0.248	0.230021	nan	0
Q15257	N	-0.120866	-0.38	-0.439	0.174257	nan	0
Q15269	N	0.858233	1.54	-0.277	0.176728	nan	0
Q15274	N	-0.139423	-0.34	-0.323	0.159707	nan	0
Q15287	N	1.075	4.11	0.106	0.621099	nan	1
Q15303	N	0.843318	3.02	-0.088	0.243748	98.4848	0
Q15349	N	0.769449	1.07	-0.188	0.234693	nan	0
Q15361	N	1.23284	0.62	-0.342	0.346804	52	0
Q15365	N	0.454044	1.18	-0.141	0.216209	nan	0
Q15366	N	0.512901	1.97	-0.137	0.250681	nan	0
Q15375	N	0.680356	1.73	-0.233	0.193927	nan	0
Q15393	N	0.888519	0.44	-0.265	0.152667	nan	0
Q15434	N	0.510402	1.55	0.109	0.425671	541.667	0
Q15435	N	0.472373	-1.6	-0.342	0.291793	nan	0
Q15436	N	0.288778	0.92	-0.029	0.183931	nan	0
Q15543	N	0.497366	nan	-0.492	0	nan	0
Q15555	N	0.5072	1.31	-0.116	0.278059	nan	0
Q15583	N	0.186861	3.15	-0.106	0.291884	nan	0
Q15637	N	0.816447	6.2	0.265	0.313242	57.0175	0
Q15654	N	0.951345	3.31	-0.016	0.307239	51.5873	0
Q15831	N	0.6486	2.13	-0.292	0.367473	nan	0
Q15911	N	1.31394	4.97	0.461	0.0846316	nan	0
Q15937	N	0.627886	0.43	-0.297	0.353662	nan	0
Q16181	N	0.75215	0.89	-0.281	0.259065	nan	0
Q16288	N	0.577426	1.08	-0.226	0.123778	nan	0
Q16352	N	0.340447	2	-0.127	0.308193	nan	0
Q16512	N	0.661537	2.62	-0.214	0.178693	nan	0
Q16526	N	0.763912	2.85	0.048	0.275135	nan	0
Q16531	N	0.824206	0.09	-0.275	0.0937345	nan	0
Q16539	N	-0.270417	0.1	-0.292	0.276963	nan	0
Q16559	N	-0.206987	nan	-0.216	0	nan	0
Q16566	N	0.401395	1.83	-0.289	0.236579	nan	0
Q16576	N	0.371468	0.03	-0.314	0.230295	nan	0
Q16584	N	0.925584	4.56	-0.16	0.282278	nan	0
Q16620	N	0.586982	1.45	-0.183	0.181713	nan	0
Q16629	N	1.30844	2.78	-0.149	0.642428	22.1088	0
Q16644	N	0.582033	0.24	-0.277	0.250385	nan	0
Q16659	N	0.576642	0.32	-0.205	0.283787	nan	0
Q16666	N	0.701249	1.72	-0.154	0.224214	nan	0
Q16690	N	-0.148636	-0.03	-0.1	0.276864	nan	0
Q16695	N	-0.620993	nan	-0.42	0.260283	nan	0
Q16740	N	-0.444112	-0.63	-0.156	0.239218	nan	0
Q16774	N	0.146513	-0.36	-0.309	0.288773	nan	0
Q16778	N	0.193167	nan	-0.377	0	nan	0
Q16825	N	0.527962	1.69	0.131	0.406597	17.2414	0
Q16827	N	0.189802	0.73	-0.214	0.175987	nan	0
Q16828	N	0.370537	1.17	-0.136	0.242244	nan	0
Q16836	N	0.264259	-1.06	-0.362	0.268538	nan	0
Q16850	N	0.332345	1.83	-0.255	0.203582	nan	0
Q16854	N	-0.374997	-0.58	-0.326	0.177752	nan	0
Q16875	N	0.0321972	-0.3	-0.274	0.205832	nan	0
Q16877	N	0.150662	0.7	-0.336	0.168332	nan	0
Q17RY0	N	1.33513	4.47	0.143	0.486954	240.741	0
Q1ED39	N	1.44817	0.95	-0.163	0.361135	108.333	0
Q1MSJ5	N	1.08717	3.88	0.027	0.307393	nan	0
Q2KHN1	N	-0.395939	1.14	-0.307	0.183942	nan	0
Q2M2I8	N	0.684244	1.74	0.58	0.256284	101.562	0
Q2NL82	N	0.817361	0.34	-0.243	0.305721	116.071	0
Q2Q1W2	N	1.24052	1.71	0.07	0.242906	nan	0
Q2TB10	N	0.701134	0.6	-0.197	0.187906	180.556	0
Q2YD98	N	0.645888	2.84	-0.168	0.379079	47.7941	0
Q32MK0	N	1.10874	2.37	-0.189	0.251518	nan	0
Q3MHD2	N	-0.410804	-0.52	-0.327	0.245412	nan	0
Q3MIX3	N	-0.0491534	0.75	-0.358	0.154185	nan	0
Q3SY89	N	0.825202	3.04	-0.022	0.284942	nan	0
Q49A26	N	1.04491	0.4	-0.164	0.263483	nan	0
Q4G0T1	N	1.13151	1.86	-0.239	0.192324	nan	0
Q52LJ0	N	3.50198	13.13	0.248	0.392893	nan	0
Q53EP0	N	0.726667	1.24	-0.056	0.269646	103.175	0
Q53F19	N	0.922023	1.96	-0.264	0.534734	37.1429	0
Q53GS9	N	0.621695	-0.27	-0.196	0.341329	nan	0
Q53H12	N	0.173956	0.19	-0.341	0.219957	nan	0
Q53H80	N	-1.10294	-0.26	-0.232	0.255757	nan	0
Q562R1	N	0.195813	1.3	-0.292	0.182243	nan	0
Q56UN5	N	0.796681	1.64	-0.148	0.413802	114.035	0
Q5BKY9	N	1.61427	-0.18	-0.436	0.442365	81.25	0
Q5BKZ1	N	2.18828	7.61	0.177	0.418193	9.55882	0
Q5JNZ5	N	-0.953223	nan	-0.504	0	nan	0
Q5JR12	N	0.609019	1.4	-0.184	0.264573	nan	0
Q5JSZ5	N	1.89	4.35	0.101	0.759367	nan	0
Q5JTH9	N	0.474986	2.17	-0.373	0.349413	56.0345	0
Q5JW30	N	1.08499	3.78	-0.003	0.27405	nan	0
Q5JZY3	N	0.579501	1.85	-0.246	0.221168	nan	0
Q5PRF9	N	0.403633	3.25	0.046	0.201726	nan	0
Q5QJE6	N	1.13394	0.96	-0.173	0.41232	38.6905	0
Q5QPL9	N	2.04894	1.37	-0.124	0.312221	nan	0
Q5S007	N	0.758505	0.9	-0.282	0.0342742	nan	0
Q5SGD2	N	0.316173	0.4	-0.379	0.232246	nan	0
Q5SSJ5	N	0.943487	2.59	-0.31	0.281581	nan	0
Q5SZQ8	N	-0.0439097	2.72	0.375	0.444046	722.222	0
Q5T280	N	0.720639	0.13	-0.341	0.261337	nan	0
Q5T2T1	N	0.60224	0.37	-0.351	0.312907	nan	0
Q5T3I0	N	1.91898	-0.36	-0.362	0.476842	nan	0
Q5T447	N	0.575956	0.56	-0.315	0.237747	nan	0
Q5T5Y3	N	0.772994	3.18	-0.19	0.199123	nan	0
Q5T6F2	N	1.22032	4.56	0.18	0.434223	nan	0
Q5T9C9	N	0.214044	-0.13	-0.251	0.277245	nan	0
Q5TAX3	N	0.980324	2.3	0.342	0.275728	nan	0
Q5TC82	N	0.474611	3.41	0.054	0.373979	8.46354	0
Q5TF21	N	1.58941	6.66	0.087	0.267323	41.6667	0
Q5UIP0	N	0.977498	2.02	0	0.40765	nan	0
Q5VT25	N	0.892913	4.52	-0.038	0.208794	72.2222	0
Q5VTE0	N	1.09433	-0.05	-0.285	0.201759	nan	0
Q5VTR2	N	0.75576	2.06	-0.282	0.236999	nan	0
Q5VWX1	N	1.29182	4.02	-0.161	0.472538	18.2073	0
Q5VZ46	N	1.38076	3.49	-0.093	0.392835	nan	0
Q5VZF2	N	-0.732646	1.06	-0.051	0.228267	nan	0
Q5VZY2	N	-0.615177	1.1	-0.369	0.214339	nan	0
Q5W0B1	N	0.642458	2.17	-0.242	0.421979	nan	0
Q659A1	N	0.435111	1.28	-0.237	0.23537	nan	0
Q659C4	N	1.26162	4.49	-0.056	0.234215	26	1
Q66LE6	N	0.430521	1.3	-0.411	0.174181	nan	0
Q674X7	N	0.773729	1.98	-0.103	0.238088	62.5	0
Q68CQ4	N	0.721848	0.51	-0.121	0.307424	nan	0
Q68D10	N	1.68919	4.77	0.039	0.490042	14.4444	0
Q68J44	N	-0.000702425	0.75	-0.365	0.308389	nan	0
Q6DKI1	N	0.159369	-0.81	-0.482	0.269839	nan	0
Q6DT37	N	0.825741	3.7	-0.218	0.17465	nan	0
Q6E0U4	N	4.11891	12	0.412	0.315167	nan	1
Q6FI13	N	0.79245	nan	-0.315	0.33011	nan	0
Q6IA86	N	0.266137	0.57	-0.306	0.135096	nan	0
Q6IBS0	N	0.257774	-0.68	-0.345	0.236235	nan	0
Q6IBW4	N	-0.00885382	1.54	-0.227	0.310625	180.556	0
Q6IE36	N	0.971519	0.77	-0.148	0.105647	nan	0
Q6IQ16	N	-0.0223796	0.72	-0.321	0.128901	nan	0
Q6J9G0	N	-0.477257	-0.52	-0.297	0.19123	nan	0
Q6KC79	N	1.29834	3.84	0.28	0.469079	nan	0
Q6NSI3	N	0.603612	4.26	-0.109	0.45338	nan	0
Q6NW34	N	0.188152	0.39	-0.284	0.180699	nan	0
Q6NX45	N	0.901799	1.37	-0.319	0.415522	nan	0
Q6NXT1	N	0.441417	2.5	-0.304	0.329295	nan	0
Q6P158	N	1.01767	7.35	-0.098	0.222623	nan	1
Q6P1J9	N	0.330385	0.53	-0.205	0.298338	166.667	0
Q6P1Q9	N	0.311893	0.45	-0.331	0.244036	nan	0
Q6P2Q9	N	0.860275	0.62	-0.136	0.062929	nan	0
Q6P3W7	N	0.538221	2.23	0.292	0.233659	nan	0
Q6P9H4	N	0.507086	1.64	-0.263	0.326326	130	0
Q6PEW1	N	0.372514	1.03	-0.217	0.314533	nan	0
Q6PHR2	N	-0.084585	0.08	-0.376	0.225482	nan	0
Q6PID6	N	-0.307973	-2.15	-0.315	0.244598	nan	0
Q6PKG0	N	1.57369	3.8	-0.133	0.337809	nan	1
Q6SA08	N	-0.224025	0.87	-0.212	0.254385	nan	0
Q6UN15	N	1.32115	2.29	-0.136	0.583888	10.0309	0
Q6UW02	N	0.173973	0.08	-0.368	0.202198	nan	0
Q6UWP8	N	3.57546	2.42	0.123	0.310129	nan	1
Q6UWX4	N	1.32552	2.4	-0.115	0.271801	nan	0
Q6XPS3	N	0.102717	-0.15	-0.275	0.181862	nan	0
Q6Y7W6	N	1.24685	4.77	0.497	0.347221	nan	1
Q6ZMQ8	N	0.996741	3.79	-0.134	0.298791	nan	0
Q6ZNF0	N	0.666846	0.63	-0.239	0.158299	nan	0
Q6ZSY5	N	1.27052	3.06	-0.207	0.338694	nan	0
Q6ZUJ8	N	0.274403	2.53	-0.271	0.260566	56.0345	0
Q6ZUT1	N	1.1663	0.14	-0.463	0.431454	135.417	0
Q702N8	N	1.0906	2.15	0.016	0.147802	nan	0
Q75WM6	N	0.887146	1.26	-0.227	0.338976	nan	0
Q76I76	N	0.645414	1.17	-0.229	0.351066	52.4194	0
Q7KZF4	N	0.814078	-0.02	-0.124	0.191656	nan	0
Q7L099	N	0.15896	0.2	-0.356	0.181026	nan	0
Q7L1Q6	N	0.318297	-0.87	-0.446	0.221474	nan	0
Q7L2E3	N	0.641477	0.59	-0.305	0.165694	nan	0
Q7LBC6	N	1.34189	2.53	-0.056	0.246696	nan	0
Q7RTN6	N	0.14336	0.57	-0.143	0.221427	nan	0
Q7RTV0	N	0.0252056	nan	-0.535	0	nan	0
Q7Z2T5	N	0.294169	0.04	-0.24	0.300908	nan	0
Q7Z2W4	N	0.730832	1.6	-0.069	0.393741	73.8636	0
Q7Z2Y5	N	1.03144	2.86	0.009	0.425386	13.5135	0
Q7Z478	N	0.776572	0.48	-0.21	0.21112	135.417	0
Q7Z4B0	N	-0.570255	nan	-0.36	0	nan	0
Q7Z695	N	0.0635613	1.02	-0.239	0.179376	nan	0
Q7Z7J9	N	1.28438	nan	-0.358	0	nan	0
Q86SG6	N	0.593843	1.82	-0.24	0.235473	nan	0
Q86TB9	N	0.26238	1.63	0.116	0.352133	50	0
Q86TG7	N	0.0755189	2.92	-0.022	0.258478	166.667	0
Q86U06	N	0.973953	1.53	-0.111	0.519994	36.1111	0
Q86U38	N	0.14483	1.32	-0.236	0.249047	nan	0
Q86UC2	N	0.156102	2.02	-0.208	0.374781	26.5306	0
Q86UE8	N	0.902747	2.22	-0.128	0.26786	120.37	0
Q86UK7	N	0.755744	3.54	-0.127	0.328107	33.3333	0
Q86UL8	N	1.46707	3.2	0.125	0.534383	nan	0
Q86UN6	N	-0.419397	-1.16	-0.378	0.241214	nan	0
Q86US8	N	1.27565	3.7	0.27	0.471732	6.82773	0
Q86UW6	N	1.00141	1.36	-0.032	0.267222	103.175	0
Q86V48	N	1.24019	1.21	-0.197	0.532014	nan	0
Q86V86	N	0.419887	0.34	-0.419	0.200181	nan	0
Q86VS3	N	0.362941	0.57	-0.267	0.213566	nan	0
Q86W67	N	-0.207003	-1.11	-0.544	0.274818	nan	0
Q86WB0	N	-0.263965	2.21	-0.332	0.264804	nan	0
Q86WG5	N	0.656457	1.54	-0.167	0.125385	162.5	0
Q86X55	N	0.64628	1.51	0.113	0.252027	nan	0
Q86XI2	N	0.0860062	-0.19	-0.375	0.0924667	nan	0
Q86XI6	N	-0.0390091	2.52	-0.266	0.22885	nan	0
Q86XN8	N	1.16168	4.94	-0.02	0.257314	nan	1
Q86XZ4	N	0.850032	4.75	0.192	0.295968	54.6219	0
Q86Y13	N	0.555226	0.45	-0.16	0.171962	nan	0
Q86YN1	N	-0.619653	-0.64	-0.213	0.192509	nan	0
Q8IUH3	N	0.824957	1.36	0.032	0.263163	nan	0
Q8IUX4	N	-0.402947	0.4	-0.348	0.164443	nan	0
Q8IV63	N	0.489296	1.6	-0.215	0.274899	nan	0
Q8IVH8	N	0.616827	1.75	-0.07	0.243502	nan	0
Q8IVS8	N	0.335106	0.82	-0.243	0.219637	nan	0
Q8IVT5	N	0.727876	3.28	0.072	0.24212	nan	0
Q8IWA0	N	0.349922	0.24	-0.316	0.218261	nan	0
Q8IWB6	N	0.780901	1.94	-0.083	0.438293	37.3563	0
Q8IWQ3	N	0.85276	3.09	-0.109	0.225798	nan	0
Q8IWS0	N	0.82958	2.21	-0.42	0.343298	nan	0
Q8IWU2	N	0.770201	2.98	-0.176	0.414251	nan	0
Q8IWZ3	N	1.32043	4.04	0.119	0.281089	nan	1
Q8IX01	N	1.13636	2.04	-0.246	0.2612	83.3333	0
Q8IXK0	N	0.335481	2.57	0.223	0.315181	77.3809	1
Q8IXT5	N	1.39418	3.91	-0.181	0.587089	22.5694	0
Q8IY37	N	0.337866	2.5	-0.198	0.263831	85.5263	0
Q8IY57	N	0.189671	1.41	-0.288	0.29385	nan	0
Q8IYF1	N	0.899235	2.23	-0.125	0.511492	19.0058	0
Q8IYM9	N	0.226622	1.04	-0.229	0.167639	nan	0
Q8IYT2	N	0.0297469	-0.43	-0.336	0.139853	nan	0
Q8IYT8	N	0.588648	3.05	-0.026	0.314365	51.5873	0
Q8IZ83	N	0.52231	2.27	-0.144	0.225936	nan	0
Q8IZE3	N	-0.0712716	0.23	-0.232	0.220779	nan	0
Q8IZL9	N	0.0870027	-0.3	-0.243	0.259365	nan	0
Q8IZU0	N	0.21963	2.11	-0.659	0.352579	nan	0
Q8IZX4	N	1.22616	2.41	-0.161	0.193029	38.0117	0
Q8N0T1	N	-0.253804	nan	-0.405	0	nan	0
Q8N0W3	N	0.598662	1.45	-0.209	0.114275	nan	0
Q8N0Y2	N	0.489688	1.91	-0.172	0.320992	nan	0
Q8N220	N	0.608986	2.26	-0.204	0.380677	nan	0
Q8N2I9	N	0.257398	-0.09	-0.281	0.254657	nan	0
Q8N3J5	N	0.360654	0.23	-0.288	0.26673	nan	0
Q8N3R9	N	0.708485	0.38	-0.237	0.264947	nan	0
Q8N427	N	0.091985	-0.47	-0.341	0.214243	nan	0
Q8N441	N	0.584222	2.33	-0.266	0.301119	nan	0
Q8N4C6	N	0.740862	0.4	-0.181	0.117388	nan	0
Q8N4P3	N	-0.311436	-0.96	-0.435	0.2556	nan	0
Q8N5A5	N	0.983885	1.18	-0.203	0.514552	108.333	0
Q8N5F7	N	1.67301	5.36	-0.004	0.497765	21.9595	0
Q8N5K1	N	-0.657404	nan	-0.559	0.231724	nan	0
Q8N5P1	N	0.879469	0.84	-0.228	0.31563	309.524	0
Q8N5S9	N	0.543399	0.17	-0.233	0.308712	nan	0
Q8N6H7	N	0.880629	2.63	-0.111	0.282559	nan	0
Q8N6T7	N	0.292421	0.61	-0.351	0.259078	nan	0
Q8N752	N	0.801859	-0.23	-0.054	0.278711	nan	0
Q8N831	N	0.732188	0.45	-0.333	0.310024	nan	0
Q8N8A6	N	0.44225	1.45	-0.262	0.352662	nan	0
Q8N9T8	N	1.23441	1.95	-0.256	0.599173	6.01852	0
Q8NB16	N	0.207722	-0.12	-0.409	0.236211	nan	0
Q8NBQ7	N	-1.49354	-1.04	-0.294	0.190593	nan	0
Q8NBZ0	N	0.360769	3.2	-0.152	0.415022	135.417	0
Q8NC51	N	2.82917	5.39	-0.209	0.447849	41.6667	0
Q8NC69	N	-0.365637	2.13	-0.229	0.236194	nan	0
Q8NCQ7	N	0.577834	2.01	-0.296	0.42059	nan	0
Q8ND24	N	0.161525	2.23	0.002	0.229085	nan	0
Q8NDD1	N	1.08384	0.25	-0.382	0.279014	nan	0
Q8NE71	N	1.38873	1.5	-0.329	0.304841	180.556	0
Q8NEB9	N	0.538907	1.01	-0.298	0.191415	nan	0
Q8NEF9	N	1.04294	-0.08	-0.248	0.382511	144.444	0
Q8NEJ0	N	-1.0768	0.08	-0.162	0.159047	nan	0
Q8NFD2	N	0.21816	0.46	-0.299	0.144106	nan	0
Q8NFU5	N	0.620339	1.6	-0.263	0.223553	nan	0
Q8NG27	N	1.04384	3.44	-0.078	0.469041	7.64706	1
Q8NHQ9	N	0.63527	0.61	-0.265	0.242375	nan	0
Q8NHU6	N	0.396919	0.8	-0.149	0.167033	nan	0
Q8NHV4	N	0.891116	0.94	-0.164	0.239057	nan	0
Q8NI37	N	1.04317	1.43	-0.202	0.270064	nan	0
Q8TB72	N	1.23619	3.33	0.326	0.309108	42.2078	0
Q8TB73	N	0.574437	1.09	-0.325	0.278202	nan	0
Q8TBF4	N	0.662256	-0.42	-0.391	0.437378	nan	0
Q8TC92	N	0.276184	0.97	-0.147	0.352259	nan	0
Q8TCS8	N	0.592879	0.62	-0.29	0.154502	nan	0
Q8TD08	N	0.488251	1.85	-0.08	0.309006	nan	0
Q8TD17	N	0.316451	3.84	-0.198	0.338406	nan	0
Q8TDD1	N	1.31837	0.77	-0.174	0.347166	22.4138	0
Q8TDN6	N	0.241847	-1.06	-0.335	0.334507	nan	0
Q8TDX7	N	-0.0633653	0.87	-0.242	0.223928	nan	0
Q8TE04	N	1.65054	3.31	-0.037	0.315628	nan	0
Q8TE99	N	0.0354806	-0.16	-0.242	0.25832	nan	0
Q8TED0	N	0.541962	0.43	-0.264	0.187036	nan	0
Q8TEP8	N	1.13324	2.49	-0.091	0.30827	54.1667	0
Q8TF05	N	-0.198754	-0.04	-0.332	0.2345	nan	0
Q8TF46	N	0.511757	0.98	-0.321	0.16858	nan	0
Q8WTP8	N	-0.00240131	0.95	-0.211	0.340636	nan	0
Q8WTT2	N	0.349416	0.43	-0.373	0.255448	nan	0
Q8WU08	N	0.309083	0.08	-0.317	0.201807	nan	0
Q8WU79	N	0.557644	1.75	0.406	0.375108	nan	0
Q8WUA4	N	0.611845	2.06	-0.173	0.236452	83.3333	0
Q8WV22	N	-0.131746	2.58	-0.463	0.23196	nan	0
Q8WV44	N	0.436925	1.2	-0.202	0.393805	135.417	0
Q8WVV9	N	0.840378	2.23	-0.112	0.402905	118.182	0
Q8WXE1	N	0.294463	4.14	-0.171	0.206427	nan	0
Q8WXF0	N	0.889548	2.09	-0.113	0.595145	63.7255	0
Q8WXG6	N	1.01117	2.68	-0.159	0.197847	27.3109	0
Q8WXI3	N	-0.317904	-0.26	-0.351	0.210232	nan	0
Q8WY54	N	0.72683	1.92	-0.276	0.336458	nan	0
Q8WYA6	N	0.477763	-0.58	-0.396	0.308583	nan	0
Q8WYL5	N	0.65154	1.75	-0.22	0.265152	69.8925	0
Q8WYQ5	N	1.09965	2.24	-0.223	0.32342	nan	0
Q8WYQ9	N	0.749291	3.84	0.102	0.332152	nan	1
Q8WZ42	N	2.26818	2.82	-0.025	nan	nan	0
Q92519	N	-0.0403976	0.75	-0.283	0.243873	nan	0
Q92522	N	1.88212	-0.65	-0.253	0.37703	nan	0
Q92540	N	0.629242	3.75	0.345	0.366715	29.5454	0
Q92545	N	1.1202	3.76	0.018	0.277517	nan	0
Q92547	N	0.774366	1.08	-0.167	0.184371	nan	0
Q92552	N	-0.165021	-1.05	-0.279	0.240204	nan	0
Q92567	N	-0.796076	1.83	0.212	0.307516	nan	0
Q92575	N	0.328947	3.14	-0.208	0.268314	nan	0
Q92600	N	-1.18037	-1.24	-0.326	0.164365	nan	0
Q92615	N	0.588338	2.4	-0.019	0.46727	28.1385	0
Q92616	N	0.518357	0.28	-0.208	0.00202362	nan	0
Q92628	N	1.22472	1.44	-0.259	0.49054	46.4286	0
Q92630	N	0.959219	2.33	-0.072	0.312996	nan	0
Q92686	N	2.34053	nan	-0.204	0	nan	0
Q92688	N	0.992608	-0.85	-0.579	0.400602	nan	0
Q92729	N	0.675945	1.65	-0.131	0.152687	196.97	0
Q92747	N	0.154877	1.09	-0.289	0.120235	nan	0
Q92769	N	1.39459	1.07	-0.186	0.305053	nan	0
Q92793	N	1.12146	3.67	0.693	0.167828	nan	0
Q92794	N	1.04371	3.13	0.626	0.508108	nan	0
Q92796	N	1.43607	2.27	-0.066	0.303299	nan	0
Q92824	N	0.882752	3.49	-0.217	0.376421	433.333	0
Q92878	N	0.969673	-0.15	-0.36	0.098409	nan	0
Q92879	N	0.586051	0.66	0.085	0.323049	nan	0
Q92900	N	1.10544	3.56	0.211	0.260053	216.667	0
Q92901	N	0.932249	1.29	-0.319	0.188617	nan	0
Q92918	N	0.575188	4.06	-0.163	0.2549	nan	0
Q92932	N	0.665	1.64	-0.194	0.333714	20.6349	0
Q92945	N	2.95458	6.17	0.265	0.272607	19.1177	0
Q92968	N	0.615112	5.68	0.15	0.325157	nan	1
Q92997	N	1.04305	5.79	0.073	0.361066	23.2143	0
Q93077	N	0.788546	nan	-0.342	0.332384	nan	0
Q93100	N	0.78389	0.36	-0.189	0.1421	nan	0
Q969G5	N	0.222979	0.71	-0.229	0.289089	nan	0
Q969G6	N	0.719741	1.28	-0.249	0.220567	nan	0
Q969Q0	N	0.941789	nan	-0.385	0	232.143	0
Q969Q6	N	0.336739	-0.39	-0.383	0.202032	nan	0
Q969S3	N	0.546258	0.39	-0.241	0.332883	nan	0
Q969T9	N	0.587848	3.93	0.138	0.405464	nan	0
Q96A00	N	0.499277	0.07	-0.431	0.305411	nan	0
Q96A57	N	-0.0561123	nan	-0.425	0	nan	0
Q96A72	N	0.275024	-0.88	-0.456	0.241745	nan	0
Q96AE4	N	2.36369	4.85	0.241	0.308549	21.6667	0
Q96AE7	N	0.529302	1.31	-0.149	0.168268	433.333	0
Q96B26	N	-0.12678	0.08	-0.386	0.181815	nan	0
Q96BK5	N	1.19581	0.54	-0.257	0.38832	120.37	0
Q96BT1	N	0.411311	-0.42	-0.284	0.266435	nan	0
Q96C01	N	-1.59137	nan	-0.477	0.267356	nan	0
Q96C45	N	0.235427	0.25	-0.259	0.156524	nan	0
Q96C57	N	0.294855	0.77	-0.297	0.317895	nan	0
Q96C61	N	1.61236	1.64	-0.214	0.140195	nan	0
Q96CT7	N	-0.115312	-0.09	-0.348	0.346754	nan	0
Q96CX2	N	0.913414	2.26	-0.138	0.29167	nan	0
Q96CX3	N	0.273962	-0.07	-0.335	0.305458	nan	0
Q96D46	N	-0.0274109	0.18	-0.273	0.248779	nan	0
Q96DB6	N	0.694355	1.23	-0.238	0.361903	nan	0
Q96DH6	N	1.45333	3.25	0.101	0.457588	nan	0
Q96E11	N	-0.216037	0.15	-0.288	0.250764	nan	0
Q96E39	N	2.84935	7.09	0.037	0.76315	5.2	0
Q96EY4	N	0.273521	-1.68	-0.458	0.278314	nan	0
Q96FI4	N	0.624292	1.48	-0.311	0.315772	nan	0
Q96FK6	N	0.661047	-0.28	-0.244	0.212508	nan	0
Q96FZ7	N	-0.538466	-1.79	-0.452	0.320344	nan	0
Q96GA3	N	0.660525	0.44	-0.274	0.346131	nan	0
Q96GD0	N	0.260077	-0.04	-0.363	0.325017	nan	0
Q96GN5	N	0.426454	1.5	-0.335	0.325974	nan	0
Q96HC4	N	0.465985	1.43	-0.047	0.340427	95.5882	0
Q96HS1	N	0.274517	0.61	-0.305	0.270493	nan	0
Q96I24	N	1.48929	2.91	0.205	0.34133	185.714	0
Q96I25	N	1.04023	1.52	-0.181	0.452064	54.1667	0
Q96IF1	N	1.32458	3.03	-0.012	0.355791	65	0
Q96IZ7	N	1.04869	2.91	-0.211	0.535798	23.6364	0
Q96J77	N	-0.108369	0.34	-0.441	0.281412	nan	0
Q96J92	N	0.566187	3.98	0	0.240673	nan	0
Q96JB8	N	0.104188	-0.12	-0.3	0.218859	nan	0
Q96JK2	N	1.17929	2.59	-0.101	0.279259	29.0179	0
Q96K62	N	-0.0203867	2.77	-0.059	0.307594	125	0
Q96KG9	N	0.664527	2.71	-0.247	0.239718	nan	0
Q96KR1	N	0.415901	2.56	0.115	0.26963	45.1389	0
Q96L34	N	1.06878	3.71	-0.056	0.321128	nan	0
Q96LI5	N	0.357779	0.17	-0.202	0.202546	nan	0
Q96LW9	N	0.298122	-0.74	-0.434	0.409922	nan	0
Q96LZ3	N	0.514616	-0.94	-0.424	0.259133	nan	0
Q96M32	N	0.409399	0.31	-0.402	0.224264	nan	0
Q96ME1	N	-0.0139505	0.47	-0.171	0.197338	nan	0
Q96MF4	N	0.459386	0.33	-0.177	0.337225	nan	0
Q96MG7	N	0.856877	2.98	-0.053	0.292916	nan	0
Q96N46	N	1.1705	1.97	-0.188	0.58374	12.381	0
Q96NC0	N	0.970768	-0.21	-0.445	0.376528	nan	0
Q96NI6	N	0.0579909	-0.11	-0.119	0.246943	nan	0
Q96NT1	N	0.0988949	1.35	-0.234	0.349944	nan	1
Q96NX5	N	0.238906	0.34	-0.233	0.21783	nan	0
Q96P11	N	0.137724	0.76	-0.318	0.228193	nan	0
Q96P63	N	0.284613	-1.13	-0.365	0.200604	nan	0
Q96PF2	N	0.351049	0.06	-0.429	0.315202	nan	0
Q96PU8	N	-0.0331773	0.65	-0.175	0.313705	nan	0
Q96PV7	N	1.0325	3.88	-0.061	0.265139	nan	0
Q96Q15	N	0.733266	2.98	-0.034	0.0483592	60.1852	0
Q96Q77	N	-0.624717	-1.47	-0.353	0.251889	nan	0
Q96QA5	N	0.270385	0.24	-0.416	0.215739	nan	0
Q96QG7	N	-0.0525022	-0.22	-0.318	0.138323	nan	0
Q96QP1	N	1.00756	2.52	-0.001	0.256377	nan	0
Q96QR8	N	2.99163	2.15	-0.211	0.240486	nan	0
Q96QS6	N	0.279222	0.21	-0.051	0.230818	nan	0
Q96QZ7	N	1.78133	2.76	0.119	0.751955	nan	0
Q96RE7	N	0.494131	2	0.032	0.349187	nan	0
Q96RR4	N	0.646247	1.38	-0.163	0.286853	nan	0
Q96RU2	N	0.367091	1.66	-0.227	0.178202	nan	0
Q96RU7	N	-0.541161	0.47	-0.363	0.313662	nan	0
Q96S38	N	0.7645	1.77	-0.192	0.293226	240.741	0
Q96S53	N	0.628197	1.95	-0.165	0.295029	nan	0
Q96SB4	N	0.82976	0.96	-0.162	0.233161	nan	0
Q96SI9	N	0.869798	2.46	-0.098	0.201796	nan	0
Q96T21	N	0.624015	1.82	-0.047	0.374985	144.444	0
Q96T49	N	0.322936	0.89	-0.22	0.322703	95.5882	0
Q96T60	N	0.616729	0.37	-0.28	0.212332	nan	0
Q99417	N	-0.925322	nan	-0.604	0	nan	0
Q99437	N	0.112698	0.27	-0.192	0.182054	nan	0
Q99439	N	1.13995	1.87	-0.054	0.354003	nan	0
Q99547	N	-0.112845	-1.59	-0.693	0.325562	nan	0
Q99558	N	0.660541	1.99	-0.166	0.224516	98.4848	0
Q99570	N	0.472503	0.94	-0.283	0.103799	nan	0
Q99574	N	0.311076	2.08	-0.111	0.208585	nan	0
Q99575	N	0.855015	2.47	-0.157	0.231189	nan	0
Q99584	N	-0.561466	nan	-0.613	0	nan	0
Q99590	N	1.32783	3.91	0.312	0.560495	nan	0
Q99613	N	0.886591	0.28	-0.13	0.234389	61.9048	0
Q99615	N	0.735308	1.21	-0.198	0.28879	nan	0
Q99640	N	0.195438	1.86	-0.198	0.263653	nan	0
Q99661	N	0.379293	0.75	-0.229	0.206553	nan	0
Q99684	N	1.03758	2.02	-0.134	0.480103	216.667	0
Q99697	N	0.136025	1.09	0.142	0.397612	nan	0
Q99698	N	0.874699	1.2	-0.078	0.0273886	65	0
Q99704	N	0.482648	1.9	-0.122	0.317951	185.714	0
Q99759	N	0.845442	1.68	0.008	0.386809	31.401	0
Q99832	N	0.447918	-0.48	-0.32	0.190548	nan	0
Q99877	N	0.235035	nan	-0.375	0	nan	0
Q99878	N	0.637443	nan	-0.353	0	nan	0
Q99880	N	0.0499539	nan	-0.378	0	nan	0
Q99956	N	0.359119	1.02	-0.202	0.286672	nan	0
Q99959	N	0.940204	1.43	-0.124	0.371385	95.5882	0
Q99986	N	0.995826	0.17	-0.406	0.337971	nan	0
Q9BQ02	N	2.80598	7.99	-0.004	0.530437	nan	0
Q9BQ39	N	1.2536	3.52	0.122	0.307201	58.0357	1
Q9BQ61	N	2.36302	1.7	-0.19	0.333587	nan	0
Q9BQ67	N	0.308414	0.55	-0.329	0.286184	nan	0
Q9BQ75	N	0.212181	0.34	-0.5	0.306158	nan	0
Q9BQA1	N	-0.64231	-0.26	-0.372	0.192007	nan	0
Q9BQA5	N	0.219826	-0.36	-0.169	0.27464	nan	0
Q9BQE6	N	0.091789	1.29	-0.268	0.321145	nan	0
Q9BQG0	N	0.491796	1.74	-0.031	0.236926	nan	0
Q9BQI3	N	0.658695	0.27	-0.218	0.234049	nan	0
Q9BRJ6	N	0.257643	-1.89	-0.519	0.338395	nan	0
Q9BRJ7	N	-0.233679	-0.31	-0.275	0.214614	nan	0
Q9BRR6	N	0.256287	-0.25	-0.282	0.16223	nan	0
Q9BRT6	N	0.180115	nan	-0.609	0	nan	0
Q9BRU9	N	0.556729	-0.1	-0.357	0.338228	nan	0
Q9BRX2	N	-0.111506	0.24	-0.399	0.151246	nan	0
Q9BRZ2	N	0.873294	1.71	-0.267	0.217413	nan	0
Q9BSC4	N	0.688442	0.6	-0.242	0.536727	nan	0
Q9BSJ8	N	0.659642	3.23	-0.14	0.229855	nan	0
Q9BT40	N	0.380845	0.08	-0.218	0.209318	nan	0
Q9BT49	N	-0.140567	2.26	-0.167	0.349682	nan	0
Q9BTT0	N	0.959529	-0.61	-0.533	0.443528	541.667	0
Q9BTT4	N	-0.177632	nan	-0.322	0.242498	nan	0
Q9BTU6	N	0.356178	1.75	-0.021	0.26889	nan	0
Q9BU76	N	1.69685	0.61	-0.308	0.421791	nan	0
Q9BUB5	N	0.354708	0.62	-0.251	0.245184	nan	0
Q9BUL9	N	0.435553	0.49	-0.101	0.285631	nan	0
Q9BUM1	N	-0.893681	0.74	-0.199	0.168318	nan	0
Q9BUQ8	N	1.37226	1.9	-0.387	0.370623	nan	0
Q9BV47	N	-0.231343	-0.36	-0.351	0.250627	nan	0
Q9BVI4	N	-0.321956	-0.17	-0.36	0.211102	nan	0
Q9BVJ6	N	0.655085	1.24	-0.306	0.278104	nan	0
Q9BW11	N	0.237011	2.79	-0.363	0.282381	nan	0
Q9BW60	N	-0.670996	-1.02	-0.162	0.200739	nan	0
Q9BWC9	N	0.185212	0.87	-0.317	0.331482	nan	0
Q9BWF3	N	0.26617	1.15	-0.065	0.441681	185.714	0
Q9BWU1	N	0.672874	3.39	0.432	0.364307	406.25	1
Q9BX40	N	1.32322	3	0.085	0.395288	nan	0
Q9BX95	N	0.106164	1.78	-0.044	0.266861	nan	0
Q9BXP5	N	1.59808	4.6	0.107	0.438627	9.44767	0
Q9BXT8	N	0.425245	0.79	-0.216	0.168348	nan	0
Q9BXY0	N	0.247744	0.93	-0.423	0.333636	nan	0
Q9BY11	N	1.06097	3.03	-0.217	0.266732	203.125	0
Q9BY12	N	0.685142	2.63	-0.183	0.160178	nan	0
Q9BY42	N	0.473892	0.91	-0.488	0.299771	nan	0
Q9BY77	N	0.331773	-0.55	-0.162	0.463854	nan	0
Q9BY84	N	0.335008	1.74	-0.144	0.463273	nan	0
Q9BYC9	N	-0.365212	-1.32	-0.512	0.261767	nan	0
Q9BYG3	N	0.402032	0.45	-0.35	0.45828	nan	0
Q9BYK8	N	0.710903	1.28	-0.215	0.0510007	nan	0
Q9BYP7	N	0.822148	2.38	0.13	0.176799	56.0345	0
Q9BYT3	N	0.441221	1.08	-0.385	0.296223	270.833	0
Q9BZ23	N	1.19058	1.5	-0.246	0.309797	nan	0
Q9BZ67	N	0.452574	0.95	-0.274	0.234776	nan	0
Q9BZG2	N	-0.0808279	1.53	-0.235	0.221057	nan	0
Q9BZI7	N	1.36979	6.25	-0.324	0.639099	31.8627	0
Q9BZL4	N	0.804734	2.73	-0.243	0.450631	nan	0
Q9BZV1	N	0.212377	0.19	-0.164	0.251564	nan	0
Q9BZZ5	N	0.732433	2.18	-0.029	0.260162	196.97	0
Q9C098	N	0.818864	1.86	-0.413	0.386125	nan	0
Q9C0B9	N	1.21219	3.06	0.235	0.372561	35.7143	0
Q9C0C2	N	1.97519	3.58	-0.05	0.761493	nan	0
Q9C0G0	N	1.3533	1.69	-0.201	0.16112	69.8925	0
Q9C0I1	N	0.426241	-0.13	-0.319	0.199585	nan	0
Q9C0J8	N	2.73882	7.14	0.467	0.540398	nan	0
Q9C0K7	N	-0.171179	0.47	-0.217	0.252751	nan	0
Q9GZM8	N	0.417731	2.85	-0.079	0.272332	nan	0
Q9GZR2	N	0.883438	0.97	-0.347	0.268383	nan	0
Q9GZR7	N	0.581412	0.94	-0.349	0.22875	nan	0
Q9GZU7	N	-0.200354	-0.63	-0.44	0.274298	nan	0
Q9GZV4	N	0.277327	-0.46	-0.457	0.161697	nan	0
Q9H000	N	0.0904168	2.86	-0.207	0.308962	nan	0
Q9H019	N	-0.968252	0.56	-0.375	0.35886	nan	0
Q9H093	N	0.872363	0.54	-0.309	0.325871	nan	0
Q9H0B3	N	-0.0020746	2.77	-0.046	0.255835	70.6522	0
Q9H0C8	N	0.809945	2.75	-0.321	0.26879	nan	0
Q9H0J9	N	0.549231	1.11	-0.232	0.192429	nan	0
Q9H0K1	N	0.164351	2.18	0.184	0.287026	47.7941	0
Q9H0U9	N	0.506563	0.09	-0.213	0.323128	nan	0
[truncated: 18,516 more rows]
