# Supplementary material for: Computational Screening of Phase-separating Proteins
Source: Genomics Proteomics Bioinformatics. 2021 Feb 19;19(1):13–24. doi: 10.1016/j.gpb.2020.11.003 (PMC8498823; doi:10.1016/j.gpb.2020.11.003)
Supplement: Supplementary Table S3 — Predicted IDR scores of human proteome by IUPred [file mmc4.xlsx]

## Sheet: Table S3
Table S3 Predicted IDR scores of human proteome by IUPred
Header explanation
IUPred-long	Long disorder prediction by IUPred2A (default).
UniprotEntry	set	IUPred-long
B1PRL2	P	0.6245
O00401	P	0.73069
O00571	P	0.25529
O14641	P	0.53125
O14979	P	0.5119
O15116	P	0
O15169	P	0.62761
O15550	P	0.38758
O43390	P	0.39968
O43561	P	0.66031
O43663	P	0.26935
O43670	P	0.86192
O43781	P	0.2432
O43791	P	0.04011
O43809	P	0.05286
O60479	P	0.5122
O60500	P	0.19823
O60563	P	0.61295
O60832	P	0.20817
O60885	P	0.84214
O75177	P	0.87374
O75494	P	0.67939
O75683	P	0.81994
O75791	P	0.4
O75925	P	0.18894
O75928	P	0.17874
O76064	P	0.31753
O95453	P	0.17214
O95613	P	0.46013
P00441	P	0.35714
P01106	P	0.44875
P04637	P	0.50891
P04792	P	0.36098
P06241	P	0.06331
P06748	P	0.61224
P08047	P	0.53248
P09651	P	0.51344
P0DMV8	P	0.12793
P10071	P	0.67595
P10636	P	0.92744
P11387	P	0.3268
P11388	P	0.27629
P11940	P	0.30975
P13056	P	0.08624
P15502	P	0.04835
P16333	P	0.12202
P17480	P	0.52356
P17600	P	0.58582
P17676	P	0.66377
P17931	P	0.388
P18583	P	0.68219
P22087	P	0.33022
P22626	P	0.52975
P23246	P	0.76945
P23497	P	0.58362
P24928	P	0.31066
P25490	P	0.72222
P26196	P	0.19876
P26651	P	0.59202
P29590	P	0.26871
P31483	P	0.18394
P31942	P	0.19364
P31943	P	0.15145
P33240	P	0.72444
P35637	P	0.93156
P38159	P	0.91049
P38432	P	0.56076
P40337	P	0.40845
P42858	P	0.16518
P43243	P	0.57615
P45973	P	0.40838
P46013	P	0.89896
P46100	P	0.58146
P48436	P	0.89194
P49711	P	0.51032
P49790	P	0.52881
P50750	P	0.0672
P51531	P	0.51887
P51532	P	0.54159
P51991	P	0.45503
P52298	P	0.03205
P52597	P	0.05301
P52948	P	0.35443
P54132	P	0.3084
P55060	P	0.00721
P55072	P	0.12655
P55795	P	0.15813
P56182	P	0.45553
P61129	P	0.79394
P61978	P	0.44276
P62310	P	0.13725
P62312	P	0
P62993	P	0
P63165	P	0.45545
P63244	P	0.00315
P63279	P	0.00633
P78344	P	0.31863
P78352	P	0.1326
P98179	P	0.6051
Q00987	P	0.47658
Q01085	P	0.17333
Q01130	P	0.84163
Q01826	P	0.47051
Q01844	P	0.89787
Q04206	P	0.53176
Q04637	P	0.59662
Q06587	P	0.5665
Q06609	P	0.0708
Q06787	P	0.4019
Q07666	P	0.73815
Q07889	P	0.26332
Q09028	P	0.20706
Q09161	P	0.06456
Q12888	P	0.78854
Q12988	P	0.08667
Q13094	P	0.66041
Q13148	P	0.31884
Q13151	P	0.30492
Q13283	P	0.60944
Q13428	P	0.96237
Q13501	P	0.49773
Q13627	P	0.52687
Q13761	P	0.64578
Q13823	P	0.4446
Q14011	P	0.62209
Q14103	P	0.43944
Q14145	P	0.02885
Q14149	P	0.28967
Q14151	P	0.87723
Q14152	P	0.42547
Q14157	P	0.86845
Q14191	P	0.15573
Q14207	P	0.6328
Q14596	P	0.39027
Q14676	P	0.83341
Q14781	P	0.81391
Q14974	P	0.04338
Q14978	P	0.90129
Q15020	P	0.31049
Q15056	P	0.62097
Q15233	P	0.65393
Q15424	P	0.88962
Q15648	P	0.65971
Q15717	P	0.06748
Q15723	P	0.4688
Q16082	P	0.32418
Q16198	P	0.55263
Q16236	P	0.41157
Q16533	P	0.375
Q16630	P	0.78221
Q16637	P	0.56122
Q32P51	P	0.43125
Q5HY92	P	0.44532
Q5TGY3	P	0.72926
Q5U5Q3	P	0.48407
Q6IMN6	P	0.57941
Q6VMQ6	P	0.8189
Q6ZMT4	P	0.34857
Q6ZN04	P	0.62039
Q7Z5Q1	P	0.35484
Q86SG3	P	0.1848
Q86YR5	P	0.41778
Q8IU60	P	0.32143
Q8IYB3	P	0.85951
Q8IYW5	P	0.69352
Q8IZD4	P	0.54295
Q8IZH2	P	0.22802
Q8N163	P	0.39437
Q8N684	P	0.6879
Q8N884	P	0.29502
Q8NCA5	P	0.47297
Q8TC56	P	0.59008
Q8WXF1	P	0.587
Q92777	P	0.43986
Q92804	P	0.9375
Q92966	P	0.13625
Q92973	P	0.04788
Q969G3	P	0.61071
Q96EP5	P	0.72482
Q96GD4	P	0.10756
Q96GM8	P	0.32157
Q96HW7	P	0.03323
Q96J87	P	0.29522
Q96LA8	P	0.14133
Q96LT7	P	0.00208
Q96MU7	P	0.74828
Q96PK6	P	0.31241
Q96PV0	P	0.5242
Q96RS0	P	0.43845
Q99700	P	0.86596
Q99729	P	0.42169
Q99996	P	0.26696
Q9BQ04	P	0.10864
Q9BUJ2	P	0.57009
Q9BUR4	P	0.38869
Q9BY44	P	0.24274
Q9BZB8	P	0.23322
Q9BZC1	P	0.32099
Q9GZQ8	P	0.048
Q9GZS1	P	0.0716
Q9H0A0	P	0.07512
Q9H0D6	P	0.29474
Q9H0L4	P	0.70292
Q9H165	P	0.64192
Q9H1Q7	P	0.26211
Q9H4Z2	P	0.55738
Q9H9Y6	P	0.02731
Q9NPI6	P	0.55842
Q9NQI0	P	0.37845
Q9NQZ3	P	0.22715
Q9NR30	P	0.36015
Q9NR90	P	0.09259
Q9NRC8	P	0.1925
Q9NRN9	P	0
Q9NTZ6	P	0.55472
Q9NVM4	P	0.01012
Q9NWB1	P	0.37783
Q9NYH9	P	0.02513
Q9NZI8	P	0.2617
Q9P2E3	P	0.12617
Q9UER7	P	0.64595
Q9UHD9	P	0.70833
Q9UK45	P	0.06796
Q9UKL3	P	0.57871
Q9UKV8	P	0.08847
Q9UKY1	P	0.42039
Q9ULX6	P	0.50929
Q9UPQ9	P	0.88216
Q9UQ35	P	0.97456
Q9Y230	P	0.02592
Q9Y333	P	0
Q9Y3R0	P	0.27394
Q9Y4Y9	P	0.07692
Q9Y4Z0	P	0.39568
Q9Y580	P	0.57519
Q9Y5A9	P	0.49914
Q9Y6X2	P	0.24682
G8JLB6	P	0.11229
O14980	P	0.01307
P26368	P	0.31789
P26599	P	0.13183
P46777	P	0.18519
P52292	P	0.18147
P62750	P	0.42949
P83916	P	0.55135
Q7Z739	P	0.54701
Q92499	P	0.03919
Q99873	P	0.03504
Q9BYJ9	P	0.53667
O00410	P	0.01641
P00519	P	0.4531
P03372	P	0.18992
P04156	P	0.40316
P05067	P	0.37013
P07320	P	0
P08908	P	0.16114
P0CG48	P	0.11679
P10275	P	0.375
P10276	P	0.23593
P18031	P	0.2092
P19622	P	0.86186
P23771	P	0.62528
P35555	P	0.02334
P48431	P	0.73817
P55854	P	0.64078
Q01860	P	0.41667
Q07352	P	0.42899
Q13542	P	0.81667
Q14739	P	0.17073
Q15811	P	0.27949
Q5FBB7	P	0.46346
Q8NE35	P	0.48424
Q9H9S0	P	0.32787
Q9NSC5	P	0.55125
A0A024RB53	P	0.5
D6RBZ0	P	0.400612
K7EK33	P	0.719212
P23769	P	0.62292
A0A0U1RRE5	N	1
A1L020	N	0.40769
A2A288	N	0.47628
A4D1E9	N	0.06202
A5YKK6	N	0.09933
A8CG34	N	0.72498
C9JLW8	N	0.68041
I0J062	N	0.85581
O00165	N	0.7276
O00257	N	0.77679
O00422	N	0.41176
O00566	N	0.54332
O00567	N	0.28283
O14746	N	0.13693
O15047	N	0.69654
O15055	N	0.48446
O15213	N	0.37869
O15234	N	0.97582
O15381	N	0.22313
O15446	N	0.88627
O15527	N	0.12464
O43447	N	0
O43660	N	0.31907
O43823	N	0.65173
O60318	N	0.23131
O60828	N	0.80755
O60934	N	0.43369
O60936	N	0.77404
O75151	N	0.55018
O75319	N	0.29443
O75554	N	0.71011
O75817	N	0.25714
O76021	N	0.51224
O94818	N	0.52978
O94906	N	0.30181
O95232	N	0.61111
O95707	N	0.11818
P02545	N	0.49849
P06730	N	0.14747
P08621	N	0.81236
P0DI83	N	0.85354
P12270	N	0.62082
P15927	N	0.27407
P16383	N	0.33931
P17844	N	0.21173
P19474	N	0.02526
P19544	N	0.46325
P20592	N	0.11329
P21359	N	0.08137
P23396	N	0.14815
P25685	N	0.34706
P27694	N	0.08117
P29375	N	0.17515
P33076	N	0.1469
P36873	N	0.06811
P38919	N	0.04866
P39748	N	0.18421
P41220	N	0.16588
P42285	N	0.08829
P46783	N	0.55152
P48729	N	0.08902
P49715	N	0.82961
P49792	N	0.26737
P50222	N	0.72697
P51816	N	0.6476
P51955	N	0.09888
P52824	N	0.17834
P55199	N	0.47343
P55265	N	0.33361
P55735	N	0.07143
P55769	N	0
P57052	N	0.38078
P57740	N	0.11243
P60484	N	0.14144
P61011	N	0.0754
P61236	N	0
P62140	N	0.06728
P62913	N	0.05618
P84103	N	0.54268
Q00839	N	0.54909
Q01081	N	0.23333
Q02040	N	0.48345
Q05066	N	0.30882
Q06265	N	0.28474
Q07021	N	0.19504
Q07955	N	0.57258
Q08170	N	0.76316
Q08752	N	0.13784
Q0WX57	N	0.26226
Q12769	N	0.01602
Q12837	N	0.59902
Q12906	N	0.64318
Q13247	N	0.68023
Q13342	N	0.44406
Q13427	N	0.80504
Q13435	N	0.81899
Q13526	N	0.42331
Q13610	N	0.27745
Q13895	N	0.36156
Q13901	N	0.12766
Q14004	N	0.6832
Q14164	N	0.0405
Q14331	N	0.18605
Q14671	N	0.40809
Q14684	N	0.58839
Q14764	N	0.16125
Q14966	N	0.64307
Q15007	N	0.58333
Q15024	N	0.00687
Q15061	N	0.2127
Q15397	N	0.20833
Q16790	N	0.39651
Q3ZCQ8	N	0.13598
Q504Q3	N	0.02995
Q53GS7	N	0.27077
Q53HL2	N	0.39286
Q58A45	N	0.26043
Q5C9Z4	N	0.42209
Q5EE01	N	0
Q5F1R6	N	0.55179
Q5H9S7	N	0.00577
Q5HYJ3	N	0.46903
Q5JVS0	N	0.96852
Q5SY16	N	0.0641
Q5T5X7	N	0.20652
Q5W0Q7	N	0.35165
Q66PJ3	N	0.89311
Q6NT76	N	0.57143
Q6P2E9	N	0.38615
Q6P2H3	N	0.55249
Q6P6C2	N	0.33503
Q6PCD5	N	0.32429
Q6PJT7	N	0.57201
Q6RFH5	N	0.20519
Q6UWU4	N	0.02017
Q6ZN17	N	0.576
Q71RC2	N	0.58978
Q75N03	N	0.72912
Q76FK4	N	0.70951
Q7L014	N	0.35403
Q7L622	N	0.01841
Q7Z2E3	N	0.15449
Q7Z417	N	0.73094
Q7Z6G8	N	0.40545
Q86U42	N	0.62418
Q86U44	N	0.32759
Q86V81	N	0.71206
Q86WT6	N	0.024
Q86WX3	N	0.61029
Q86YP4	N	0.6872
Q8IUF8	N	0.09032
Q8IV48	N	0.18338
Q8IY18	N	0.13079
Q8IY81	N	0.45927
Q8IYB7	N	0.17853
Q8IZD2	N	0.77126
Q8IZL2	N	0.97924
Q8IZL8	N	0.49292
Q8IZU1	N	0.84639
Q8N1F7	N	0.09158
Q8N2W9	N	0.20588
Q8N3C0	N	0.00954
Q8N3Z6	N	0.42173
Q8N567	N	0.35793
Q8N726	N	0.59848
Q8N9N2	N	0.11
Q8ND56	N	0.71274
Q8ND90	N	0.06799
Q8NDF8	N	0.44406
Q8NDT2	N	0.52135
Q8NDV7	N	0.8685
Q8NEJ9	N	0.59048
Q8NG50	N	0.01056
Q8NG66	N	0.28992
Q8NHM5	N	0.39446
Q8NI36	N	0.04522
Q8TBZ6	N	0.44838
Q8TCF1	N	0.02612
Q8TD16	N	0.42354
Q8TEQ6	N	0.15849
Q8TF01	N	0.9764
Q8WUM0	N	0.06055
Q8WV24	N	0.61347
Q8WWM7	N	0.8707
Q8WWY3	N	0.23447
Q8WXD5	N	0.09581
Q8WXF8	N	0.31902
Q8WXI9	N	0.65599
Q8WYP5	N	0.37996
Q8WZ33	N	0.02419
Q92585	N	0.94587
Q92621	N	0.0174
Q92737	N	0.10837
Q92766	N	0.57676
Q92841	N	0.37997
Q92979	N	0.19262
Q92993	N	0.28265
Q93062	N	0.21429
Q969H0	N	0.28996
Q969K3	N	0.20968
Q969X6	N	0.0102
Q96AY2	N	0.39123
Q96CJ1	N	0.63077
Q96EB6	N	0.49665
Q96EP1	N	0.42319
Q96EU6	N	0.64865
Q96EV8	N	0.40741
Q96EZ8	N	0.27273
Q96F86	N	0.2815
Q96FC9	N	0.18247
Q96FQ6	N	0.03883
Q96G21	N	0.06186
Q96GC6	N	0.40888
Q96GQ7	N	0.31407
Q96HA1	N	0.66373
Q96HI0	N	0.27152
Q96JC9	N	0.77985
Q96JK9	N	0.94903
Q96MF7	N	0.19433
Q96NS1	N	0
Q96NY9	N	0.28494
Q96PM9	N	0.59585
Q96Q89	N	0.26044
Q96QA6	N	0
Q96QD9	N	0.59119
Q96S94	N	0.43269
Q96SB8	N	0.22181
Q96SQ7	N	0.71028
Q96ST3	N	0.34014
Q96T37	N	0.55169
Q99459	N	0.56484
Q99607	N	0.58824
Q99720	N	0.00448
Q99848	N	0.64052
Q9BPY3	N	0.02849
Q9BRP8	N	0.90686
Q9BSJ6	N	0.78629
Q9BUT9	N	0.76875
Q9BV38	N	0.05787
Q9BVP2	N	0.36066
Q9BW27	N	0.02439
Q9BWF2	N	0.1855
Q9BWG6	N	0.6
Q9BXS6	N	0.82766
Q9BYB0	N	0.65338
Q9BZE4	N	0.31388
Q9BZJ0	N	0.16274
Q9C086	N	0.89326
Q9C0B1	N	0.04158
Q9GZL7	N	0.04728
Q9H089	N	0.40122
Q9H0G5	N	0.80108
Q9H0S4	N	0.16264
Q9H116	N	0.31505
Q9H1I8	N	0.36063
Q9H2U1	N	0.16071
Q9H2X6	N	0.38982
Q9H4L4	N	0.45122
Q9H583	N	0.01073
Q9H633	N	0.25974
Q9H6R0	N	0.12164
Q9H7B2	N	0.1732
Q9H814	N	0.58883
Q9H840	N	0.18321
Q9H869	N	0.44095
Q9H8H0	N	0.03338
Q9H8H2	N	0.36545
Q9H9G7	N	0.05233
Q9H9L3	N	0.51841
Q9H9Z2	N	0.30144
Q9HA38	N	0.60554
Q9HAF1	N	0.71728
Q9HAJ7	N	0.34426
Q9HBD1	N	0.37196
Q9HC62	N	0.28353
Q9HCE1	N	0.04586
Q9HCG8	N	0.5011
Q9NPA8	N	0
Q9NPE3	N	0.14063
Q9NPH5	N	0
Q9NPJ4	N	0.84173
Q9NQB0	N	0.64136
Q9NQT4	N	0.09787
Q9NQT5	N	0.07636
Q9NR00	N	0.0566
Q9NR21	N	0.02367
Q9NRA8	N	0.67513
Q9NRG9	N	0.12088
Q9NRR4	N	0.40539
Q9NRX1	N	0.2619
Q9NSB8	N	0.31073
Q9NTK5	N	0.04293
Q9NV06	N	0.06966
Q9NV31	N	0
Q9NVN8	N	0.27835
Q9NVP1	N	0.28806
Q9NVU7	N	0.34789
Q9NVV9	N	0.19249
Q9NW13	N	0.4585
Q9NWZ8	N	0.3719
Q9NX58	N	0.50396
Q9NXF1	N	0.07104
Q9NYF8	N	0.88913
Q9NYV6	N	0.08141
Q9NZ56	N	0.70732
Q9NZM5	N	0.58996
Q9P0U4	N	0.43445
Q9P1T7	N	0.52846
Q9P275	N	0.58949
Q9P2D1	N	0.51552
Q9UBY9	N	0.63529
Q9UK58	N	0.4962
Q9UKD2	N	0.19665
Q9UKX7	N	0.43376
Q9UL18	N	0.04201
Q9UL42	N	0.08791
Q9UMY1	N	0.6537
Q9UN81	N	0.34911
Q9UNQ2	N	0.08946
Q9UPS6	N	0.68769
Q9UQ80	N	0.19036
Q9Y221	N	0
Q9Y2F5	N	0.57855
Q9Y2V2	N	0.39456
Q9Y2W1	N	0.9445
Q9Y3B2	N	0.01538
Q9Y3M2	N	0.36508
Q9Y3S2	N	0.33125
Q9Y3Y2	N	0.82661
Q9Y4C8	N	0.37292
Q9Y4E5	N	0.11216
Q9Y4W2	N	0.28338
Q9Y4X5	N	0.19928
Q9Y657	N	0.33206
A0A024RBG1	N	0.16022
A0AV96	N	0.10624
A1KXE4	N	0.30256
A2A3K4	N	0.25597
A6NHR9	N	0.07781
A7E2Y1	N	0.34594
A8MUS3	N	0.1701
A8MXP9	N	0.59218
B0QZK4	N	0.17787
B4DEB1	N	0.33333
B4DR52	N	0.48193
B4DXZ6	N	0.43257
B4DZC3	N	0.31473
B7Z4B8	N	0.50456
B8ZZ50	N	0.25424
C9JNW5	N	0.25333
D6R9P3	N	0.46071
D6RBW1	N	0.25306
E1P5S2	N	0.04826
E3W994	N	0.40456
E5RJN7	N	0.65
E7EPB3	N	0.04839
E7EPN9	N	0.90138
E7EQV9	N	0.27011
E7ERS3	N	0.90276
E7ET15	N	0.64591
E9PF63	N	0.39127
E9PJD9	N	0
F2Z388	N	0.01042
F5GY55	N	0.01557
F5H3Y4	N	0.15716
F8W881	N	0.2648
F8W930	N	0.19835
G2XKQ0	N	0.26733
G3V153	N	0.75
G3V4C1	N	0.61301
G5E9W3	N	0.04019
H0Y2W2	N	0.27622
H0Y368	N	0.05424
H0Y6E7	N	0.87671
H0Y8A4	N	0.0438
H0Y8G5	N	0.20385
H0Y8N5	N	0
H0Y945	N	0.21212
H0Y969	N	0.84211
H0YEH2	N	0.37333
H0YHA7	N	0.31737
H0YIB4	N	0.05505
H0YMD0	N	0.01322
H3BLV9	N	0.45902
H3BQ34	N	0.0427
H7C0B1	N	0.37931
I1E4Y6	N	0.64194
I3L2C7	N	0.01051
I3L2L5	N	0.66304
I3L3P7	N	0
J3KQN4	N	0.25352
J3KRX5	N	0.28161
J3KSP2	N	0
J3KTA4	N	0.18893
J3KTE4	N	0.42268
J3KTL2	N	0.57708
J3QK89	N	0.68393
J3QR07	N	0.74422
J3QSV6	N	0.44651
O00142	N	0.10943
O00148	N	0.07494
O00159	N	0.01035
O00238	N	0.04382
O00311	N	0.14111
O00408	N	0.07014
O00411	N	0.11951
O00425	N	0.23143
O00444	N	0.32887
O00505	N	0.12284
O00506	N	0.24648
O00541	N	0.29932
O00623	N	0.02786
O00629	N	0.09981
O00743	N	0
O00746	N	0.07487
O00750	N	0.18605
O00757	N	0.00295
O00764	N	0.02885
O14494	N	0.08451
O14495	N	0.01608
O14522	N	0.10895
O14730	N	0.20039
O14744	N	0.02983
O14757	N	0.07353
O14776	N	0.56011
O14787	N	0.04571
O14818	N	0.07258
O14829	N	0.05819
O14830	N	0.10491
O14832	N	0.04142
O14874	N	0.01942
O14893	N	0.14286
O14936	N	0.17495
O14964	N	0.55727
O14965	N	0.34491
O14974	N	0.68641
O15031	N	0.0642
O15056	N	0.30548
O15063	N	0.45607
O15067	N	0.13752
O15075	N	0.2473
O15143	N	0.00269
O15144	N	0.05667
O15145	N	0.02809
O15160	N	0.03468
O15226	N	0.27681
O15264	N	0.08219
O15297	N	0.43802
O15342	N	0
O15355	N	0.52381
O15371	N	0.16241
O15372	N	0.2358
O15479	N	0.3605
O15523	N	0.25455
O15530	N	0.14748
O43143	N	0.17484
O43148	N	0.31303
O43159	N	0.5307
O43172	N	0.1341
O43252	N	0.03526
O43283	N	0.48654
O43293	N	0.05066
O43303	N	0.41403
O43306	N	0.06592
O43309	N	0.28311
O43347	N	0.20994
O43395	N	0.51537
O43423	N	0.42308
O43432	N	0.54511
O43474	N	0.65887
O43482	N	0.0917
O43520	N	0.06155
O43566	N	0.40283
O43623	N	0.14925
O43684	N	0.10061
O43687	N	0.65385
O43688	N	0
O43707	N	0.08891
O43709	N	0.17082
O43818	N	0.21684
O43924	N	0
O43933	N	0.14575
O60237	N	0.69756
O60239	N	0.61538
O60256	N	0.01897
O60264	N	0.25095
O60269	N	0.56332
O60287	N	0.05768
O60293	N	0.41981
O60306	N	0.13266
O60307	N	0.50267
O60331	N	0.4491
O60333	N	0.16465
O60506	N	0.36437
O60573	N	0.2449
O60729	N	0.16265
O60739	N	0
O60812	N	0.59727
O60814	N	0.33333
O60825	N	0.1604
O60841	N	0.54098
O60869	N	0.75676
O60870	N	0.23919
O60927	N	0.84921
O75150	N	0.45654
O75152	N	0.71975
O75175	N	0.58433
O75179	N	0.53938
O75191	N	0.01866
O75340	N	0.04188
O75354	N	0.02893
O75355	N	0.00378
O75356	N	0
O75364	N	0.33775
O75367	N	0.25538
O75420	N	0.68986
O75525	N	0.53468
O75531	N	0.02247
O75533	N	0.31442
O75534	N	0.10401
O75556	N	0
O75582	N	0.13716
O75607	N	0.27528
O75643	N	0.06086
O75688	N	0.32568
O75691	N	0.06607
O75747	N	0.06367
O75818	N	0.00275
O75821	N	0.57813
O75822	N	0.45736
O75838	N	0
O75879	N	0.11131
O75880	N	0.14286
O75884	N	0.00538
O75912	N	0.19155
O75914	N	0.42934
O75937	N	0.48221
O75940	N	0.48319
O76003	N	0.00896
O76083	N	0.19393
O76094	N	0.26379
O94762	N	0.3885
O94768	N	0.13172
O94804	N	0.5186
O94806	N	0.10562
O94832	N	0.01093
O94921	N	0.19403
O95059	N	0
O95140	N	0.03435
O95147	N	0.0202
O95248	N	0.21627
O95278	N	0.0423
O95319	N	0.15748
O95340	N	0.07492
O95347	N	0.28655
O95382	N	0.19798
O95402	N	0.805
O95416	N	0.3
O95429	N	0.814
O95478	N	0.40385
O95602	N	0.12035
O95628	N	0.49913
O95685	N	0.21405
O95747	N	0.27135
O95758	N	0.11594
O95793	N	0.52513
O95861	N	0.00649
O95985	N	0.10209
O95989	N	0.0814
O96013	N	0.52453
P00338	N	0
P00505	N	0.01628
P00533	N	0.10992
P00558	N	0.02158
P00746	N	0.05929
P00749	N	0.00464
P01876	N	0.23229
P02647	N	0.19476
P02768	N	0.00328
P02787	N	0.01862
P04040	N	0.1556
P04049	N	0.19907
P04080	N	0.32653
P04406	N	0.01194
P04553	N	0.2549
P04908	N	0.28462
P05089	N	0.10559
P05109	N	0.07527
P05114	N	1
P05129	N	0.099
P05141	N	0
P05165	N	0.01511
P05187	N	0.14766
P05198	N	0.13333
P05387	N	0.31304
P05388	N	0.05047
P05455	N	0.32108
P06213	N	0.13459
P06239	N	0.04715
P06493	N	0
P06576	N	0.05293
P06702	N	0.29825
P07093	N	0
P07196	N	0.28729
P07199	N	0.44741
P07205	N	0.02878
P07237	N	0.08268
P07355	N	0.0059
P07437	N	0.09009
P07814	N	0.15542
P07910	N	0.65033
P07947	N	0.06814
P07948	N	0.11523
P08069	N	0.11485
P08183	N	0.02422
P08237	N	0.02308
P08238	N	0.21133
P08575	N	0.28101
P08579	N	0.28889
P08670	N	0.25107
P08708	N	0.15556
P08865	N	0.27458
P08922	N	0.03196
P09012	N	0.45745
P09132	N	0.22222
P09234	N	0.86164
P09467	N	0.02071
P09619	N	0.13382
P09661	N	0.27059
P09874	N	0.14004
P09923	N	0.12879
P0C0S8	N	0.27692
P0C7T5	N	0.52975
P0C7X2	N	0.65942
P0CB38	N	0.01892
P0DJD0	N	0.2111
P0DMV9	N	0.12793
P0DN76	N	0.23333
P0DOY2	N	0.36792
P0DOY3	N	0.32075
P0DPB5	N	0.9918
P0DPB6	N	0.34586
P0DPI2	N	0.11194
P10155	N	0.02045
P10398	N	0.25743
P10412	N	0.84475
P10696	N	0.1297
P10721	N	0.02766
P10809	N	0.06108
P11021	N	0.21101
P11142	N	0.19969
P11308	N	0.45885
P11802	N	0.06931
P12004	N	0.04215
P12036	N	0.71053
P12236	N	0
P12273	N	0
P12277	N	0.11286
P12532	N	0.06475
P12882	N	0.31821
P12955	N	0
P12956	N	0.11987
P13010	N	0.06831
P13498	N	0.31282
P13639	N	0.02214
P13686	N	0.02154
P13984	N	0.2008
P14314	N	0.49432
P14406	N	0.03614
P14618	N	0.03766
P14635	N	0.30716
P14866	N	0.37861
P15170	N	0.2004
P15259	N	0.09486
P15309	N	0.03368
P15408	N	0.80061
P15531	N	0.01974
P15880	N	0.2116
P15976	N	0.32688
P16234	N	0.0955
P16284	N	0.15447
P16298	N	0.16603
P16401	N	0.84513
P16402	N	0.8371
P16403	N	0.84507
P16499	N	0.05698
P16591	N	0.07421
P16989	N	0.90591
P17028	N	0.29348
P17096	N	1
P17252	N	0.0997
P17540	N	0.04057
P17706	N	0.14458
P17948	N	0.02541
P17980	N	0.11162
P18074	N	0
P18077	N	0.10909
P18124	N	0.06048
P18433	N	0.16459
P18615	N	0.75526
P18621	N	0.32609
P18754	N	0.16627
P18887	N	0.54502
P19338	N	0.67887
P19388	N	0.11905
P19525	N	0.12704
P19784	N	0.00571
P19957	N	0.08547
P20042	N	0.41742
P20073	N	0.33607
P20700	N	0.42662
P20941	N	0.2439
P20962	N	1
P21127	N	0.58868
P21589	N	0.01045
P21675	N	0.42682
P21796	N	0.04594
P21860	N	0.25484
P22061	N	0.01762
P22105	N	0.47526
P22413	N	0.07243
P22612	N	0.04558
P22694	N	0.02849
P23193	N	0.39535
P23284	N	0.01389
P23458	N	0.04939
P23468	N	0.20764
P23469	N	0.06714
P23511	N	0.27954
P23527	N	0.36508
P23588	N	0.86907
P23677	N	0.38395
P23743	N	0.03401
P23919	N	0
P24941	N	0
P25098	N	0.02758
P25205	N	0.2698
P25311	N	0.05705
P25398	N	0
P25788	N	0.07451
P25789	N	0.09195
P26358	N	0.30817
P26373	N	0.45498
P26378	N	0.17403
P26447	N	0.0099
P26641	N	0.11899
P27348	N	0.04082
P27361	N	0.07124
P27448	N	0.42895
P27635	N	0
P27695	N	0.23585
P27707	N	0.02692
P27815	N	0.49436
P27816	N	0.89931
P27986	N	0.14917
P28482	N	0
P28562	N	0
P28827	N	0.12603
P29084	N	0.34021
P29322	N	0.05473
P29323	N	0.07014
P29350	N	0.15462
P29376	N	0.22569
P29508	N	0.02308
P29558	N	0.30542
P29622	N	0.01639
P30050	N	0.10909
P30085	N	0.05612
P30101	N	0.05545
P30153	N	0
P30154	N	0.02329
P30305	N	0.46034
P30307	N	0.32135
P30405	N	0.03865
P30530	N	0.26734
P30613	N	0.02265
P30626	N	0.03535
P31151	N	0.13861
P31689	N	0.1864
P32019	N	0.09063
P32189	N	0.00537
P32969	N	0.01042
P33316	N	0.35714
P33981	N	0.20887
P33991	N	0.17381
P33992	N	0.05858
P33993	N	0.06398
P34897	N	0.05754
P35236	N	0.23889
P35249	N	0.07163
P35250	N	0.05367
P35251	N	0.47822
P35268	N	0.05469
P35269	N	0.73694
P35575	N	0
P35579	N	0.40204
P35580	N	0.34767
P35606	N	0.08389
P35611	N	0.50882
P35659	N	0.62933
P35813	N	0.19634
P35913	N	0.00234
P35968	N	0.11652
P35998	N	0.09007
P36507	N	0.16
P36578	N	0.32319
P36888	N	0.01813
P36894	N	0.03195
P36897	N	0.00994
P36955	N	0.08373
P37023	N	0.03181
P37108	N	0.22794
P37173	N	0.02822
P37287	N	0.03306
P37802	N	0.19095
P38646	N	0.24153
P39019	N	0.26897
P39023	N	0.09677
P39877	N	0
P40306	N	0.03297
P40429	N	0.05419
P40926	N	0.00296
P40937	N	0.03235
P40938	N	0
P41091	N	0.02754
P41227	N	0.33617
P41236	N	0.8878
P41743	N	0.12584
P42356	N	0.03092
P42677	N	0.2619
P42680	N	0.04754
P42684	N	0.44416
P42685	N	0.01386
P42694	N	0.37796
P42695	N	0.15688
P42696	N	0.5
P42766	N	0.30081
P42771	N	0.26282
P43304	N	0.03439
P43356	N	0.29618
P43378	N	0.06071
P43487	N	0.48756
P45880	N	0
P45983	N	0.16862
P45984	N	0.16509
P46020	N	0.07359
P46060	N	0.21806
P46063	N	0.09399
P46087	N	0.58621
P46109	N	0.33663
P46776	N	0.2973
P46778	N	0.43125
P46779	N	0.44526
P46781	N	0.14433
P46782	N	0.04412
P47712	N	0.09613
P47895	N	0.0918
P47914	N	0.95597
P47929	N	0.17647
P48454	N	0.10742
P48634	N	0.96338
P48730	N	0.27952
P49207	N	0.05983
P49336	N	0.27586
P49411	N	0.02212
P49450	N	0.32143
P49458	N	0.02326
P49585	N	0.26431
P49619	N	0.15424
P49736	N	0.23119
P49750	N	0.81594
P49756	N	0.51601
P49759	N	0.22107
P49760	N	0.26253
P49761	N	0.38871
P49841	N	0.27143
P49842	N	0.26087
P49902	N	0.07843
P49959	N	0.33475
P49961	N	0.00784
P50053	N	0.08054
P50452	N	0
P50453	N	0.00532
P50454	N	0.0311
P50579	N	0.33891
P50613	N	0.04913
P50914	N	0.40465
P50991	N	0.0872
P50995	N	0.41386
P51114	N	0.4219
P51116	N	0.47845
P51160	N	0.04895
P51178	N	0.06878
P51451	N	0.10495
P51452	N	0.00541
P51570	N	0.04337
P51648	N	0
P51659	N	0.02446
P51784	N	0.15369
P51813	N	0.11111
P51817	N	0.12011
P51956	N	0.31225
P52209	N	0.01863
P52272	N	0.31918
P52294	N	0.15799
P52306	N	0.00494
P52429	N	0.03704
P52434	N	0.07333
P52701	N	0.20368
P52739	N	0.28892
P52789	N	0.01091
P52815	N	0.01515
P53041	N	0.09018
P53355	N	0.02028
P53370	N	0
P53582	N	0.02591
P53667	N	0.16692
P53671	N	0.1489
P53779	N	0.15517
P53992	N	0.34278
P53999	N	0.67717
P54274	N	0.36902
P54646	N	0.09601
P54652	N	0.19875
P54727	N	0.60391
P54753	N	0.0521
P54819	N	0.14226
P54821	N	0.4898
P54829	N	0.18584
P55145	N	0
P55884	N	0.23587
P56192	N	0.09
P56381	N	0
P56537	N	0.01633
P56945	N	0.62989
P57059	N	0.23372
P58546	N	0
P58876	N	0.38095
P59998	N	0
P60228	N	0.02472
P60510	N	0
P60520	N	0
P60709	N	0.02933
P60842	N	0.05665
P60866	N	0.2605
P60900	N	0
P61019	N	0.18396
P61158	N	0.00718
P61160	N	0.00508
P61247	N	0.16667
P61254	N	0.51034
P61313	N	0.29902
P61353	N	0.01471
P61513	N	0
P61604	N	0
P61626	N	0
P61758	N	0.07614
P61764	N	0.08418
P61927	N	0.73196
P61956	N	0.50526
P61964	N	0.08683
P62081	N	0.08763
P62136	N	0.06667
P62241	N	0.24519
P62244	N	0.01538
P62249	N	0.0137
P62258	N	0.09412
P62263	N	0.45695
P62266	N	0.13986
P62269	N	0.11842
P62277	N	0.06623
P62280	N	0
P62304	N	0
P62308	N	0.03947
P62316	N	0.37288
P62318	N	0.18254
P62424	N	0.22932
P62495	N	0.02975
P62701	N	0.04563
P62753	N	0.50201
P62805	N	0.20388
P62807	N	0.38095
P62826	N	0.02778
P62829	N	0.06429
P62841	N	0.22069
P62847	N	0.42857
P62851	N	0.416
P62857	N	0.14493
P62861	N	1
P62875	N	0
P62877	N	0.00926
P62888	N	0.07826
P62891	N	0.86275
P62899	N	0.216
P62906	N	0.02765
P62910	N	0.14074
P62917	N	0.28794
P62979	N	0.12179
P62995	N	0.66667
P63098	N	0
P63151	N	0.04474
P63162	N	0.70417
P63173	N	0
P63208	N	0.34356
P63241	N	0.03247
P67775	N	0.01618
P67809	N	0.92593
P67870	N	0.05581
P68104	N	0.08874
P68363	N	0.05987
P68371	N	0.09438
P68400	N	0.12788
P78312	N	0.61581
P78316	N	0.50292
P78317	N	0.46842
P78330	N	0.03111
P78345	N	0.23675
P78346	N	0.02985
P78347	N	0.28657
P78356	N	0.11538
P78362	N	0.44913
P78371	N	0.02617
P78406	N	0.09239
P78527	N	0.05136
P78562	N	0.02537
P80192	N	0.51268
P80404	N	0.008
P82914	N	0.19455
P82979	N	0.72857
P83731	N	0.59873
P83881	N	0.32075
P84090	N	0
P84098	N	0.42347
P84101	N	1
P98161	N	0.07785
P98170	N	0.04829
P98175	N	0.7043
P99999	N	0.10476
Q00005	N	0.05192
Q00325	N	0.06077
Q00403	N	0.09494
Q00526	N	0
Q00532	N	0.04469
Q00534	N	0.05215
Q00535	N	0.00342
Q00537	N	0.28872
Q00577	N	0.42236
Q00722	N	0.25232
Q00796	N	0.03922
Q01082	N	0.17809
Q01469	N	0
Q01780	N	0.25085
Q01804	N	0.58977
Q01813	N	0.01403
Q01974	N	0.22057
Q02241	N	0.38021
Q02297	N	0.69688
Q02413	N	0.24881
Q02543	N	0.05114
Q02750	N	0.14758
Q02763	N	0.0258
Q02779	N	0.49895
Q02878	N	0.37847
Q02880	N	0.2829
Q02952	N	0.9523
Q03252	N	0.39032
Q03701	N	0.31973
Q04726	N	0.40415
Q04759	N	0.017
Q04760	N	0.15217
Q04912	N	0.06929
Q05193	N	0.22106
Q05209	N	0.58205
Q05516	N	0.31055
Q05519	N	0.67975
Q05639	N	0.12311
Q05655	N	0.01627
Q05823	N	0.09582
Q05952	N	1
Q05D32	N	0.51931
Q06124	N	0.1675
Q06278	N	0.00747
Q06413	N	0.72516
Q06830	N	0.07035
Q07020	N	0.35106
Q07912	N	0.45665
Q08211	N	0.13937
Q08493	N	0.35253
Q08554	N	0.11521
Q08945	N	0.40339
Q08999	N	0.30817
Q08J23	N	0.23729
Q09666	N	0.73786
Q10570	N	0.14414
Q12756	N	0.16686
Q12788	N	0.02351
Q12792	N	0.08571
Q12796	N	0.8104
Q12849	N	0.16042
Q12851	N	0.23902
Q12873	N	0.385
Q12874	N	0.20758
Q12905	N	0.16667
Q12923	N	0.35171
Q12926	N	0.1922
Q12955	N	0.52433
Q12972	N	0.57835
Q12974	N	0
Q12986	N	0.36607
Q13057	N	0.03014
Q13131	N	0.12165
Q13155	N	0.06563
Q13162	N	0.01476
Q13185	N	0.42077
Q13206	N	0.39771
Q13242	N	0.25339
Q13243	N	0.58456
Q13263	N	0.36647
Q13308	N	0.16822
Q13309	N	0.09906
Q13310	N	0.26242
Q13315	N	0.02585
Q13347	N	0.04
Q13362	N	0.12214
Q13368	N	0.17607
Q13370	N	0.23561
Q13442	N	1
Q13470	N	0.34084
Q13503	N	0.20139
Q13510	N	0.00759
Q13522	N	1
Q13523	N	0.59881
Q13535	N	0.01589
Q13547	N	0.22822
Q13555	N	0.21147
Q13573	N	0.66045
Q13574	N	0.34736
Q13601	N	0.39108
Q13608	N	0.08367
Q13642	N	0.0743
Q13705	N	0.07031
Q13813	N	0.15332
Q13835	N	0.1245
Q13838	N	0.05374
Q13868	N	0.04778
Q13882	N	0.00887
Q13888	N	0.03291
Q13956	N	0.62651
Q14012	N	0.06486
Q14088	N	0.01688
Q14137	N	0.25201
Q14146	N	0.00459
Q14153	N	0.33175
Q14201	N	0.30952
Q14204	N	0.04154
Q14240	N	0.05897
Q14241	N	0.68797
Q14247	N	0.58727
Q14258	N	0.19048
Q14289	N	0.15164
Q14296	N	0.18215
Q14410	N	0.00723
Q14432	N	0.34356
Q14444	N	0.77433
Q14451	N	0.19925
Q14493	N	0.71481
Q14498	N	0.31698
Q14527	N	0.19128
Q14562	N	0.29426
Q14566	N	0.08039
Q14576	N	0.06267
Q14642	N	0
Q14677	N	0.5472
Q14683	N	0.38605
Q14690	N	0.19027
Q14692	N	0.42356
Q14694	N	0.36466
Q14738	N	0.23422
Q14839	N	0.4022
Q14847	N	0.63985
Q14980	N	0.67187
Q15004	N	0.94595
Q15005	N	0
Q15019	N	0.14958
Q15029	N	0.10494
Q15032	N	0.71429
Q15050	N	0.74521
Q15120	N	0.05172
Q15124	N	0.04938
Q15126	N	0
Q15131	N	0.075
Q15139	N	0.13268
Q15149	N	0.26772
Q15154	N	0.69516
Q15208	N	0.10538
Q15257	N	0.10894
Q15269	N	0.06638
Q15274	N	0.00337
Q15287	N	1
Q15303	N	0.15138
Q15349	N	0.05184
Q15361	N	0.52376
Q15365	N	0.13764
Q15366	N	0.24932
Q15375	N	0.01503
Q15393	N	0.05588
Q15434	N	0.35872
Q15435	N	0.2
Q15436	N	0.04314
Q15543	N	0.20161
Q15555	N	0.46177
Q15583	N	0.5611
Q15637	N	0.90454
Q15654	N	0.56092
Q15831	N	0.18476
Q15911	N	0.5401
Q15937	N	0.30924
Q16181	N	0.26545
Q16288	N	0.02265
Q16352	N	0.18637
Q16512	N	0.28556
Q16526	N	0.09215
Q16531	N	0.00965
Q16539	N	0.03056
Q16559	N	0.42593
Q16566	N	0.19027
Q16576	N	0.16235
Q16584	N	0.48878
Q16620	N	0.06569
Q16629	N	0.57563
Q16644	N	0.21466
Q16659	N	0.1165
Q16666	N	0.39745
Q16690	N	0.04688
Q16695	N	0.33824
Q16740	N	0.18773
Q16774	N	0.20305
Q16778	N	0.36508
Q16825	N	0.39779
Q16827	N	0.0403
Q16828	N	0.07087
Q16836	N	0.02548
Q16850	N	0.00398
Q16854	N	0.01805
Q16875	N	0.14808
Q16877	N	0.03625
Q17RY0	N	0.45542
Q1ED39	N	0.79039
Q1MSJ5	N	0.78822
Q2KHN1	N	0.12245
Q2M2I8	N	0.57232
Q2NL82	N	0.29851
Q2Q1W2	N	0.14631
Q2TB10	N	0.47741
Q2YD98	N	0.55853
Q32MK0	N	0.50672
Q3MHD2	N	0.13333
Q3MIX3	N	0.00345
Q3SY89	N	0.69231
Q49A26	N	0.31103
Q4G0T1	N	0.037
Q52LJ0	N	0.37182
Q53EP0	N	0.16279
Q53F19	N	0.66129
Q53GS9	N	0.16991
Q53H12	N	0.08531
Q53H80	N	0.25616
Q562R1	N	0.01064
Q56UN5	N	0.43072
Q5BKY9	N	1
Q5BKZ1	N	0.689
Q5JNZ5	N	0.38261
Q5JR12	N	0.29109
Q5JSZ5	N	0.87977
Q5JTH9	N	0.23285
Q5JW30	N	0.50202
Q5JZY3	N	0.09325
Q5PRF9	N	0.54467
Q5QJE6	N	0.74471
Q5QPL9	N	0.34177
Q5S007	N	0.0091
Q5SGD2	N	0.01389
Q5SSJ5	N	0.61664
Q5SZQ8	N	0.28172
Q5T280	N	0.20479
Q5T2T1	N	0.13021
Q5T3I0	N	0.8722
Q5T447	N	0.03368
Q5T5Y3	N	0.56804
Q5T6F2	N	0.76229
Q5T9C9	N	0.12944
Q5TAX3	N	0.38564
Q5TC82	N	0.58517
Q5TF21	N	0.68955
Q5UIP0	N	0.45672
Q5VT25	N	0.2448
Q5VTE0	N	0.08874
Q5VTR2	N	0.42051
Q5VWX1	N	0.62751
Q5VZ46	N	0.89244
Q5VZF2	N	0.0992
Q5VZY2	N	0.01107
Q5W0B1	N	0.39807
Q659A1	N	0.30652
Q659C4	N	0.58206
Q66LE6	N	0.08609
Q674X7	N	0.52903
Q68CQ4	N	0.3082
Q68D10	N	0.91387
Q68J44	N	0.17727
Q6DKI1	N	0.02353
Q6DT37	N	0.39265
Q6E0U4	N	0.67017
Q6FI13	N	0.28462
Q6IA86	N	0
Q6IBS0	N	0.09456
Q6IBW4	N	0.4314
Q6IE36	N	0.00349
Q6IQ16	N	0.03571
Q6J9G0	N	0.04502
Q6KC79	N	0.45257
Q6NSI3	N	0.72613
Q6NW34	N	0.10406
Q6NX45	N	0.294
Q6NXT1	N	0.38
Q6P158	N	0.14214
Q6P1J9	N	0.24482
Q6P1Q9	N	0.07407
Q6P2Q9	N	0.04454
Q6P3W7	N	0.3014
Q6P9H4	N	0.35315
Q6PEW1	N	0.28358
Q6PHR2	N	0.02966
Q6PID6	N	0.1374
Q6PKG0	N	0.67336
Q6SA08	N	0.0061
Q6UN15	N	0.86364
Q6UW02	N	0.02814
Q6UWP8	N	0.86102
Q6UWX4	N	0.14641
Q6XPS3	N	0.05172
Q6Y7W6	N	0.66128
Q6ZMQ8	N	0.59243
Q6ZNF0	N	0.00913
Q6ZSY5	N	0.64205
Q6ZUJ8	N	0.35652
Q6ZUT1	N	0.71233
Q702N8	N	0.76234
Q75WM6	N	0.87451
Q76I76	N	0.5376
Q7KZF4	N	0.15055
Q7L099	N	0.24307
Q7L1Q6	N	0.07876
Q7L2E3	N	0.1072
Q7LBC6	N	0.42306
Q7RTN6	N	0.17633
Q7RTV0	N	0
Q7Z2T5	N	0.20873
Q7Z2W4	N	0.2816
Q7Z2Y5	N	0.42604
Q7Z478	N	0.22133
Q7Z4B0	N	0.35714
Q7Z695	N	0.00319
Q7Z7J9	N	0.58974
Q86SG6	N	0.13295
Q86TB9	N	0.53377
Q86TG7	N	0.28955
Q86U06	N	0.40774
Q86U38	N	0.20283
Q86UC2	N	0.50357
Q86UE8	N	0.41451
Q86UK7	N	0.5365
Q86UL8	N	0.57732
Q86UN6	N	0.15228
Q86US8	N	0.45455
Q86UW6	N	0.32881
Q86V48	N	0.75743
Q86V86	N	0.01534
Q86VS3	N	0.06426
Q86W67	N	0.16505
Q86WB0	N	0.40239
Q86WG5	N	0.08978
Q86X55	N	0.06908
Q86XI2	N	0.02887
Q86XI6	N	0.00702
Q86XN8	N	0.62826
Q86XZ4	N	0.62385
Q86Y13	N	0.1995
Q86YN1	N	0
Q8IUH3	N	0.12395
Q8IUX4	N	0
Q8IV63	N	0.27848
Q8IVH8	N	0.27852
Q8IVS8	N	0.07266
Q8IVT5	N	0.33586
Q8IWA0	N	0.0759
Q8IWB6	N	0.50234
Q8IWQ3	N	0.35054
Q8IWS0	N	0.32055
Q8IWU2	N	0.5642
Q8IWZ3	N	0.50629
Q8IX01	N	0.43161
Q8IXK0	N	0.66434
Q8IXT5	N	0.42957
Q8IY37	N	0.293
Q8IY57	N	0.84444
Q8IYF1	N	0.83798
Q8IYM9	N	0.00803
Q8IYT2	N	0.0013
Q8IYT8	N	0.39575
Q8IZ83	N	0.05985
Q8IZE3	N	0.2345
Q8IZL9	N	0.07803
Q8IZU0	N	0.58065
Q8IZX4	N	0.34228
Q8N0T1	N	0.52
Q8N0W3	N	0.00461
Q8N0Y2	N	0.57187
Q8N220	N	0.69355
Q8N2I9	N	0.14253
Q8N3J5	N	0.08602
Q8N3R9	N	0.32741
Q8N427	N	0.08163
Q8N441	N	0.38294
Q8N4C6	N	0.3689
Q8N4P3	N	0.20112
Q8N5A5	N	0.49906
Q8N5F7	N	0.88675
Q8N5K1	N	0
Q8N5P1	N	0.63918
Q8N5S9	N	0.34257
Q8N6H7	N	0.45489
Q8N6T7	N	0.28732
Q8N752	N	0.09199
Q8N831	N	0.4878
Q8N8A6	N	0.27327
Q8N9T8	N	0.64438
Q8NB16	N	0.08705
Q8NBQ7	N	0
Q8NBZ0	N	0.77049
Q8NC51	N	0.95343
Q8NC69	N	0.02954
Q8NCQ7	N	0.58516
Q8ND24	N	0.53912
Q8NDD1	N	0.7099
Q8NE71	N	0.41775
Q8NEB9	N	0.12176
Q8NEF9	N	0.63869
Q8NEJ0	N	0
Q8NFD2	N	0.02876
Q8NFU5	N	0.13221
Q8NG27	N	0.75117
Q8NHQ9	N	0.08
Q8NHU6	N	0.15301
Q8NHV4	N	0.33485
Q8NI37	N	0.01974
Q8TB72	N	0.35929
Q8TB73	N	0.11796
Q8TBF4	N	0.43318
Q8TC92	N	0.26439
Q8TCS8	N	0.05619
Q8TD08	N	0.34926
Q8TD17	N	0.33956
Q8TDD1	N	0.4563
Q8TDN6	N	0.28045
Q8TDX7	N	0.06291
Q8TE04	N	0.37291
Q8TE99	N	0.03333
Q8TED0	N	0.03282
Q8TEP8	N	0.30548
Q8TF05	N	0.24947
Q8TF46	N	0.06072
Q8WTP8	N	0.41538
Q8WTT2	N	0.22875
Q8WU08	N	0.10354
Q8WU79	N	0.31702
Q8WUA4	N	0.38529
Q8WV22	N	0.04887
Q8WV44	N	0.43492
Q8WVV9	N	0.17343
Q8WXE1	N	0.3464
Q8WXF0	N	0.70881
Q8WXG6	N	0.35216
Q8WXI3	N	0.11777
Q8WY54	N	0.35497
Q8WYA6	N	0.17229
Q8WYL5	N	0.52812
Q8WYQ5	N	0.3868
Q8WYQ9	N	0.57113
Q8WZ42	N	0.19514
Q92519	N	0.04373
Q92522	N	0.723
Q92540	N	0.49516
Q92545	N	0.31811
Q92547	N	0.28449
Q92552	N	0.08696
Q92567	N	0.2418
Q92575	N	0.4626
Q92600	N	0.04682
Q92615	N	0.64905
Q92616	N	0.01385
Q92628	N	0.3276
Q92630	N	0.43594
Q92686	N	0.84615
Q92688	N	0.42231
Q92729	N	0.09959
Q92747	N	0.03784
Q92769	N	0.26025
Q92793	N	0.67936
Q92794	N	0.62675
Q92796	N	0.19461
Q92824	N	0.03065
Q92878	N	0.24314
Q92879	N	0.16667
Q92900	N	0.21346
Q92901	N	0.1941
Q92918	N	0.2569
Q92932	N	0.46108
Q92945	N	0.827
Q92968	N	0.2804
Q92997	N	0.50559
Q93077	N	0.24615
Q93100	N	0.03934
Q969G5	N	0.78544
Q969G6	N	0
Q969Q0	N	0.33019
Q969Q6	N	0.04194
Q969S3	N	0.37945
Q969T9	N	0.26437
Q96A00	N	0.4966
Q96A57	N	0
Q96A72	N	0
Q96AE4	N	0.7764
Q96AE7	N	0.13585
Q96B26	N	0
Q96BK5	N	0.83537
Q96BT1	N	0.37671
Q96C01	N	0
Q96C45	N	0.10431
Q96C57	N	0.87023
Q96C61	N	0.1957
Q96CT7	N	0.90583
Q96CX2	N	0.35077
Q96CX3	N	0.08118
Q96D46	N	0.14513
Q96DB6	N	0.56878
Q96DH6	N	0.23476
Q96E11	N	0.16412
Q96E39	N	0.90256
Q96EY4	N	0.37931
Q96FI4	N	0.33333
Q96FK6	N	0.04134
Q96FZ7	N	0.14925
Q96GA3	N	0.50105
Q96GD0	N	0.05068
Q96GN5	N	0.4207
Q96HC4	N	0.56879
Q96HS1	N	0.19031
Q96I24	N	0.41783
Q96I25	N	0.60599
Q96IF1	N	0.49071
Q96IZ7	N	0.85928
Q96J77	N	0.22143
Q96J92	N	0.61625
Q96JB8	N	0.07378
Q96JK2	N	0.50955
Q96K62	N	0.55969
Q96KG9	N	0.33663
Q96KR1	N	0.39572
Q96L34	N	0.44947
Q96LI5	N	0.02162
Q96LW9	N	0.33005
Q96LZ3	N	0.00588
Q96M32	N	0.15768
Q96ME1	N	0.0472
Q96MF4	N	1
Q96MG7	N	0.36184
Q96N46	N	0.43766
Q96NC0	N	0.39698
Q96NI6	N	0.18637
Q96NT1	N	0.6978
Q96NX5	N	0.10084
Q96P11	N	0.04895
Q96P63	N	0.02963
Q96PF2	N	0.2067
Q96PU8	N	0.28739
Q96PV7	N	0.81153
Q96Q15	N	0.10489
Q96Q77	N	0
Q96QA5	N	0.06966
Q96QG7	N	0.04189
Q96QP1	N	0.30145
Q96QR8	N	0.38782
Q96QS6	N	0.14805
Q96QZ7	N	0.61435
Q96RE7	N	0.44213
Q96RR4	N	0.36735
Q96RU2	N	0.1857
Q96RU7	N	0.20391
Q96S38	N	0.26829
Q96S53	N	0.27145
Q96SB4	N	0.43664
Q96SI9	N	0.25149
Q96T21	N	0.51874
Q96T49	N	0.2328
Q96T60	N	0.24376
Q99417	N	0.25243
Q99437	N	0
Q99439	N	0.23625
Q99547	N	0.2125
Q99558	N	0.37381
Q99570	N	0.13549
Q99574	N	0.01463
Q99575	N	0.35742
Q99584	N	0.0102
Q99590	N	0.65414
Q99613	N	0.28039
Q99615	N	0.11336
Q99640	N	0.29058
Q99661	N	0.32828
Q99684	N	0.31754
Q99697	N	0.28707
Q99698	N	0.09155
Q99704	N	0.41164
Q99759	N	0.41693
Q99832	N	0.03683
Q99877	N	0.38095
Q99878	N	0.27344
Q99880	N	0.37302
Q99956	N	0.16667
Q99959	N	0.30193
Q99986	N	0.13889
Q9BQ02	N	0.83195
Q9BQ39	N	0.29715
Q9BQ61	N	0.85227
Q9BQ67	N	0.26682
Q9BQ75	N	0.3405
Q9BQA1	N	0.08772
Q9BQA5	N	0.23598
Q9BQE6	N	0.61592
Q9BQG0	N	0.27259
Q9BQI3	N	0.2254
Q9BRJ6	N	0.57216
Q9BRJ7	N	0
Q9BRR6	N	0.00402
Q9BRT6	N	0.70543
Q9BRU9	N	0.30522
Q9BRX2	N	0.07013
Q9BRZ2	N	0.20132
Q9BSC4	N	0.18459
Q9BSJ8	N	0.16304
Q9BT40	N	0.03795
Q9BT49	N	0.5178
Q9BTT0	N	0.46642
Q9BTT4	N	0.08889
Q9BTU6	N	0.22338
Q9BU76	N	0.78327
Q9BUB5	N	0.23871
Q9BUL9	N	0.59799
Q9BUM1	N	0
Q9BUQ8	N	0.39024
Q9BV47	N	0.04265
Q9BVI4	N	0.03295
Q9BVJ6	N	0.54864
Q9BW11	N	0.5
Q9BW60	N	0
Q9BWC9	N	0.46786
Q9BWF3	N	0.10165
Q9BWU1	N	0.33665
Q9BX40	N	0.61558
Q9BX95	N	0.2381
Q9BXP5	N	0.54795
Q9BXT8	N	0.07579
Q9BXY0	N	0.37
Q9BY11	N	0.44595
Q9BY12	N	0.43143
Q9BY42	N	0.43464
Q9BY77	N	0.4228
Q9BY84	N	0.26466
Q9BYC9	N	0
Q9BYG3	N	0.31741
Q9BYK8	N	0.1057
Q9BYP7	N	0.48056
Q9BYT3	N	0.30545
Q9BZ23	N	0.29474
Q9BZ67	N	0.15517
Q9BZG2	N	0.01174
Q9BZI7	N	0.7412
Q9BZL4	N	0.67647
Q9BZV1	N	0.23356
Q9BZZ5	N	0.14122
Q9C098	N	0.50926
Q9C0B9	N	0.58659
Q9C0C2	N	0.93869
Q9C0G0	N	0.39324
Q9C0I1	N	0.05622
Q9C0J8	N	0.67515
Q9C0K7	N	0.05981
Q9GZM8	N	0.29275
Q9GZR2	N	0.56635
Q9GZR7	N	0.41909
Q9GZU7	N	0.10345
Q9GZV4	N	0.02614
Q9H000	N	0.2476
Q9H019	N	0.07192
Q9H093	N	0.42038
Q9H0B3	N	0.58559
Q9H0C8	N	0.30867
Q9H0J9	N	0.03852
Q9H0K1	N	0.4514
Q9H0U9	N	0.4897
Q9H0Z9	N	0.06695
Q9H2U2	N	0.08982
Q9H2Y7	N	0.67286
Q9H361	N	0.29952
Q9H3G5	N	0
Q9H3Y6	N	0.04918
Q9H477	N	0.04348
[truncated: 18,509 more rows]
