# Supplementary material for: Computational Screening of Phase-separating Proteins
Source: Genomics Proteomics Bioinformatics. 2021 Feb 19;19(1):13–24. doi: 10.1016/j.gpb.2020.11.003 (PMC8498823; doi:10.1016/j.gpb.2020.11.003)
Supplement: Supplementary Table S4 — Human modification site datasets downloaded from the PhosphoSitePlus database [file mmc5.xlsx]

## Sheet: Table S4-Phosphorylation
Table S4 Human modification site datasets downloaded from the PhosphoSitePlus database
Human phosphorylation site dataset
GENE	PROTEIN	ACC_ID	HU_CHR_LOC	MOD_RSD	SITE_GRP_ID	ORGANISM	MW_kD	DOMAIN	SITE_+/-7_AA	LT_LIT	MS_LIT	MS_CST	CST_CAT#
2019-03-01	2019-03-01	Q8TCQ1	4q32.2-q32.3	T60-p	23124271	human	32.31		SKASSPTtGTAPRSQ			1
2019-03-01	2019-03-01	Q8TCQ1	4q32.2-q32.3	T160-p	23124268	human	32.31	TM	RKIFCSVtFHVIAIT			1
2019-03-01	MOSC1	Q5VT66	1q41	S18-p	18012310	human	37.5		RFVLLAQsRPGWLGV		1
2019-03-01	MOSC1	Q5VT66	1q41	T140-p	36131935	human	37.5	MOSC_N	DLLLPIktPTTNAVH		1
2019-03-01	MOSC1	Q5VT66	1q41	S296-p	34352555	human	37.5	MOSC	EPLETLksyRQCDPs			1
2019-03-01	MOSC1	Q5VT66	1q41	Y297-p	34352558	human	37.5	MOSC	PLETLksyRQCDPsE			1
2019-03-01	MOSC1	Q5VT66	1q41	S303-p	23054387	human	37.5	MOSC	syRQCDPsERkLYGk			2
2019-03-01	MOSC1	Q5VT66	1q41	Y317-p	55376418	human	37.5	MOSC	kSPLFGQyFVLENPG		1
2019-03-02	2019-03-02	Q9P0N8	19p13.2	T133-p	27452620	human	27		LKDPGPRtEKRTLCC		1
2019-03-02	MOSC2	Q969Z3	1q41	S5-p	23126936	human	38.02		___MGASsSSALARL			1
2019-03-02	MOSC2	Q969Z3	1q41	T56-p	27453206	human	38.02	MOSC_N	RRLQQVGtVAkLWIY		1
2019-03-02	MOSC2	Q969Z3	1q41	T184-p	29577216	human	38.02		YRLVQFEtNMkGRTS		1
2019-03-02	MOSC2	Q969Z3	1q41	Y307-p	4330429	human	38.02	MOSC	DPSERELyKLSPLFG			1
2019-03-02	MOSC2	Q969Z3	1q41	Y317-p	3902234	human	38.02	MOSC	SPLFGIYySVEKIGS		1	1
2019-03-02	MOSC2	Q969Z3	1q41	Y332-p	4330435	human	38.02	MOSC	LRVGDPVyRMV____			1
2019-03-03	2019-03-03	Q86UD3	5q23.2	Y40-p	472879	human	28.5		LVNGQPQyVMQVSAK			3
2019-03-03	2019-03-03	Q86UD3	5q23.2	S111-p	15421271	human	28.5	RINGv	WLSSSNTsyCELCHF			2
2019-03-03	2019-03-03	Q86UD3	5q23.2	Y112-p	15421268	human	28.5	RINGv	LSSSNTsyCELCHFR			6
2019-03-03	2019-03-03	Q86UD3	5q23.2	T194-p	23124277	human	28.5	TM	ALTVALFtIyLFWTL			1
2019-03-03	2019-03-03	Q86UD3	5q23.2	Y196-p	23124280	human	28.5	TM	TVALFtIyLFWTLVS			1
2019-03-03	2019-03-03	Q86UD3	5q23.2	Y206-p	477634	human	28.5		WTLVSFRyHCRLyNE			1
2019-03-03	2019-03-03	Q86UD3	5q23.2	Y211-p	477633	human	28.5		FRyHCRLyNEWRRTN			1
2019-03-03	2019-03-03	Q86UD3	5q23.2	S237-p	31086387	human	28.5		NVPSNQPsLLGLHsV		1
2019-03-03	2019-03-03	Q86UD3	5q23.2	S243-p	31083455	human	28.5		PsLLGLHsVKRNSKE		1
2019-03-04	2019-03-04	Q9P2E8	2q35	Y212-p	23124289	human	45.53		CELCYYKyHVIAIst			1
2019-03-04	2019-03-04	Q9P2E8	2q35	S218-p	23124283	human	45.53		KyHVIAIstKNPLQW			1
2019-03-04	2019-03-04	Q9P2E8	2q35	T219-p	23124286	human	45.53		yHVIAIstKNPLQWQ			1
2019-03-04	2019-03-04	Q9P2E8	2q35	S338-p	5886119	human	45.53		RTNPRTSsStQANIP		1	1
2019-03-04	2019-03-04	Q9P2E8	2q35	T340-p	5807020	human	45.53		NPRTSsStQANIPss		1	2
2019-03-04	2019-03-04	Q9P2E8	2q35	S346-p	5886124	human	45.53		StQANIPssEEETAG		1	2
2019-03-04	2019-03-04	Q9P2E8	2q35	S347-p	5807025	human	45.53		tQANIPssEEETAGT			2
2019-03-05	2019-03-05	Q9NX47	10q23.32-q23.33	Y164-p	55379650	human	31.23		KMIRWEDyVLRLWRK		1
2019-03-06	2019-03-06	O60337	5p15.2	S14-p	31862078	human	102.55	RINGv	DICRVCRsEGtPEkP		1
2019-03-06	2019-03-06	O60337	5p15.2	T17-p	31860202	human	102.55	RINGv	RVCRsEGtPEkPLYH		1
2019-03-06	2019-03-06	O60337	5p15.2	T29-p	31860205	human	102.55	RINGv	LYHPCVCtGsIKFIH		1
2019-03-06	2019-03-06	O60337	5p15.2	S31-p	31873374	human	102.55	RINGv	HPCVCtGsIKFIHQE		1
2019-03-06	2019-03-06	O60337	5p15.2	S437-p	23124292	human	102.55	TM	VYVFYFAsFILLLRE			1
2019-03-06	2019-03-06	O60337	5p15.2	Y474-p	484706	human	102.55		EMIHLPIyRHLRRFI		1
2019-03-06	2019-03-06	O60337	5p15.2	Y850-p	10804362	human	102.55	TM	NLVHRRIyPFLLMVV			1
2019-03-06	2019-03-06	O60337	5p15.2	Y874-p	479086	human	102.55		VRQFKRLyEHIkNDk			2
2019-03-06	2019-03-06	O60337	5p15.2	Y882-p	479087	human	102.55		EHIkNDkyLVGQRLV			1
2019-03-07	2019-03-07	Q9H992	2q24.2	S13-p	27452623	human	78.05		SRIPRRIsVQPSSSL		5
2019-03-07	2019-03-07	Q9H992	2q24.2	S26-p	23124298	human	78.05		SLSARMMsGsrGsSL			1
2019-03-07	2019-03-07	Q9H992	2q24.2	S28-p	23124301	human	78.05		SARMMsGsrGsSLND			1
2019-03-07	2019-03-07	Q9H992	2q24.2	S31-p	25299624	human	78.05		MMsGsrGsSLNDtyH			1
2019-03-07	2019-03-07	Q9H992	2q24.2	T36-p	15228878	human	78.05		rGsSLNDtyHSRDSS			2
2019-03-07	2019-03-07	Q9H992	2q24.2	Y37-p	472880	human	78.05		GsSLNDtyHSRDSSF		1	18
2019-03-07	2019-03-07	Q9H992	2q24.2	S102-p	23124295	human	78.05		SCTNCTTsAGRNVGN			1
2019-03-07	2019-03-07	Q9H992	2q24.2	S127-p	34426953	human	78.05		RHSQVPRsSsMVLGS			1
2019-03-07	2019-03-07	Q9H992	2q24.2	S129-p	41452926	human	78.05		SQVPRsSsMVLGSFG		1
2019-03-07	2019-03-07	Q9H992	2q24.2	S179-p	41452930	human	78.05		YVQDRVPsYSQGARP		1
2019-03-07	2019-03-07	Q9H992	2q24.2	S218-p	10405024	human	78.05		TILSSRDsRNsLRSN			1
2019-03-07	2019-03-07	Q9H992	2q24.2	S221-p	10404103	human	78.05		SSRDsRNsLRSNFSS			2
2019-03-07	2019-03-07	Q9H992	2q24.2	T238-p	5498764	human	78.05		SESSRSNtQPGFsYs			1
2019-03-07	2019-03-07	Q9H992	2q24.2	S243-p	5498769	human	78.05		SNtQPGFsYsSSRDE			1
2019-03-07	2019-03-07	Q9H992	2q24.2	S245-p	5498774	human	78.05		tQPGFsYsSSRDEAP			1
2019-03-07	2019-03-07	Q9H992	2q24.2	S271-p	31082137	human	78.05		QRPFQESsDNEGRRT		1
2019-03-07	2019-03-07	Q9H992	2q24.2	S284-p	6191030	human	78.05		RTTRRLLsRIAsSMS			1
2019-03-07	2019-03-07	Q9H992	2q24.2	S288-p	6191029	human	78.05		RLLsRIAsSMSSTFF		2
2019-03-07	2019-03-07	Q9H992	2q24.2	S300-p	15427063	human	78.05		TFFSRRSsQDSLNTR			1
2019-03-07	2019-03-07	Q9H992	2q24.2	S314-p	23124304	human	78.05		RSLNSENsyVsPRIL			1
2019-03-07	2019-03-07	Q9H992	2q24.2	Y315-p	462390	human	78.05		SLNSENsyVsPRILT		3	59
2019-03-07	2019-03-07	Q9H992	2q24.2	S317-p	15412042	human	78.05		NSENsyVsPRILTAs		4	6
2019-03-07	2019-03-07	Q9H992	2q24.2	S324-p	41452934	human	78.05		sPRILTAsQSRSNVP		1
2019-03-07	2019-03-07	Q9H992	2q24.2	S359-p	41452938	human	78.05		RRRWGLSsLSHNHSS		1
2019-03-07	2019-03-07	Q9H992	2q24.2	S368-p	51390799	human	78.05		SHNHSSEsDSENFNQ		1
2019-03-07	2019-03-07	Q9H992	2q24.2	S389-p	23124306	human	78.05		TGPWLSSsLRNRCtP		2	1
2019-03-07	2019-03-07	Q9H992	2q24.2	T395-p	23124312	human	78.05		SsLRNRCtPLFSRRR		2	1
2019-03-07	2019-03-07	Q9H992	2q24.2	S428-p	3829239	human	78.05		SHIFRREsNEVVHLE			3
2019-03-07	2019-03-07	Q9H992	2q24.2	S544-p	10940719	human	78.05		ESLLLEDsEEEEGDL		6
2019-03-07	2019-03-07	Q9H992	2q24.2	S597-p	23124309	human	78.05	RINGv	AkINSGSsLEAVTTC			1
2019-03-07	2019-03-07	Q9H992	2q24.2	T686-p	3212832	human	78.05		AHMEDLEtsEDDsEE		1
2019-03-07	2019-03-07	Q9H992	2q24.2	S687-p	3212826	human	78.05		HMEDLEtsEDDsEED		1
2019-03-07	2019-03-07	Q9H992	2q24.2	S691-p	3212829	human	78.05		LEtsEDDsEEDGDHN		1
2019-03-08	2019-03-08	Q5T0T0	10q11.21-q11.22	S71-p	17548693	human	32.96		VSSFSRTsITPSSQD		2
2019-03-08	2019-03-08	Q5T0T0	10q11.21-q11.22	Y237-p	3657665	human	32.96		KAYNRVIyVQNCPET			1
2019-03-08	2019-03-08	Q5T0T0	10q11.21-q11.22	S253-p	31085273	human	32.96		KKNIFEKsPLTEPNF		2
2019-03-09	2019-03-09	Q86YJ5	12q14.1	S331-p	10799257	human	37.77		LRPPDARsSSHSGRE			1
2019-03-10	2019-03-10	Q8NA82	17q23.2	S27-p	23124274	human	90.51		DMQHKVDsEYQACLR			1
2019-03-10	2019-03-10	Q8NA82	17q23.2	S64-p	2305701	human	90.51		FERSRFSsRSSSkQS			1
2019-03-10	2019-03-10	Q8NA82	17q23.2	S72-p	4952685	human	90.51		RSSSkQSsSEEDALT			1
2019-03-10	2019-03-10	Q8NA82	17q23.2	S110-p	56663671	human	90.51		SVKQKHKsTMtVRKA		1
2019-03-10	2019-03-10	Q8NA82	17q23.2	T113-p	56663675	human	90.51		QKHKsTMtVRKAEKV		1
2019-03-10	2019-03-10	Q8NA82	17q23.2	T291-p	3802988	human	90.51		SRRESDDtEEETQSE			1
2019-03-10	2019-03-10	Q8NA82	17q23.2	S307-p	34356911	human	90.51		CLWVGVRsPCSPSHH			1
2019-03-10	2019-03-10	Q8NA82	17q23.2	T433-p	5891519	human	90.51		SVEHRPGtHDsEGYW			1
2019-03-10	2019-03-10	Q8NA82	17q23.2	S436-p	5891523	human	90.51		HRPGtHDsEGYWKDY			1
2019-03-11	2019-03-11	A6NNE9	5p15.1	Y48-p	23052973	human	43.88		PVPAAPRyLPPLPAS			1
2019-03-11	2019-03-11	A6NNE9	5p15.1	Y371-p	23052976	human	43.88		SPRFQCGyVLLHLFN		1	1
2019-09-01	2019-09-01	Q8WYJ6	16p11.2	Y5-p	7797652	human	41.97		___MDkEyVGFAALP			5
2019-09-01	2019-09-01	Q8WYJ6	16p11.2	S19-p	3830095	human	41.97		PNQLHRksVKkGFDF			14
2019-09-01	2019-09-01	Q8WYJ6	16p11.2	T48-p	23142966	human	41.97	Septin	LINSLFLtNLyEDRQ			1
2019-09-01	2019-09-01	Q8WYJ6	16p11.2	Y51-p	475287	human	41.97	Septin	SLFLtNLyEDRQVPE			39
2019-09-01	2019-09-01	Q8WYJ6	16p11.2	S60-p	23142963	human	41.97	Septin	DRQVPEAsARLTQTL			1
2019-09-01	2019-09-01	Q8WYJ6	16p11.2	S132-p	23142960	human	41.97	Septin	NRkNIQDsRVHCCLY			1
2019-09-01	2019-09-01	Q8WYJ6	16p11.2	Y199-p	15405982	human	41.97	Septin	KEEEIHIyQFPECDs		1	1
2019-09-01	2019-09-01	Q8WYJ6	16p11.2	S206-p	1983964	human	41.97	Septin	yQFPECDsDEDEDFk		7	7
2019-09-01	2019-09-01	Q8WYJ6	16p11.2	Y247-p	3571422	human	41.97	Septin	rPVRGRRysWGtVEV		1	12
2019-09-01	2019-09-01	Q8WYJ6	16p11.2	S248-p	457106	human	41.97	Septin	PVRGRRysWGtVEVE	1	7	169
2019-09-01	2019-09-01	Q8WYJ6	16p11.2	T251-p	4707024	human	41.97	Septin	GRRysWGtVEVENPH		2	97
2019-09-01	2019-09-01	Q8WYJ6	16p11.2	Y286-p	477126	human	41.97	Septin	EVTHDLLyEGyRARC			57
2019-09-01	2019-09-01	Q8WYJ6	16p11.2	Y289-p	23142969	human	41.97	Septin	HDLLyEGyRARCLQS			1
2019-09-01	2019-09-01	Q8WYJ6	16p11.2	S307-p	457107	human	41.97		PGARDRAsRSKLSRQ	1
2019-09-01	2019-09-01	Q8WYJ6	16p11.2	S315-p	457108	human	41.97		RSKLSRQsAtEIPLP	1	5
2019-09-01	2019-09-01	Q8WYJ6	16p11.2	T317-p	4707034	human	41.97		KLSRQsAtEIPLPML		1
2019-09-02	2019-09-02	Q15019	2q37.3	T7-p	23142987	human	41.49		_MSkQQPtQFINPEt			1
2019-09-02	2019-09-02	Q15019	2q37.3	T14-p	472020	human	41.49		tQFINPEtPGyVGFA		7	47
2019-09-02	2019-09-02	Q15019	2q37.3	Y17-p	449516	human	41.49		INPEtPGyVGFANLP		17	663
2019-09-02	2019-09-02	Q15019	2q37.3	S31-p	4935191	human	41.49		PNQVHRKsVKKGFEF		1	1
2019-09-02	2019-09-02	Q15019	2q37.3	T78-p	480930200	human	41.49	Septin	AAEkIERtVQIEAST		1
2019-09-02	2019-09-02	Q15019	2q37.3	S120-p	50799400	human	41.49	Septin	DCFkTIIsYIDEQFE		2
2019-09-02	2019-09-02	Q15019	2q37.3	S134-p	13261914	human	41.49	Septin	ERYLHDEsGLNRRHI		1
2019-09-02	2019-09-02	Q15019	2q37.3	Y211-p	1017564	human	41.49	Septin	EEHNIkIyHLPDAEs		9	5
2019-09-02	2019-09-02	Q15019	2q37.3	S218-p	459178	human	41.49	Septin	yHLPDAEsDEDEDFk	3	74	520
2019-09-02	2019-09-02	Q15019	2q37.3	T228-p	7321149	human	41.49	Septin	DEDFkEQtRLLkASI		3
2019-09-02	2019-09-02	Q15019	2q37.3	T291-p	56658416	human	41.49	Septin	MQDLQEVtQDLHyEN		1
2019-09-02	2019-09-02	Q15019	2q37.3	Y296-p	1050400	human	41.49	Septin	EVtQDLHyENFRSER			1
2019-09-03	2019-09-03	Q9UH03	22q13.2	S70-p	5881756	human	40.7	Septin	NIMVVGQsGLGKSTL			1
2019-09-03	2019-09-03	Q9UH03	22q13.2	S84-p	5881762	human	40.7	Septin	LVNTLFKsQVsRKAs			1
2019-09-03	2019-09-03	Q9UH03	22q13.2	S87-p	5881768	human	40.7	Septin	TLFKsQVsRKAssWN			1
2019-09-03	2019-09-03	Q9UH03	22q13.2	S91-p	453431	human	40.7	Septin	sQVsRKAssWNREEK			1
2019-09-03	2019-09-03	Q9UH03	22q13.2	S92-p	25310719	human	40.7	Septin	QVsRKAssWNREEKI			1
2019-09-04	2019-09-04	O43236	17q22	S107-p	4705468	human	55.1		SPSARPRsPWGKLDP		1
2019-09-04	2019-09-04	O43236	17q22	S117-p	2020845	human	55.1		GKLDPYDssEDDKEy		4
2019-09-04	2019-09-04	O43236	17q22	S118-p	2020849	human	55.1		KLDPYDssEDDKEyV		2
2019-09-04	2019-09-04	O43236	17q22	Y124-p	472967	human	55.1		ssEDDKEyVGFAtLP			2
2019-09-04	2019-09-04	O43236	17q22	T129-p	5829217	human	55.1		KEyVGFAtLPNQVHR			1
2019-09-04	2019-09-04	O43236	17q22	S325-p	467372	human	55.1	Septin	YQFPDCDsDEDEDFK		8
2019-09-05	2019-09-05	Q99719	22q11.21	T13-p	12613500	human	42.78		rYKSKLAtPEDKQDI		3	1
2019-09-05	2019-09-05	Q99719	22q11.21	Y24-p	457490	human	42.78		KQDIDKQyVGFAtLP		1	152
2019-09-05	2019-09-05	Q99719	22q11.21	T29-p	5829240	human	42.78		KQyVGFAtLPNQVHR			4
2019-09-05	2019-09-05	Q99719	22q11.21	S77-p	34359922	human	42.78	Septin	YKDRKLLsAEERISQ			1
2019-09-05	2019-09-05	Q99719	22q11.21	S225-p	468701	human	42.78	Septin	YQFPECDsDEDEDFK		15	1
2019-09-05	2019-09-05	Q99719	22q11.21	S249-p	23142990	human	42.78	Septin	APFAVIGsNtVVEAK			1
2019-09-05	2019-09-05	Q99719	22q11.21	T251-p	23142993	human	42.78	Septin	FAVIGsNtVVEAKGQ			1
2019-09-05	2019-09-05	Q99719	22q11.21	S327-p	454379	human	42.78		TQDSRMEsPIPILPL		12	2
2019-09-05	2019-09-05	Q99719	22q11.21	T336-p	454380	human	42.78		IPILPLPtPDAEtEk		2
2019-09-05	2019-09-05	Q99719	22q11.21	T341-p	15722670	human	42.78		LPtPDAEtEkLIRMK			2
2019-09-05	SEPT5 iso2	Q99719-2	22q11.21	S17-p	475075	human	39.33		RLVEQLLsPRTQAQr	1	6	2
2019-09-05	SEPT5 iso2	Q99719-2	22q11.21	Y33-p	457490	human	39.33		LKDIDKQyVGFATLP			10
2019-09-06	2019-09-06	Q14141	Xq24	S27-p	7997596	human	49.72		AGHVGFDsLPDQLVN		2	10
2019-09-06	2019-09-06	Q14141	Xq24	T65-p	31864194	human	49.72	Septin	LMDTLFNtkFEGEPA		1
2019-09-06	2019-09-06	Q14141	Xq24	S146-p	23142996	human	49.72	Septin	VLHTYHDsRIHVCLY			1
2019-09-06	2019-09-06	Q14141	Xq24	S192-p	27460425	human	49.72	Septin	kADAISksELTkFKI		2
2019-09-06	2019-09-06	Q14141	Xq24	Y295-p	23142999	human	49.72	Septin	EQTHTRHyELyRRCk			1
2019-09-06	2019-09-06	Q14141	Xq24	Y298-p	23143002	human	49.72	Septin	HTRHyELyRRCkLEE			1
2019-09-06	2019-09-06	Q14141	Xq24	T311-p	155355034	human	49.72	Septin	EEMGFkDtDPDskPF		1
2019-09-06	2019-09-06	Q14141	Xq24	S315-p	155355032	human	49.72		FkDtDPDskPFsLQE		1
2019-09-06	2019-09-06	Q14141	Xq24	S319-p	15405988	human	49.72		DPDskPFsLQETyEA		2	1
2019-09-06	2019-09-06	Q14141	Xq24	Y324-p	15230528	human	49.72		PFsLQETyEAkRNEF		1	4
2019-09-06	2019-09-06	Q14141	Xq24	S388-p	4936185	human	49.72		KLEDKKksLDDEVNA		7	5
2019-09-06	2019-09-06	Q14141	Xq24	S408-p	481871	human	49.72		TAAELLQsQGsQAGG		3	12
2019-09-06	2019-09-06	Q14141	Xq24	S411-p	481872	human	49.72		ELLQsQGsQAGGsQt		4	44
2019-09-06	2019-09-06	Q14141	Xq24	S416-p	481873	human	49.72		QGsQAGGsQtLkRDK		6	21
2019-09-06	2019-09-06	Q14141	Xq24	T418-p	478212	human	49.72		sQAGGsQtLkRDKEK		7	48
2019-09-07	2019-09-07	Q16181	7p14.2	Y30-p	457349	human	50.68		QQKNLEGyVGFANLP		11	142
2019-09-07	2019-09-07	Q16181	7p14.2	Y41-p	464234	human	50.68		ANLPNQVyRKsVKRG			14
2019-09-07	2019-09-07	Q16181	7p14.2	S44-p	4934125	human	50.68		PNQVyRKsVKRGFEF			5
2019-09-07	2019-09-07	Q16181	7p14.2	S77-p	2020429	human	50.68	Septin	LFLTDLYsPEyPGPS		3
2019-09-07	2019-09-07	Q16181	7p14.2	Y80-p	464235	human	50.68	Septin	TDLYsPEyPGPSHRI			4
2019-09-07	2019-09-07	Q16181	7p14.2	Y141-p	477127	human	50.68	Septin	IDSKFEDyLNAESRV		3	3
2019-09-07	2019-09-07	Q16181	7p14.2	T198-p	56658862	human	50.68	Septin	PLIAkADtLTPEECQ		1
2019-09-07	2019-09-07	Q16181	7p14.2	Y223-p	462700	human	50.68	Septin	QEHkIkIyEFPEtDD			3
2019-09-07	2019-09-07	Q16181	7p14.2	T228-p	471456	human	50.68	Septin	kIyEFPEtDDEEENk		15	22
2019-09-07	2019-09-07	Q16181	7p14.2	Y306-p	7331489	human	50.68	Septin	DVTNNVHyENyRSRk			1
2019-09-07	2019-09-07	Q16181	7p14.2	Y309-p	7331494	human	50.68	Septin	NNVHyENyRSRkLAA		1	1
2019-09-07	2019-09-07	Q16181	7p14.2	T318-p	15228982	human	50.68	Septin	SRkLAAVtyNGVDNN			21
2019-09-07	2019-09-07	Q16181	7p14.2	Y319-p	450712	human	50.68	Septin	RkLAAVtyNGVDNNk	1	11	432
2019-09-07	2019-09-07	Q16181	7p14.2	T332-p	2020433	human	50.68		NkNKGQLtksPLAQM		1
2019-09-07	2019-09-07	Q16181	7p14.2	S334-p	470542	human	50.68		NKGQLtksPLAQMEE		31	4
2019-09-07	2019-09-07	Q16181	7p14.2	S423-p	476327	human	50.68		RILEQQNssrtLEKN		9	3
2019-09-07	2019-09-07	Q16181	7p14.2	S424-p	2020437	human	50.68		ILEQQNssrtLEKNK		3	2
2019-09-07	2019-09-07	Q16181	7p14.2	T426-p	476328	human	50.68		EQQNssrtLEKNKKK		29	31
2019-09-07	SEPT7 iso2	Q16181-2	7p14.2	Y29-p	457349	human	50.58		QQKNLEGyVGFANLP		1
2019-09-08	2019-09-08	Q92599	5q31.1	T4-p	56665032	human	55.76		____MAAtDLERFsN		1
2019-09-08	2019-09-08	Q92599	5q31.1	S10-p	2049729	human	55.76		AtDLERFsNAEPEPr		7
2019-09-08	2019-09-08	Q92599	5q31.1	S20-p	4759843	human	55.76		EPEPrSLsLGGHVGF		4
2019-09-08	2019-09-08	Q92599	5q31.1	S29-p	15503283	human	55.76		GGHVGFDsLPDQLVs		1
2019-09-08	2019-09-08	Q92599	5q31.1	S36-p	56817949	human	55.76		sLPDQLVsKSVTQGF		1
2019-09-08	2019-09-08	Q92599	5q31.1	T100-p	23143005	human	55.76	Septin	SNVQLKLtIVDAVGF			1
2019-09-08	2019-09-08	Q92599	5q31.1	S141-p	4759849	human	55.76	Septin	EELKIRRsLFDYHDT		3
2019-09-08	2019-09-08	Q92599	5q31.1	S163-p	25538007	human	55.76	Septin	FITPTGHsLKSLDLV	1
2019-09-08	2019-09-08	Q92599	5q31.1	S192-p	25538006	human	55.76	Septin	IAKADTIskSELHkF	1
2019-09-08	2019-09-08	Q92599	5q31.1	Y297-p	23143011	human	55.76	Septin	EQTHSRHyELyRRCk			1
2019-09-08	2019-09-08	Q92599	5q31.1	Y300-p	23143014	human	55.76	Septin	HSRHyELyRRCkLEE			1
2019-09-08	2019-09-08	Q92599	5q31.1	S313-p	50799403	human	55.76	Septin	EEMGFQDsDGDSQPF		2
2019-09-08	2019-09-08	Q92599	5q31.1	S321-p	56665036	human	55.76		DGDSQPFsLQETyEA		1
2019-09-08	2019-09-08	Q92599	5q31.1	Y326-p	15230531	human	55.76		PFsLQETyEAkRkEF			3
2019-09-08	2019-09-08	Q92599	5q31.1	T416-p	23143008	human	55.76		QSQALHAtSQQPLRK			1
2019-09-08	SEPT8 iso4	Q92599-4	5q31.1	S435-p	33681006	human	51.18		KKASGWSsIYsVtIP			1
2019-09-08	SEPT8 iso4	Q92599-4	5q31.1	S438-p	33681007	human	51.18		SGWSsIYsVtIP___			1
2019-09-08	SEPT8 iso4	Q92599-4	5q31.1	T440-p	33681008	human	51.18		WSsIYsVtIP_____			1
2019-09-09	2019-09-09	Q9UHD8	17q25.3	S6-p	4746856	human	65.4		__MkkSYsGGTrtss		1	1
2019-09-09	2019-09-09	Q9UHD8	17q25.3	T11-p	18913596	human	65.4		SYsGGTrtssGrLRR		1	1
2019-09-09	2019-09-09	Q9UHD8	17q25.3	S12-p	18913599	human	65.4		YsGGTrtssGrLRRL		1	1
2019-09-09	2019-09-09	Q9UHD8	17q25.3	S13-p	18913602	human	65.4		sGGTrtssGrLRRLG		1	2
2019-09-09	2019-09-09	Q9UHD8	17q25.3	S22-p	30960643	human	65.4		rLRRLGDsSGPALkR		7
2019-09-09	2019-09-09	Q9UHD8	17q25.3	S30-p	453398	human	65.4		SGPALkRsFEVEEVE	2	52	26
2019-09-09	2019-09-09	Q9UHD8	17q25.3	T38-p	469504	human	65.4		FEVEEVEtPNstPPR		9	32
2019-09-09	2019-09-09	Q9UHD8	17q25.3	S41-p	469505	human	65.4		EEVEtPNstPPRrVQ		5	16
2019-09-09	2019-09-09	Q9UHD8	17q25.3	T42-p	469506	human	65.4		EVEtPNstPPRrVQt		14	52
2019-09-09	2019-09-09	Q9UHD8	17q25.3	T49-p	3215151	human	65.4		tPPRrVQtPLLRATV		20	67
2019-09-09	2019-09-09	Q9UHD8	17q25.3	S59-p	4746866	human	65.4		LRATVASstQkFQDL		1
2019-09-09	2019-09-09	Q9UHD8	17q25.3	T60-p	4746872	human	65.4		RATVASstQkFQDLG			2
2019-09-09	2019-09-09	Q9UHD8	17q25.3	S71-p	50799406	human	65.4		QDLGVKNsEPSARHV		1
2019-09-09	2019-09-09	Q9UHD8	17q25.3	S80-p	4271806	human	65.4		PSARHVDsLsQRsPK		7	6
2019-09-09	2019-09-09	Q9UHD8	17q25.3	S82-p	476594	human	65.4		ARHVDsLsQRsPKAs		8	8
2019-09-09	2019-09-09	Q9UHD8	17q25.3	S85-p	457053	human	65.4		VDsLsQRsPKAsLRR		35	15
2019-09-09	2019-09-09	Q9UHD8	17q25.3	S89-p	476595	human	65.4		sQRsPKAsLRRVELs		9	10
2019-09-09	2019-09-09	Q9UHD8	17q25.3	S96-p	18015506	human	65.4		sLRRVELsGPKAAEP		5
2019-09-09	2019-09-09	Q9UHD8	17q25.3	S111-p	4746878	human	65.4		VSRRTELsIDIsSKQ		6
2019-09-09	2019-09-09	Q9UHD8	17q25.3	S115-p	56677601	human	65.4		TELsIDIsSKQVENA		1
2019-09-09	2019-09-09	Q9UHD8	17q25.3	T142-p	476596	human	65.4		AEVLGHktPEPAPRR		24	5
2019-09-09	2019-09-09	Q9UHD8	17q25.3	S160-p	7103232	human	65.4		TIVKPQEsAHRRMEP		4
2019-09-09	2019-09-09	Q9UHD8	17q25.3	S203-p	31868319	human	65.4		AEAPTAPsPAQTLEN		6
2019-09-09	2019-09-09	Q9UHD8	17q25.3	S211-p	51391048	human	65.4		PAQTLENsEPAPVsQ		1
2019-09-09	2019-09-09	Q9UHD8	17q25.3	S217-p	15405991	human	65.4		NsEPAPVsQLQSRLE			1
2019-09-09	2019-09-09	Q9UHD8	17q25.3	T235-p	3801732	human	65.4		QPPVAEAtPRsQEAt		6	16
2019-09-09	2019-09-09	Q9UHD8	17q25.3	S238-p	31854648	human	65.4		VAEAtPRsQEAtEAA		5
2019-09-09	2019-09-09	Q9UHD8	17q25.3	T242-p	31890291	human	65.4		tPRsQEAtEAAPsCV		2
2019-09-09	2019-09-09	Q9UHD8	17q25.3	S247-p	13879509	human	65.4		EAtEAAPsCVGDMAD		4	3
2019-09-09	2019-09-09	Q9UHD8	17q25.3	T255-p	3801738	human	65.4		CVGDMADtPRDAGLk		4	18
2019-09-09	2019-09-09	Q9UHD8	17q25.3	Y278-p	448954	human	65.4		kAPVDFGyVGIDsIL		19	511
2019-09-09	2019-09-09	Q9UHD8	17q25.3	S283-p	23143017	human	65.4		FGyVGIDsILEQMRR			6
2019-09-09	2019-09-09	Q9UHD8	17q25.3	T317-p	23143020	human	65.4	Septin	GKSTLINtLFkSkIS			1
2019-09-09	2019-09-09	Q9UHD8	17q25.3	S327-p	18913593	human	65.4	Septin	kSkISRksVQPtsEE		6
2019-09-09	2019-09-09	Q9UHD8	17q25.3	T331-p	195034529	human	65.4	Septin	SRksVQPtsEERIPk		1
2019-09-09	2019-09-09	Q9UHD8	17q25.3	S332-p	27459784	human	65.4	Septin	RksVQPtsEERIPkT		4
2019-09-09	2019-09-09	Q9UHD8	17q25.3	T363-p	23143023	human	65.4	Septin	MkLTVIDtPGFGDHI			1
2019-09-09	2019-09-09	Q9UHD8	17q25.3	T448-p	23143026	human	65.4	Septin	PVIAkADtLTLEERV		1	1
2019-09-09	2019-09-09	Q9UHD8	17q25.3	S482-p	36129253	human	65.4	Septin	QkEFDEDsEDrLVNE		3
2019-09-09	2019-09-09	Q9UHD8	17q25.3	S502-p	13831478	human	65.4	Septin	IPFAVVGsDHEyQVN		1	1
2019-09-09	2019-09-09	Q9UHD8	17q25.3	Y506-p	13831481	human	65.4	Septin	VVGsDHEyQVNGkRI		1	7
2019-09-09	2019-09-09	Q9UHD8	17q25.3	T543-p	23143029	human	65.4	Septin	LRDLLIRtHMQNIkD			1
2019-09-09	SEPT9 iso2	Q9UHD8-2	17q25.3	S7-p	50832330	human	63.67		_MERDRIsALKRSFE		1
2019-09-09	SEPT9 iso2	Q9UHD8-2	17q25.3	T24-p	469506	human	63.67		EVETPNStPPRRVQT	1
2019-09-09	SEPT9 iso5	Q9UHD8-5	17q25.3	S2-p	15703814	human	64.68		______MsDPAVNAQ		5
2019-09-09	SEPT9 iso5	Q9UHD8-5	17q25.3	S23-p	453398	human	64.68		DFEALKRsFEVEEVE		1
2019-09-09	SEPT9 iso7	Q9UHD8-7	17q25.3	S6-p	4746856	human	63.5		__MKKSYsALkRSFE		1
2019-09-10	2019-09-10	Q9P0V9	2q13	T21-p	41371808	human	52.59		SHMATKTtCMssQGs			1
2019-09-10	2019-09-10	Q9P0V9	2q13	S24-p	50470131	human	52.59		ATKTtCMssQGsDDE			3
2019-09-10	2019-09-10	Q9P0V9	2q13	S25-p	478180	human	52.59		TKTtCMssQGsDDEQ		3	10
2019-09-10	2019-09-10	Q9P0V9	2q13	S28-p	13907517	human	52.59		tCMssQGsDDEQIKR		9	1
2019-09-10	2019-09-10	Q9P0V9	2q13	Y177-p	10282590	human	52.59	Septin	SRIHVCLyFISPTGH			1
2019-09-10	2019-09-10	Q9P0V9	2q13	T216-p	25310713	human	52.59	Septin	kADTVSktELQkFKI			1
2019-09-10	2019-09-10	Q9P0V9	2q13	Y319-p	23142972	human	52.59	Septin	EQTHTRHyELyRRCK			1
2019-09-10	2019-09-10	Q9P0V9	2q13	Y322-p	23142975	human	52.59	Septin	HTRHyELyRRCKLEE			1
2019-09-10	2019-09-10	Q9P0V9	2q13	S427-p	50633036	human	52.59		FSkKKATsEIFHsQs			1
2019-09-10	2019-09-10	Q9P0V9	2q13	S432-p	4956515	human	52.59		ATsEIFHsQsFLATG		3	6
2019-09-10	2019-09-10	Q9P0V9	2q13	S434-p	22640324	human	52.59		sEIFHsQsFLATGsN		4	1
2019-09-10	2019-09-10	Q9P0V9	2q13	S440-p	31904374	human	52.59		QsFLATGsNLRKDKD		2
2019-09-10	2019-09-10	Q9P0V9	2q13	S451-p	3214464	human	52.59		KDKDRkNsNFL____		3	3
2019-09-11	2019-09-11	Q9NVA2	4q21.1	S9-p	14579844	human	49.4		AVAVGRPsNEELRNL		7
2019-09-11	2019-09-11	Q9NVA2	4q21.1	S17-p	27720818	human	49.4		NEELRNLsLSGHVGF		2
2019-09-11	2019-09-11	Q9NVA2	4q21.1	T64-p	31864197	human	49.4	Septin	LMDTLFNtkFESDPA		1
2019-09-11	2019-09-11	Q9NVA2	4q21.1	S84-p	34352370	human	49.4	Septin	GVRLKARsyELQEsN			1
2019-09-11	2019-09-11	Q9NVA2	4q21.1	Y85-p	34352373	human	49.4	Septin	VRLKARsyELQEsNV			1
2019-09-11	2019-09-11	Q9NVA2	4q21.1	S90-p	34352376	human	49.4	Septin	RsyELQEsNVRLKLT			1
2019-09-11	2019-09-11	Q9NVA2	4q21.1	T145-p	25310716	human	49.4	Septin	SLFNYHDtRIHACLY			1
2019-09-11	2019-09-11	Q9NVA2	4q21.1	Y294-p	23142978	human	49.4	Septin	EQTHTRHyELyRRCk			1
2019-09-11	2019-09-11	Q9NVA2	4q21.1	Y297-p	23142981	human	49.4	Septin	HTRHyELyRRCkLEE			1
2019-09-11	2019-09-11	Q9NVA2	4q21.1	T310-p	155355030	human	49.4	Septin	EEMGFkDtDPDskPF		1
2019-09-11	2019-09-11	Q9NVA2	4q21.1	S314-p	155355028	human	49.4		FkDtDPDskPFsLQE		1
2019-09-11	2019-09-11	Q9NVA2	4q21.1	S318-p	15405985	human	49.4		DPDskPFsLQETyEA		2	1
2019-09-11	2019-09-11	Q9NVA2	4q21.1	Y323-p	15230525	human	49.4		PFsLQETyEAkRNEF		1	4
2019-09-11	2019-09-11	Q9NVA2	4q21.1	S407-p	31855908	human	49.4		AAAQLLQsQAQQsGA		1
2019-09-11	2019-09-11	Q9NVA2	4q21.1	S412-p	31884233	human	49.4		LQsQAQQsGAQQTkK		2
2019-09-12	2019-09-12	Q8IYM1	16p13.3	S198-p	63250400	human	40.75	Septin	PVIARADsLTMEERE	1	1
2019-09-12	2019-09-12	Q8IYM1	16p13.3	S318-p	50802032	human	40.75	Septin	RVIRLNEsHLLPRGP		3
2019-09-14	2019-09-14	Q6ZU15	7p11.2	S46-p	36419594	human	50.02		PNQLVSRsIRQGFtF		1
2019-09-14	2019-09-14	Q6ZU15	7p11.2	T52-p	36419597	human	50.02	Septin	RsIRQGFtFNILCVG		1
2019-09-14	2019-09-14	Q6ZU15	7p11.2	T61-p	36419600	human	50.02	Septin	NILCVGEtGIGKSTL		1
2019-09-14	2019-09-14	Q6ZU15	7p11.2	S217-p	23142984	human	50.02	Septin	KIMSELIsNGIQIYQ			1
2019-09-14	2019-09-14	Q6ZU15	7p11.2	T366-p	5245011	human	50.02		RVKEKEAtFKEAEKE			1
A1CF	ACF	Q9NQ94	10q11.23	S12-p	34506656	human	65.2		HKSGDGLsGTQKEAA		1
A1CF	ACF	Q9NQ94	10q11.23	Y186-p	25281549	human	65.2	RRM_1	RGFAFVEyESHRAAA			1
A1CF	ACF	Q9NQ94	10q11.23	T313-p	23078789	human	65.2		KDSYVRYtRGTGGRG			1
A1CF	ACF	Q9NQ94	10q11.23	Y401-p	1014732	human	65.2		RGLGGRGyLAyTGLG			2
A1CF	ACF	Q9NQ94	10q11.23	Y404-p	1014736	human	65.2		GGRGyLAyTGLGRGy			1
A1CF	ACF	Q9NQ94	10q11.23	Y411-p	1014740	human	65.2		yTGLGRGyQVKGDKR			1
A1CF	ACF	Q9NQ94	10q11.23	Y423-p	10281727	human	65.2		DKREDKLyDILPGME			2
A1CF	ACF	Q9NQ94	10q11.23	T499-p	11092155	human	65.2	DND1_DSRM	NPAIHPFtPPKLsAF		1	2
A1CF	ACF	Q9NQ94	10q11.23	S504-p	23078786	human	65.2	DND1_DSRM	PFtPPKLsAFVDEAK			1
A1CF	ACF	Q9NQ94	10q11.23	T512-p	23078792	human	65.2	DND1_DSRM	AFVDEAKtYAAEYTL			1
A1CF	ACF	Q9NQ94	10q11.23	Y546-p	23078798	human	65.2		AATAFPGyAVPNAtA			1
A1CF	ACF	Q9NQ94	10q11.23	T552-p	23078795	human	65.2		GyAVPNAtAPVSAAQ			1
A2M	A2M	P01023	12p13.31	T346-p	23078034	human	163.29		QSSEITRtITKLSFV			1
A2M	A2M	P01023	12p13.31	Y497-p	461943	human	163.29	A2M_N_2	LKKLSFYyLIMAKGG			3
A2M	A2M	P01023	12p13.31	T679-p	18006244	human	163.29		DMGLKAFtNSKIRKP		1
A2M	A2M	P01023	12p13.31	Y695-p	1017653	human	163.29		MCPQLQQyEMHGPEG			36
A2M	A2M	P01023	12p13.31	Y708-p	472655	human	163.29		EGLRVGFyEsDVMGR			74
A2M	A2M	P01023	12p13.31	S710-p	23078029	human	163.29		LRVGFyEsDVMGRGH			1
A2M	A2M	P01023	12p13.31	Y817-p	23078037	human	163.29	A2M	LKATVLNyLPkCIRV		1	1
A2M	A2M	P01023	12p13.31	T861-p	55369350	human	163.29		QTVSWAVtPKSLGNV		1
A2M	A2M	P01023	12p13.31	T898-p	27442747	human	163.29		PEHGRKDtVIKPLLV		1
A2M	A2M	P01023	12p13.31	Y1007-p	15407232	human	163.29		IKSKAIGyLNTGyQR			1
A2M	A2M	P01023	12p13.31	Y1012-p	15401912	human	163.29	A2M_comp	IGyLNTGyQRQLNYK			2
A2M	A2M	P01023	12p13.31	Y1021-p	3674156	human	163.29	A2M_comp	RQLNYKHyDGSySTF			1
A2M	A2M	P01023	12p13.31	Y1025-p	3674161	human	163.29	A2M_comp	YKHyDGSySTFGERY			1
A2M	A2M	P01023	12p13.31	S1387-p	23078026	human	163.29	A2M_recep	IVDVKMVsGFIPLKP			1
A2M	A2M	P01023	12p13.31	T1395-p	23078031	human	163.29	A2M_recep	GFIPLKPtVKMLERS			1
A2ML1	A2ML1	A8K2U0	12p13.31	S106-p	50323100	human	161.11		SGVGNNIsFEEKKKV		1
A2ML1	A2ML1	A8K2U0	12p13.31	Y214-p	55367463	human	161.11	A2M_N	GTFSVEEyVLPkFkV		1
A2ML1	A2ML1	A8K2U0	12p13.31	S406-p	23078040	human	161.11		APFTLETsGWNGTDV			1
A2ML1	A2ML1	A8K2U0	12p13.31	T1312-p	56568000	human	161.11		QGCVYVQtVLRYNIL		1
A2ML1	A2ML1	A8K2U0	12p13.31	T1342-p	56568003	human	161.11		KARCEQPtSPRSLTL		1
A2ML1	A2ML1	A8K2U0	12p13.31	T1381-p	23078042	human	161.11	A2M_recep	GFSPMEGtNQLLLQQ			1
A4GALT	A4GALT	Q9NPC4	22q13.2	S2-p	34371986	human	40.5		______MsKPPDLLL			1
A4GALT	A4GALT	Q9NPC4	22q13.2	T63-p	23078050	human	40.5		PAEIPCPtLTPPTPP			1
A4GALT	A4GALT	Q9NPC4	22q13.2	T84-p	23078052	human	40.5		GNIFFLEtsDRTNPN			1
A4GALT	A4GALT	Q9NPC4	22q13.2	S85-p	23078047	human	40.5		NIFFLEtsDRTNPNF			1
A4GALT	A4GALT	Q9NPC4	22q13.2	T104-p	56667004	human	40.5	Gly_transf_sug	SVESAARtHPESHVL		1
A4GALT	A4GALT	Q9NPC4	22q13.2	S321-p	23078044	human	40.5	Gb3_synth	VHVWNKKsQGTRFEA			1
A4GALT	A4GALT	Q9NPC4	22q13.2	Y341-p	4115963	human	40.5	Gb3_synth	LAQLHARyCPTTHEA			1
AAAS	AAAS	Q9NRG9	12q13.13	S33-p	3245957	human	59.57		VTGSSYEsPPPDFRG		4	5
AAAS	AAAS	Q9NRG9	12q13.13	T57-p	12667218	human	59.57		LTkDPLktPGRLDHG		6
AAAS	AAAS	Q9NRG9	12q13.13	S261-p	55379488	human	59.57	WD40	PSGGRLLsAsPVDAA		1
AAAS	AAAS	Q9NRG9	12q13.13	S263-p	40434000	human	59.57	WD40	GGRLLsAsPVDAAIR		1
AAAS	AAAS	Q9NRG9	12q13.13	T306-p	55379492	human	59.57		GSkILATtPSAVFRV		1
AAAS	AAAS	Q9NRG9	12q13.13	T333-p	23078058	human	59.57		TLSGRCQtGCWsPDG			1
AAAS	AAAS	Q9NRG9	12q13.13	S337-p	34364115	human	59.57		RCQtGCWsPDGsRLL			1
AAAS	AAAS	Q9NRG9	12q13.13	S341-p	34364118	human	59.57		GCWsPDGsRLLFTVL			1
AAAS	AAAS	Q9NRG9	12q13.13	S495-p	3245960	human	59.57		NAQFPRFsPVLGRAQ		26	16
AAAS	AAAS	Q9NRG9	12q13.13	S511-p	3245963	human	59.57		PPAGGGGsIHDLPLF		3	2
AAAS	AAAS	Q9NRG9	12q13.13	T519-p	14569344	human	59.57		IHDLPLFtEtsPtsA			2
AAAS	AAAS	Q9NRG9	12q13.13	T521-p	14569341	human	59.57		DLPLFtEtsPtsAPW			1
AAAS	AAAS	Q9NRG9	12q13.13	S522-p	3245966	human	59.57		LPLFtEtsPtsAPWD			2
AAAS	AAAS	Q9NRG9	12q13.13	T524-p	3245969	human	59.57		LFtEtsPtsAPWDPL		1	1
AAAS	AAAS	Q9NRG9	12q13.13	S525-p	3245972	human	59.57		FtEtsPtsAPWDPLP			1
AAAS	AAAS	Q9NRG9	12q13.13	S541-p	3245975	human	59.57		PPPVLPHsPHsHL__		3	19
AAAS	AAAS	Q9NRG9	12q13.13	S544-p	25728526	human	59.57		VLPHsPHsHL_____			2
AACS	AACS	Q86V21	12q24.31	S97-p	56662384	human	75.14	ACAS_N	VPEWFkGsRLNYAEN		1
AACS	AACS	Q86V21	12q24.31	Y212-p	13830000	human	75.14	AMP-binding	FSVEAVVyNGKEHNH		1
AACS	AACS	Q86V21	12q24.31	Y241-p	35479924	human	75.14	AMP-binding	KKVVVIPyVssRENI		1
AACS	AACS	Q86V21	12q24.31	S243-p	35479927	human	75.14	AMP-binding	VVVIPyVssRENIDL		1
AACS	AACS	Q86V21	12q24.31	S244-p	35479930	human	75.14	AMP-binding	VVIPyVssRENIDLS		1
AACS	AACS	Q86V21	12q24.31	S412-p	36131276	human	75.14	AMP-binding	HTILSTGsPLKAQSY		1
AACS	AACS	Q86V21	12q24.31	Y524-p	457699	human	75.14	AMP-binding	GIWAHGDyCRINPkt			5
AACS	AACS	Q86V21	12q24.31	T531-p	18908406	human	75.14	AMP-binding	yCRINPktGGIVMLG		1	5
AACS	AACS	Q86V21	12q24.31	T543-p	56662388	human	75.14	AMP-binding	MLGRSDGtLNPNGVR		1
AACS	AACS	Q86V21	12q24.31	Y578-p	5598574	human	75.14		CVPQYNKyREERVIL			1
AACS	AACS	Q86V21	12q24.31	S618-p	27442754	human	75.14		LSARHVPsLILETkG		2
AACS	AACS	Q86V21	12q24.31	T659-p	38486828	human	75.14		GAFSNPEtLDLYRDI			1
AADAC	AADAC	P22760	3q25.1	S5-p	23078061	human	45.73		___MGRKsLyLLIVG			1
AADAC	AADAC	P22760	3q25.1	Y7-p	5605855	human	45.73	TM	_MGRKsLyLLIVGIL			1
AADAC	AADAC	P22760	3q25.1	Y17-p	5605860	human	45.73	TM	IVGILIAyyIYTPLP			1
AADAC	AADAC	P22760	3q25.1	Y18-p	5605865	human	45.73	TM	VGILIAyyIYTPLPD			1
AADAC	AADAC	P22760	3q25.1	Y94-p	23078064	human	45.73		NNILVRVyVPKRKSE			1
AADAC	AADAC	P22760	3q25.1	S186-p	14568002	human	45.73	Abhydrolase_3	NPERIGIsGDSAGGN		1
AADAC	AADAC	P22760	3q25.1	Y297-p	34353169	human	45.73		rFIKGHVyNNPNyGS			1
AADAC	AADAC	P22760	3q25.1	Y302-p	34353172	human	45.73	Abhydrolase_3	HVyNNPNyGSSELAK			1
AADAC	AADAC	P22760	3q25.1	T339-p	13830200	human	45.73	Abhydrolase_3	LPLTYVItCQyDLLR		1
AADAC	AADAC	P22760	3q25.1	Y342-p	3711486	human	45.73	Abhydrolase_3	TYVItCQyDLLRDDG		1
AADAC	AADAC	P22760	3q25.1	Y352-p	13830203	human	45.73	Abhydrolase_3	LRDDGLMyVTRLRNT		1
AADACL2	AADACL2	Q6P093	3q25.1	Y334-p	23078070	human	46.1	Abhydrolase_3	LQNLPLTyILtCQHD			1
AADACL2	AADACL2	Q6P093	3q25.1	T337-p	23078067	human	46.1	Abhydrolase_3	LPLTyILtCQHDLLR			1
AADACL3	AADACL3	Q5VUY0	1p36.21	T90-p	5262949	human	46.16	Abhydrolase_3	YDPDVVVtDFRFGTI			1
AADACL3	AADACL3	Q5VUY0	1p36.21	T108-p	4692671	human	46.16	Abhydrolase_3	LYQPKAStCTLKPGI			1
AADACL3	AADACL3	Q5VUY0	1p36.21	S398-p	23078073	human	46.16		PCSMRILsALVQFVK			1
AADACL4	AADACL4	Q5VUY2	1p36.21	Y118-p	3673790	human	46.08	Abhydrolase_3	PRRGIIFyHGGATVF			1
AADAT	AADAT	Q8N5Z0	4q33	S32-p	25279125	human	47.35		ILSRGPksMIsLAGG			1
AADAT	AADAT	Q8N5Z0	4q33	S35-p	25279129	human	47.35		RGPksMIsLAGGLPN			1
AADAT	AADAT	Q8N5Z0	4q33	S176-p	23078075	human	47.35	Aminotran_1_2	DSLRDILsRWKPEDA			1
AAED1	AAED1	Q7RTV5	9q22.33	S12-p	50772344	human	24.86		APVTRQVsGAAALVP		2
AAED1	AAED1	Q7RTV5	9q22.33	S143-p	36125069	human	24.86	AhpC-TSA_2	EIASSGQsPHIkSNL		1
AAED1	AAED1	Q7RTV5	9q22.33	S154-p	23089435	human	24.86	AhpC-TSA_2	kSNLLSGsLQSLWRA			1
AAGAB	AAGAB	Q6PD74	15q23	S118-p	56660980	human	34.59		ILVCDRVsEDGINRQ		1
AAGAB	AAGAB	Q6PD74	15q23	S172-p	9165033	human	34.59	Adaptin_binding	ALNANVWsNVVMkND			1
AAGAB	AAGAB	Q6PD74	15q23	S215-p	56660984	human	34.59	Adaptin_binding	PHLPAADsTESLSDH		1
AAGAB	AAGAB	Q6PD74	15q23	T254-p	23078078	human	34.59	Adaptin_binding	QELASLTtGGGDVEN			1
AAGAB	AAGAB	Q6PD74	15q23	T278-p	9765741	human	34.59	Adaptin_binding	EMKDkAAtLPHEQRk			1
AAGAB	AAGAB	Q6PD74	15q23	S310-p	471172	human	34.59		RDEIEGLssDEEH__		26	4
AAGAB	AAGAB	Q6PD74	15q23	S311-p	471173	human	34.59		DEIEGLssDEEH___		26	4
AAK1	AAK1	Q2M2I8	2p13.3	S7-p	34367854	human	103.88		_MKKFFDsRREQGGs		1	1
AAK1	AAK1	Q2M2I8	2p13.3	S14-p	4271017	human	103.88		sRREQGGsGLGsGss		8	2
AAK1	AAK1	Q2M2I8	2p13.3	S18-p	4271023	human	103.88		QGGsGLGsGssGGGG		6
AAK1	AAK1	Q2M2I8	2p13.3	S20-p	4271020	human	103.88		GsGLGsGssGGGGsT		2	1
AAK1	AAK1	Q2M2I8	2p13.3	S21-p	485899	human	103.88		sGLGsGssGGGGsTS		9	1
AAK1	AAK1	Q2M2I8	2p13.3	S26-p	27996646	human	103.88		GssGGGGsTSGLGSG		1
AAK1	AAK1	Q2M2I8	2p13.3	Y34-p	462894	human	103.88		TSGLGSGyIGRVFGI			5
AAK1	AAK1	Q2M2I8	2p13.3	T221-p	41211100	human	103.88	Pkinase	EDEIKkYttLSYRAP		1
AAK1	AAK1	Q2M2I8	2p13.3	T222-p	41211104	human	103.88	Pkinase	DEIKkYttLSYRAPE		1
AAK1	AAK1	Q2M2I8	2p13.3	Y234-p	3197597	human	103.88	Pkinase	APEMVNLysGKIITT		1
AAK1	AAK1	Q2M2I8	2p13.3	S235-p	3197588	human	103.88	Pkinase	PEMVNLysGKIITTK		1
AAK1	AAK1	Q2M2I8	2p13.3	Y253-p	18006250	human	103.88	Pkinase	WALGCLLyKLCYFTL		1
AAK1	AAK1	Q2M2I8	2p13.3	Y292-p	10941995	human	103.88	Pkinase	DMHCLIRyMLEPDPD		1
AAK1	AAK1	Q2M2I8	2p13.3	S327-p	4270693	human	103.88		PIPNVQNsPIPAKLP		2
AAK1	AAK1	Q2M2I8	2p13.3	T347-p	3949831	human	103.88		SEAAAKKtQPKARLt			1
AAK1	AAK1	Q2M2I8	2p13.3	T354-p	3949835	human	103.88		tQPKARLtDPIPtTE		2	1
AAK1	AAK1	Q2M2I8	2p13.3	T359-p	12738783	human	103.88		RLtDPIPtTEtSIAP			1
AAK1	AAK1	Q2M2I8	2p13.3	T362-p	3949839	human	103.88		DPIPtTEtSIAPRQR			1
AAK1	AAK1	Q2M2I8	2p13.3	T375-p	38487689	human	103.88		QRPKAGQtQPNPGIL			2
AAK1	AAK1	Q2M2I8	2p13.3	T389-p	483910	human	103.88		LPIQPALtPrKRATV		21	35
AAK1	AAK1	Q2M2I8	2p13.3	T441-p	4273921	human	103.88		KQPQAPPtPQQTPST		3
AAK1	AAK1	Q2M2I8	2p13.3	T605-p	20650711	human	103.88		RQQPKVQttPPPAVQ		2
AAK1	AAK1	Q2M2I8	2p13.3	T606-p	453273	human	103.88		QQPKVQttPPPAVQG		35	9
AAK1	AAK1	Q2M2I8	2p13.3	S618-p	481178	human	103.88		VQGQKVGsLtPPssP		15	3
AAK1	AAK1	Q2M2I8	2p13.3	T620-p	457058	human	103.88		GQKVGsLtPPssPKt		43	24
AAK1	AAK1	Q2M2I8	2p13.3	S623-p	465737	human	103.88		VGsLtPPssPKtQRA		25	12
AAK1	AAK1	Q2M2I8	2p13.3	S624-p	457057	human	103.88		GsLtPPssPKtQRAG		30	7
AAK1	AAK1	Q2M2I8	2p13.3	T627-p	3253372	human	103.88		tPPssPKtQRAGHRR		3	4
AAK1	AAK1	Q2M2I8	2p13.3	S637-p	467380	human	103.88		AGHRRILsDVtHsAV		34	139
AAK1	AAK1	Q2M2I8	2p13.3	T640-p	2535101	human	103.88		RRILsDVtHsAVFGV		9	23
AAK1	AAK1	Q2M2I8	2p13.3	S642-p	2535105	human	103.88		ILsDVtHsAVFGVPA		4	11
AAK1	AAK1	Q2M2I8	2p13.3	S650-p	4719921	human	103.88		AVFGVPAsKstQLLQ		1	5
AAK1	AAK1	Q2M2I8	2p13.3	S652-p	486148	human	103.88		FGVPAsKstQLLQAA		6	13
AAK1	AAK1	Q2M2I8	2p13.3	T653-p	4719925	human	103.88		GVPAsKstQLLQAAA		1	7
AAK1	AAK1	Q2M2I8	2p13.3	S664-p	56659090	human	103.88		QAAAAEAsLNKsKsA		1
AAK1	AAK1	Q2M2I8	2p13.3	S668-p	4273282	human	103.88		AEAsLNKsKsAtttP		1
AAK1	AAK1	Q2M2I8	2p13.3	S670-p	453270	human	103.88		AsLNKsKsAtttPsG		9	7
AAK1	AAK1	Q2M2I8	2p13.3	T672-p	7446265	human	103.88		LNKsKsAtttPsGsP		1
AAK1	AAK1	Q2M2I8	2p13.3	T673-p	25728553	human	103.88		NKsKsAtttPsGsPR		1
AAK1	AAK1	Q2M2I8	2p13.3	T674-p	4273285	human	103.88		KsKsAtttPsGsPRT		8	7
AAK1	AAK1	Q2M2I8	2p13.3	S676-p	453271	human	103.88		KsAtttPsGsPRTsQ		10
AAK1	AAK1	Q2M2I8	2p13.3	S678-p	453272	human	103.88		AtttPsGsPRTsQQN		10	9
AAK1	AAK1	Q2M2I8	2p13.3	S682-p	4274293	human	103.88		PsGsPRTsQQNVyNP		1
AAK1	AAK1	Q2M2I8	2p13.3	Y687-p	7444520	human	103.88		RTsQQNVyNPsEGST		1
AAK1	AAK1	Q2M2I8	2p13.3	S690-p	7444522	human	103.88		QQNVyNPsEGSTWNP		1
AAK1	AAK1	Q2M2I8	2p13.3	S731-p	485985	human	103.88		HPEKLGGsAESLIPG		7
AAK1	AAK1	Q2M2I8	2p13.3	S797-p	15718768	human	103.88		KLIEGLKsPDTSLLL		1
AAK1	AAK1	Q2M2I8	2p13.3	S846-p	4719929	human	103.88		PVPQRLPsQtESVtS		6	57
AAK1	AAK1	Q2M2I8	2p13.3	T848-p	3252219	human	103.88		PQRLPsQtESVtSNR			6
AAK1	AAK1	Q2M2I8	2p13.3	T852-p	23078081	human	103.88		PsQtESVtSNRTDSL			1
AAK1	AAK1	Q2M2I8	2p13.3	S951-p	27908613	human	103.88		SLPNLARsLLLVDQL		1
AAMDC	AAMDC	Q9H7C9	11q14.1	T2-p	56667011	human	13.33		______MtsPEIASL		1
AAMDC	AAMDC	Q9H7C9	11q14.1	S3-p	83110400	human	13.33		_____MtsPEIASLS		1
AAMDC	AAMDC	Q9H7C9	11q14.1	T35-p	50772347	human	13.33	DUF498	VWPGGSRtWDWRETG		2
AAMDC	AAMDC	Q9H7C9	11q14.1	T43-p	27444973	human	13.33	DUF498	WDWRETGtEHsPGVQ		1
AAMDC	AAMDC	Q9H7C9	11q14.1	S46-p	31864521	human	13.33	DUF498	RETGtEHsPGVQPAD		4
AAMDC	AAMDC	Q9H7C9	11q14.1	T64-p	18909088	human	13.33	DUF498	VVEKGVQtLVIGrGM		1
AAMDC	AAMDC	Q9H7C9	11q14.1	T121-p	56667008	human	13.33		VGGVFHStC______		1
AAMP	AAMP	Q13685	2q35	S20-p	34498419	human	46.75		TPPLETLsFHGDEEI		1
AAMP	AAMP	Q13685	2q35	S248-p	27442758	human	46.75	WD40	IWDLkQGsPIHVLKG		3
AANAT	AA-NAT	Q16613	17q25.1	T31-p	452141	human	23.34		PSCQRRHtLPASEFR	1
AANAT	AA-NAT	Q16613	17q25.1	S205-p	452142	human	23.34		HPFLRRNsGC_____			1
AANAT	AA-NAT iso100	Q16613_VAR_A129T	17q25.1	T129-p	3251801	human	23.37	Acetyltransf_1	HVLAVHRtFRQQGRG	1
AANAT	AA-NAT iso2	Q16613-2	17q25.1	S5-p	22873200	human	28.43		___MEPQsMKGQKRP			1
AAR2	AAR2	Q9Y312	20q11.23	S92-p	54208802	human	43.47	AAR2	GLTVLRWstLREEVD		1
AAR2	AAR2	Q9Y312	20q11.23	T93-p	195033400	human	43.47	AAR2	LTVLRWstLREEVDL		1
AAR2	AAR2	Q9Y312	20q11.23	S101-p	34350470	human	43.47	AAR2	LREEVDLsPAPESEV			1
AAR2	AAR2	Q9Y312	20q11.23	S159-p	23088664	human	43.47	AAR2	NRQICAFsDVLPVLS			1
AAR2	AAR2	Q9Y312	20q11.23	Y188-p	974136	human	43.47	AAR2	CGIECkSyQEGLARL			1
AAR2	AAR2	Q9Y312	20q11.23	S284-p	23088667	human	43.47	AAR2	LLNLLCRsEAAMMKH			1
AARS	AARS	P49588	16q22.1	S3-p	31087632	human	106.81		_____MDsTLTAsEI		1
AARS	AARS	P49588	16q22.1	S8-p	31086898	human	106.81		MDsTLTAsEIRQRFI		1
AARS	AARS	P49588	16q22.1	Y192-p	462895	human	106.81	tRNA-synt_2c	GPCSEIHyDRIGGrD			2
AARS	AARS	P49588	16q22.1	Y322-p	34356443	human	106.81	tRNA-synt_2c	PDNTGrGyVLRRILR			1
AARS	AARS	P49588	16q22.1	S399-p	15718771	human	106.81	tRNA-synt_2c	ILDRkIQsLGDSKTI		5	1
AARS	AARS	P49588	16q22.1	S484-p	36124556	human	106.81	tRNA-synt_2c	GLEVTDDsPkYNYHL		2
AARS	AARS	P49588	16q22.1	Y543-p	460091	human	106.81	tRNA-synt_2c	AEQGGQIyDEGYLVK			3
AARS	AARS	P49588	16q22.1	S555-p	3190975	human	106.81	tRNA-synt_2c	LVKVDDSsEDkTEFT		7
AARS	AARS	P49588	16q22.1	S627-p	25279133	human	106.81		GEADQkGsLVAPDrL			1
AARS	AARS	P49588	16q22.1	Y667-p	462896	human	106.81		IEAAkAVyTQDCPLA		1	14
AARS	AARS	P49588	16q22.1	T689-p	18908409	human	106.81		LrAVFDEtyPDPVRV		1
AARS	AARS	P49588	16q22.1	Y690-p	6201544	human	106.81		rAVFDEtyPDPVRVV		2	3
AARS	AARS	P49588	16q22.1	T804-p	55372849	human	106.81		DLGEALAtAVIPQWQ		1
AARS	AARS	P49588	16q22.1	S882-p	55372853	human	106.81	DHHA1	LkLFKMHsPQTsAML		1
AARS	AARS	P49588	16q22.1	S886-p	55372857	human	106.81	DHHA1	KMHsPQTsAMLFTVD		1
AARS	AARS	P49588	16q22.1	T900-p	155354504	human	106.81	DHHA1	DNEAGkItCLCQVPQ		1
AARS	AARS	P49588	16q22.1	S937-p	23078084	human	106.81	DHHA1	kGGGkDVsAQAtGkN			1
AARS	AARS	P49588	16q22.1	T941-p	18006257	human	106.81	DHHA1	kDVsAQAtGkNVGCL		1
AARS2	AARSL	Q5JTZ9	6p21.1	S361-p	18908412	human	107.34	tRNA-synt_2c	LRRAVRFsMEILKAP		1
AARS2	AARSL	Q5JTZ9	6p21.1	S374-p	25279136	human	107.34	tRNA-synt_2c	APPGFLGsLVPVVVE			1
AARS2	AARSL	Q5JTZ9	6p21.1	T382-p	25279139	human	107.34	tRNA-synt_2c	LVPVVVEtLGDAyPE			1
AARS2	AARSL	Q5JTZ9	6p21.1	Y387-p	25279142	human	107.34	tRNA-synt_2c	VEtLGDAyPELQRNS			1
AARS2	AARSL	Q5JTZ9	6p21.1	S402-p	55376287	human	107.34	tRNA-synt_2c	AQIANLVsEDEAAFL		1
AARS2	AARSL	Q5JTZ9	6p21.1	T673-p	9831755	human	107.34		VTTQTPLtPEQLRAV	1	1
AARS2	AARSL	Q5JTZ9	6p21.1	S712-p	18006260	human	107.34		AQVPGLRsLDEVYPD		1
AARS2	AARSL	Q5JTZ9	6p21.1	T857-p	23078096	human	107.34		MLQRRANtAIRKLQM			1
AARS2	AARSL	Q5JTZ9	6p21.1	S892-p	23078090	human	107.34		VDTVSAEsLsVLVKV			1
AARS2	AARSL	Q5JTZ9	6p21.1	S894-p	23078093	human	107.34		TVSAEsLsVLVKVVR			1
AARSD1	AARSD1 iso2	Q9BTE6-2	17q21.31	S83-p	25728557	human	58.75		DIKPVWLsVDFDNWR		1
AARSD1	AARSD1 iso2	Q9BTE6-2	17q21.31	Y106-p	476948	human	58.75	tRNA-synt_2c	ELAHVEHyAELLKKV			1
AARSD1	AARSD1 iso2	Q9BTE6-2	17q21.31	T128-p	35479819	human	58.75	tRNA-synt_2c	AMDDLDFtTTVVSCC		1
AARSD1	AARSD1 iso2	Q9BTE6-2	17q21.31	T141-p	35479822	human	58.75	tRNA-synt_2c	CCPAELQtEGsNGKK		1
AARSD1	AARSD1 iso2	Q9BTE6-2	17q21.31	S144-p	35479825	human	58.75	tRNA-synt_2c	AELQtEGsNGKKEVL		1
AARSD1	AARSD1 iso2	Q9BTE6-2	17q21.31	T198-p	22640980	human	58.75	tRNA-synt_2c	QADHFTQtPLDPGsQ			4
AARSD1	AARSD1 iso2	Q9BTE6-2	17q21.31	S204-p	23078087	human	58.75	tRNA-synt_2c	QtPLDPGsQVLVRVD			1
AARSD1	AARSD1 iso2	Q9BTE6-2	17q21.31	S287-p	2048433	human	58.75		PVNVRELsLDDPEVE		6
AARSD1	AARSD1 iso2	Q9BTE6-2	17q21.31	T349-p	56568005	human	58.75	tRNA_SAD	EKGKKNRtNLIFLsG		1
AARSD1	AARSD1 iso2	Q9BTE6-2	17q21.31	S355-p	31885462	human	58.75		RtNLIFLsGNRVLKW		1
AARSD1	AARSD1 iso2	Q9BTE6-2	17q21.31	S474-p	22737320	human	58.75		LLAGPPAsVEtLGPR		1
AARSD1	AARSD1 iso2	Q9BTE6-2	17q21.31	T477-p	22737321	human	58.75		GPPAsVEtLGPRVAE		1
AARSD1	AARSD1 iso2	Q9BTE6-2	17q21.31	S522-p	484194	human	58.75		QDYISTQsAKE____		1
AASDH	AASDH	Q4L235	4q12	T338-p	23078099	human	122.6	AMP-binding	WRGEGNKtQIFNVYG			1
AASDH	AASDH	Q4L235	4q12	T644-p	23078102	human	122.6		TFRKSCAtKRKLsDI			1
AASDH	AASDH	Q4L235	4q12	S649-p	18908415	human	122.6		CAtKRKLsDINQEEA		8
AASDH	AASDH	Q4L235	4q12	S724-p	27442761	human	122.6		QNLKGLNsPVLIGKS		6
AASDH	AASDH	Q4L235	4q12	Y870-p	25279145	human	122.6	PQQ_2	DPTTGLIyIGSHDQH			1
AASDHPPT	AASDHPPT	Q9NRN7	11q22.3	T168-p	83111085	human	35.78	ACPS	rSFkDEWtQLDMFyR		1
AASDHPPT	AASDHPPT	Q9NRN7	11q22.3	Y174-p	83111089	human	35.78	ACPS	WtQLDMFyRNWALkE		1
AASDHPPT	AASDHPPT	Q9NRN7	11q22.3	S233-p	18006263	human	35.78	ACPS	kEWAFEEsKIDEHHF		1
AASDHPPT	AASDHPPT	Q9NRN7	11q22.3	S258-p	460907	human	35.78		SRHQDVPsQDDSkPT		11	4
AASS	AASS	Q9UDR5	7q31.32	T51-p	18908418	human	102.13	AlaDh_PNT_N	PKHIKGItNLGyKVL		1
AASS	AASS	Q9UDR5	7q31.32	Y55-p	18908421	human	102.13	AlaDh_PNT_N	KGItNLGyKVLIQPS		1
AASS	AASS	Q9UDR5	7q31.32	T263-p	34498898	human	102.13		DLRKVYGtVLSRHHH		1
AASS	AASS	Q9UDR5	7q31.32	Y461-p	4114018	human	102.13		TLPDKYKyIQTLRES			1
AASS	AASS	Q9UDR5	7q31.32	S474-p	11073910	human	102.13		ESRERAQsLSMGtRR			1
AASS	AASS	Q9UDR5	7q31.32	T479-p	11073914	human	102.13		AQsLSMGtRRKVLVL			1
AASS	AASS	Q9UDR5	7q31.32	S492-p	23078104	human	102.13	Sacchrp_dh_NADP	VLGSGYIsEPVLEYL			1
AASS	AASS	Q9UDR5	7q31.32	Y556-p	10281201	human	102.13	Sacchrp_dh_NADP	LVISLLPyVLHPLVA			1
AASS	AASS	Q9UDR5	7q31.32	Y700-p	25279148	human	102.13	Sacchrp_dh_C	PGLNLEGyPNRDSTk			1
AASS	AASS	Q9UDR5	7q31.32	Y730-p	3433039	human	102.13	Sacchrp_dh_C	GTLRYKGyMKALNGF			1
AASS	AASS	Q9UDR5	7q31.32	T878-p	18908424	human	102.13	Sacchrp_dh_C	AKTVGLPtAMAAKML		1
AATBC	LOC284837	Q6ZR03	21q22.3	S13-p	50831492	human	31.34		LHQRETRsGGPRGPR		1
AATF	AATF	Q9NY61	17q12	S20-p	15407235	human	63.13		QLLNPRPsEADPEAD			2
AATF	AATF	Q9NY61	17q12	S55-p	36123887	human	63.13		GDFLVVGsIRkLAsA		2
AATF	AATF	Q9NY61	17q12	S61-p	27442766	human	63.13		GsIRkLAsAsLLDtD		7
AATF	AATF	Q9NY61	17q12	S63-p	12260587	human	63.13		IRkLAsAsLLDtDkR		2	1
AATF	AATF	Q9NY61	17q12	T67-p	18006266	human	63.13		AsAsLLDtDkRYCGk		3
AATF	AATF	Q9NY61	17q12	S143-p	3753301	human	63.13		SKKSRSHsAktPGFs	1		1
AATF	AATF	Q9NY61	17q12	T146-p	22776800	human	63.13		SRSHsAktPGFsVQs		1	4
AATF	AATF	Q9NY61	17q12	S150-p	30969803	human	63.13		sAktPGFsVQsIsDF		2
AATF	AATF	Q9NY61	17q12	S153-p	23078107	human	63.13		tPGFsVQsIsDFEkF		3	3
AATF	AATF	Q9NY61	17q12	S155-p	3214059	human	63.13		GFsVQsIsDFEkFTK		6	3
AATF	AATF	Q9NY61	17q12	S189-p	3753300	human	63.13		EGDDAEDsQGEsEED	1		4
AATF	AATF	Q9NY61	17q12	S193-p	38494199	human	63.13		AEDsQGEsEEDRAGD			4
AATF	AATF	Q9NY61	17q12	S203-p	460424	human	63.13		DRAGDRNsEDDGVVM		24
AATF	AATF	Q9NY61	17q12	S213-p	31884342	human	63.13		DGVVMTFsSVKVsEE		1
AATF	AATF	Q9NY61	17q12	S218-p	56568009	human	63.13		TFsSVKVsEEVEkGR		1
AATF	AATF	Q9NY61	17q12	T251-p	55379689	human	63.13	AATF-Che1	LQkALLTtNQLPQPD		1
AATF	AATF	Q9NY61	17q12	S273-p	27442763	human	63.13	AATF-Che1	kGGPEFSsALkNSHK		3
AATF	AATF	Q9NY61	17q12	S288-p	25279151	human	63.13	AATF-Che1	ALKALLRsLVGLQEE			1
AATF	AATF	Q9NY61	17q12	Y305-p	34504303	human	63.13	AATF-Che1	FQYPDTRyLVDGtKP		1
AATF	AATF	Q9NY61	17q12	T310-p	3214062	human	63.13	AATF-Che1	TRyLVDGtKPNAGsE		2
AATF	AATF	Q9NY61	17q12	S316-p	460425	human	63.13	AATF-Che1	GtKPNAGsEEIssED		29	4
AATF	AATF	Q9NY61	17q12	S320-p	460426	human	63.13	AATF-Che1	NAGsEEIssEDDELV		31	5
AATF	AATF	Q9NY61	17q12	S321-p	460427	human	63.13	AATF-Che1	AGsEEIssEDDELVE		31	5
AATF	AATF	Q9NY61	17q12	T366-p	27136800	human	63.13	AATF-Che1	FTVYRNRtLQkWHDK	1	1
AATF	AATF	Q9NY61	17q12	S391-p	36132966	human	63.13		GFGAFERsILTQIDH		1
AATF	AATF	Q9NY61	17q12	T410-p	23078109	human	63.13		kERLLRRtQtKRSVY			1
AATF	AATF	Q9NY61	17q12	T412-p	23078112	human	63.13		RLLRRtQtKRSVYRV			1
AATF	AATF	Q9NY61	17q12	S477-p	3753303	human	63.13	TRAUB	ELIERkTsSLDPNDQ	1
AATF	AATF	Q9NY61	17q12	S510-p	3753302	human	63.13	TRAUB	KKVDRKAsKGRKLRF	1
AATK	Lmr1	Q6ZMQ8	17q25.3	S222-p	23121723	human	144.57	Pkinase_Tyr	RSCRVAEsMAPDPRT			1
AATK	Lmr1	Q6ZMQ8	17q25.3	Y283-p	25298566	human	144.57	Pkinase_Tyr	HCKYREDyFVtADQL			1
AATK	Lmr1	Q6ZMQ8	17q25.3	T286-p	25298569	human	144.57	Pkinase_Tyr	YREDyFVtADQLWVP			1
AATK	Lmr1	Q6ZMQ8	17q25.3	Y479-p	9245323	human	144.57		SRGLNFEyKWEAGRG			1
AATK	Lmr1	Q6ZMQ8	17q25.3	S495-p	18011564	human	144.57		EAFPATLsPGRTARL		2
AATK	Lmr1	Q6ZMQ8	17q25.3	S700-p	25298563	human	144.57		PESWDPVsAGGHAEG			1
AATK	Lmr1	Q6ZMQ8	17q25.3	T941-p	7321670	human	144.57		ALDSGYDtENYEsPE		1
AATK	Lmr1	Q6ZMQ8	17q25.3	S946-p	27723542	human	144.57		YDtENYEsPEFVLKE		1
AATK	Lmr1	Q6ZMQ8	17q25.3	S968-p	36132891	human	144.57		QAFAELAsEGEGPGP		1
AATK	Lmr1	Q6ZMQ8	17q25.3	S999-p	36135902	human	144.57		YRDSAYFsDLEAEAE		1
AATK	Lmr1	Q6ZMQ8	17q25.3	S1215-p	36134405	human	144.57		RSLLKMPsLLSETFC		1
AATK	Lmr1	Q6ZMQ8	17q25.3	S1262-p	31082835	human	144.57		PFPGAkEsPPTFLRG		2
AATK	Lmr1	Q6ZMQ8	17q25.3	S1340-p	36124799	human	144.57		PFSRFTVsPAPtsRF		1
AATK	Lmr1	Q6ZMQ8	17q25.3	T1344-p	23121726	human	144.57		FTVsPAPtsRFSITH			1
AATK	Lmr1	Q6ZMQ8	17q25.3	S1345-p	23121720	human	144.57		TVsPAPtsRFSITHV			1
ABAT	ABAT	P80404	16p13.2	T286-p	23078115	human	56.44	Aminotran_3	KYRKKKKtVAGIIVE			1
ABCA1	ABCA1	O95477	9q31.1	S116-p	56651852	human	254.3		ARRLLLYsQKDTSMK		1
ABCA1	ABCA1	O95477	9q31.1	S231-p	54208805	human	254.3		AAERVLRsNMDILKP		1
ABCA1	ABCA1	O95477	9q31.1	Y325-p	29651532	human	254.3		KIKSLNWyEDNNYKA		1
ABCA1	ABCA1	O95477	9q31.1	S884-p	27442773	human	254.3		GSNQKRIsEICMEEE		3
ABCA1	ABCA1	O95477	9q31.1	S1031-p	34426230	human	254.3	ABC_tran	SKLKSKTsQLSGGMQ			1
ABCA1	ABCA1	O95477	9q31.1	S1042-p	455499	human	254.3	ABC_tran; TM	GGMQRKLsVALAFVG	1
ABCA1	ABCA1	O95477	9q31.1	S1145-p	4706925	human	254.3		SLSSCRNsSSTVSYL		3
ABCA1	ABCA1	O95477	9q31.1	Y1206-p	3718336	human	254.3		DIGHELTyVLPYEAA	1
ABCA1	ABCA1	O95477	9q31.1	T1242-p	452017	human	254.3		SSYGISEttLEEIFL	1
ABCA1	ABCA1	O95477	9q31.1	T1243-p	452018	human	254.3		SYGISEttLEEIFLK	1
ABCA1	ABCA1	O95477	9q31.1	S1255-p	452019	human	254.3		FLKVAEEsGVDAETs	1
ABCA1	ABCA1	O95477	9q31.1	S1262-p	34499001	human	254.3		sGVDAETsDGTLPAR		1
ABCA1	ABCA1	O95477	9q31.1	S1296-p	467381	human	254.3		DAADPNDsDIDPESR		5
ABCA1	ABCA1	O95477	9q31.1	S1536-p	11079836	human	254.3	ABC2_membrane_3	EFRYGGFsLGVsNTQ			1
ABCA1	ABCA1	O95477	9q31.1	S1540-p	11079840	human	254.3	ABC2_membrane_3	GGFsLGVsNTQALPP			1
ABCA1	ABCA1	O95477	9q31.1	S1548-p	54471400	human	254.3	ABC2_membrane_3	NTQALPPsQEVNDAI		1
ABCA1	ABCA1	O95477	9q31.1	T1582-p	56568013	human	254.3	ABC2_membrane_3	NSLGRFMtGLDtKNN		1
ABCA1	ABCA1	O95477	9q31.1	T1586-p	56568017	human	254.3	ABC2_membrane_3	RFMtGLDtKNNVKVW		1
ABCA1	ABCA1	O95477	9q31.1	S2054-p	455498	human	254.3	ABC_tran	GGNkRKLsTAMALIG	2
ABCA1	ABCA1	O95477	9q31.1	S2101-p	23078124	human	254.3		GRSVVLTsHSMEECE			1
ABCA1	ABCA1	O95477	9q31.1	S2234-p	17550591	human	254.3		DDHLKDLsLHKNQTV		1
ABCA1	ABCA1 iso100	O95477_VAR_11555T	9q31.1	T1555-p	11079844	human	254.29	ABC2_membrane_3	SQEVNDAtKQMKKHL			1
ABCA10	ABCA10	Q8WWZ4	17q24.3	Y54-p	454586	human	175.79		RLKFNWGyRIPVIKE			1
ABCA10	ABCA10	Q8WWZ4	17q24.3	Y307-p	456740	human	175.79	ABC2_membrane_3	PDPSGDSyKMIATFF		1
ABCA10	ABCA10	Q8WWZ4	17q24.3	S519-p	23078129	human	175.79	ABC_tran	IMELDMQsIQDIIAK			1
ABCA10	ABCA10	Q8WWZ4	17q24.3	S730-p	11090215	human	175.79		TRNTGDEsEMEQVLC			1
ABCA10	ABCA10	Q8WWZ4	17q24.3	S738-p	11090218	human	175.79		EMEQVLCsLPEtRKA			1
ABCA10	ABCA10	Q8WWZ4	17q24.3	T742-p	11090221	human	175.79		VLCsLPEtRKAVSSA			1
ABCA10	ABCA10	Q8WWZ4	17q24.3	Y757-p	23078137	human	175.79		ALWRRQIyAVAtLRF			2
ABCA10	ABCA10	Q8WWZ4	17q24.3	T761-p	23078133	human	175.79		RQIyAVAtLRFLKLR			1
ABCA10	ABCA10	Q8WWZ4	17q24.3	Y795-p	34370052	human	175.79		IILEKIMyKVTRETH			1
ABCA10	ABCA10	Q8WWZ4	17q24.3	Y879-p	5400922	human	175.79	ABC2_membrane_3	VSGDQKDyRFSVACN			1
ABCA10	ABCA10	Q8WWZ4	17q24.3	T887-p	5400926	human	175.79	ABC2_membrane_3	RFSVACNtKKLNCFP			1
ABCA10	ABCA10	Q8WWZ4	17q24.3	Y1140-p	23078135	human	175.79		IRCLEMkyGNEIMNK			1
ABCA10	ABCA10	Q8WWZ4	17q24.3	S1154-p	23078127	human	175.79		KDPVFRIsPRSRETH			1
ABCA10	ABCA10	Q8WWZ4	17q24.3	S1271-p	25279158	human	175.79	ABC_tran	VLQGSRAsVRQQHDN			1
ABCA10	ABCA10	Q8WWZ4	17q24.3	S1279-p	25279162	human	175.79	ABC_tran	VRQQHDNsLKFLGyC			1
ABCA10	ABCA10	Q8WWZ4	17q24.3	Y1285-p	25279164	human	175.79	ABC_tran	NsLKFLGyCPQENsL			1
ABCA10	ABCA10	Q8WWZ4	17q24.3	S1291-p	25279166	human	175.79	ABC_tran	GyCPQENsLWPKLTM			1
ABCA10	ABCA10	Q8WWZ4	17q24.3	T1339-p	23078131	human	175.79	ABC_tran	QLKAPVKtLSEGIKR			1
ABCA10	ABCA10	Q8WWZ4	17q24.3	S1415-p	25279160	human	175.79		DRMAMMVsGTLRCIG			1
ABCA11P	ABCA11	Q4W5N1	4p16.3	S91-p	13310189	human	17.48	ABC_tran	MFRFVLKsEVLGLLG		1
ABCA11P	ABCA11	Q4W5N1	4p16.3	T112-p	36250210	human	17.48	ABC_tran	STSIKMItGCtVPtA		1
ABCA11P	ABCA11	Q4W5N1	4p16.3	T115-p	36250212	human	17.48	ABC_tran	IKMItGCtVPtAGVV		1
ABCA11P	ABCA11	Q4W5N1	4p16.3	T118-p	36250214	human	17.48	ABC_tran	ItGCtVPtAGVVVLQ		1
ABCA12	ABCA12	Q86UK0	2q35	S251-p	23078148	human	293.24		QEIVRMLsFFSQVQE			1
ABCA12	ABCA12	Q86UK0	2q35	S291-p	23078151	human	293.24		DVLRKANsVLLVVQK			1
ABCA12	ABCA12	Q86UK0	2q35	Y634-p	4120713	human	293.24		SERSRQSyLIGLTLL			1
ABCA12	ABCA12	Q86UK0	2q35	Y643-p	4120718	human	293.24		IGLTLLHyLNIYNFT			1
ABCA12	ABCA12	Q86UK0	2q35	Y651-p	4120723	human	293.24		LNIYNFTyKVFFPRK			1
ABCA12	ABCA12	Q86UK0	2q35	S682-p	23078154	human	293.24		EILNQMAsGTHPLLD			1
ABCA12	ABCA12	Q86UK0	2q35	S693-p	23078157	human	293.24		PLLDKMRsLKQMHLP			1
ABCA12	ABCA12	Q86UK0	2q35	S702-p	15429810	human	293.24		KQMHLPRsVPLTQAM			2
ABCA12	ABCA12	Q86UK0	2q35	Y811-p	472656	human	293.24		MLLGRILyAPyNPVT			1
ABCA12	ABCA12	Q86UK0	2q35	Y814-p	472657	human	293.24		GRILyAPyNPVTKAI			1
ABCA12	ABCA12	Q86UK0	2q35	T828-p	23078166	human	293.24		IMEKSNVtLRQLAEL			1
ABCA12	ABCA12	Q86UK0	2q35	T935-p	23078169	human	293.24	ABC2_membrane_3	DRIQAAKtIDEMERE			1
ABCA12	ABCA12	Q86UK0	2q35	S988-p	23078160	human	293.24	ABC2_membrane_3	IKYTIRMsLKTAQTT			1
ABCA12	ABCA12	Q86UK0	2q35	T1000-p	25279168	human	293.24	ABC2_membrane_3	QTTRSLRtKIWAPGP			1
ABCA12	ABCA12	Q86UK0	2q35	S1010-p	25279174	human	293.24	ABC2_membrane_3	WAPGPHNsPsHNQIY			1
ABCA12	ABCA12	Q86UK0	2q35	S1012-p	25279177	human	293.24	ABC2_membrane_3	PGPHNsPsHNQIYGR			1
ABCA12	ABCA12	Q86UK0	2q35	S1041-p	50831608	human	293.24	ABC2_membrane_3	ELQTGRNsQEIAVQV		1
ABCA12	ABCA12	Q86UK0	2q35	S1488-p	13310305	human	293.24	ABC_tran	GGMKRKLsISIALIG		1
ABCA12	ABCA12	Q86UK0	2q35	S1497-p	23078139	human	293.24	ABC_tran	SIALIGGsRVVILDE			1
ABCA12	ABCA12	Q86UK0	2q35	Y1631-p	4114258	human	293.24		STKVSGAyLSLLRAL			1
ABCA12	ABCA12	Q86UK0	2q35	T1680-p	23078163	human	293.24		AMSLEHLtQKKIGNS			1
ABCA12	ABCA12	Q86UK0	2q35	Y1898-p	18908430	human	293.24	ABC2_membrane_3	NEFVQKRyGGWSFGL		1
ABCA12	ABCA12	Q86UK0	2q35	T2139-p	18908427	human	293.24	ABC2_membrane_3	TLELISEtLKRIFLI		1
ABCA12	ABCA12	Q86UK0	2q35	S2391-p	23078142	human	293.24	ABC_tran	DRATSMCsyGTKRKL			1
ABCA12	ABCA12	Q86UK0	2q35	Y2392-p	10161538	human	293.24	ABC_tran	RATSMCsyGTKRKLs			1
ABCA12	ABCA12	Q86UK0	2q35	S2399-p	485481	human	293.24	ABC_tran	yGTKRKLsTALALIG			1
ABCA12	ABCA12	Q86UK0	2q35	S2418-p	23078145	human	293.24	ABC_tran	LLLDEPSsGMDPKSK			1
ABCA12	ABCA12	Q86UK0	2q35	T2574-p	25279171	human	293.24		KDQKSYEtADTSSQG			1
ABCA13	ABCA13	Q86UQ4	7p12.3	S406-p	34350801	human	576.16		ALLLLNDsLsADGPK			1
ABCA13	ABCA13	Q86UQ4	7p12.3	S408-p	34350804	human	576.16		LLLNDsLsADGPKDN			1
ABCA13	ABCA13	Q86UQ4	7p12.3	T417-p	34350807	human	576.16		DGPKDNHtFPKILQH			1
ABCA13	ABCA13	Q86UQ4	7p12.3	S843-p	25279191	human	576.16		ELWAYGIsKGKRAKL			1
ABCA13	ABCA13	Q86UQ4	7p12.3	S934-p	23078181	human	576.16		SDLFSALsEPQKQEV			1
ABCA13	ABCA13	Q86UQ4	7p12.3	S1515-p	5473807	human	576.16		TTDFDFAsQSNWRYF			2
ABCA13	ABCA13	Q86UQ4	7p12.3	T1549-p	23078184	human	576.16		NIWLHLItLGKEFQK			1
ABCA13	ABCA13	Q86UQ4	7p12.3	Y1773-p	980099	human	576.16		TEGLKDVySFTLLHG			1
ABCA13	ABCA13	Q86UQ4	7p12.3	S1857-p	23078172	human	576.16		SFYGKVAsILDHFHL			2
ABCA13	ABCA13	Q86UQ4	7p12.3	S2256-p	25279189	human	576.16		TSRKTVLsLRSIVDF			2
ABCA13	ABCA13	Q86UQ4	7p12.3	Y2290-p	195033402	human	576.16		KISLLLKyFHKDVIA		1
ABCA13	ABCA13	Q86UQ4	7p12.3	S2300-p	56662312	human	576.16		KDVIAEMsFVPKDKI		1
ABCA13	ABCA13	Q86UQ4	7p12.3	S2483-p	23078175	human	576.16		KRLVGAIsRASEESH			1
ABCA13	ABCA13	Q86UQ4	7p12.3	T3057-p	25279183	human	576.16		SSGNPIMtFLsNFtV			1
ABCA13	ABCA13	Q86UQ4	7p12.3	S3060-p	25279193	human	576.16		NPIMtFLsNFtVTED			1
ABCA13	ABCA13	Q86UQ4	7p12.3	T3063-p	25279199	human	576.16		MtFLsNFtVTEDVKI			1
ABCA13	ABCA13	Q86UQ4	7p12.3	S3138-p	25279186	human	576.16		TFPKGEKsWIAAEEL			1
ABCA13	ABCA13	Q86UQ4	7p12.3	S3147-p	25279196	human	576.16		IAAEELCsLPGsKVY			1
ABCA13	ABCA13	Q86UQ4	7p12.3	S3151-p	25279202	human	576.16		ELCsLPGsKVYSLIV			1
ABCA13	ABCA13	Q86UQ4	7p12.3	Y3520-p	3671544	human	576.16	ABC2_membrane_3	LPADGFKyNyVFAPL			1
ABCA13	ABCA13	Q86UQ4	7p12.3	Y3522-p	3671549	human	576.16	ABC2_membrane_3	ADGFKyNyVFAPLQD			1
ABCA13	ABCA13	Q86UQ4	7p12.3	S3846-p	27442780	human	576.16		APGVTLVsVTKEYEG		1
ABCA13	ABCA13	Q86UQ4	7p12.3	Y3866-p	3638172	human	576.16	ABC_tran	QDLSLTFyRDQITAL		1	1
ABCA13	ABCA13	Q86UQ4	7p12.3	S4273-p	25279180	human	576.16		AETYFFSsGGDNLDL			1
ABCA13	ABCA13	Q86UQ4	7p12.3	Y4605-p	3674177	human	576.16	ABC2_membrane_3	AKNLQNIyDVLKWVF			1
ABCA13	ABCA13	Q86UQ4	7p12.3	S4824-p	23078178	human	576.16	ABC_tran	EHLYYYCsLRGIPRQ			1
ABCA2	ABCA2	Q9BZC7	9q34.3	S137-p	23078190	human	269.83		LSAGPGTsGSHLDRS			1
ABCA2	ABCA2	Q9BZC7	9q34.3	T251-p	18006269	human	269.83		GELGRILtVPESQKG		1
ABCA2	ABCA2	Q9BZC7	9q34.3	S280-p	23078196	human	269.83		AARARRFsGLsAELR			1
ABCA2	ABCA2	Q9BZC7	9q34.3	S283-p	23078199	human	269.83		ARRFsGLsAELRNQL			1
ABCA2	ABCA2	Q9BZC7	9q34.3	S958-p	56667022	human	269.83		WARTPRLsVMEEDQA		1
ABCA2	ABCA2	Q9BZC7	9q34.3	S1045-p	13830206	human	269.83	ABC_tran	TGLFPPTsGsAtIyG		1
ABCA2	ABCA2	Q9BZC7	9q34.3	S1047-p	13830218	human	269.83	ABC_tran	LFPPTsGsAtIyGHD		1
ABCA2	ABCA2	Q9BZC7	9q34.3	T1049-p	13830209	human	269.83	ABC_tran	PPTsGsAtIyGHDIR		1
ABCA2	ABCA2	Q9BZC7	9q34.3	Y1051-p	13830215	human	269.83	ABC_tran	TsGsAtIyGHDIRtE		1
ABCA2	ABCA2	Q9BZC7	9q34.3	T1057-p	13830212	human	269.83	ABC_tran	IyGHDIRtEMDEIRK		1
ABCA2	ABCA2	Q9BZC7	9q34.3	S1093-p	50772350	human	269.83	ABC_tran	WFYSRLKsMAQEEIR		1
ABCA2	ABCA2	Q9BZC7	9q34.3	S1118-p	25279205	human	269.83	ABC_tran	ELSNKRHsLVQTLsG			1
ABCA2	ABCA2	Q9BZC7	9q34.3	S1124-p	25279209	human	269.83	ABC_tran	HsLVQTLsGGMkRKL			1
ABCA2	ABCA2	Q9BZC7	9q34.3	S1132-p	23078187	human	269.83	ABC_tran	GGMkRKLsVAIAFVG			1
ABCA2	ABCA2	Q9BZC7	9q34.3	Y1216-p	50772358	human	269.83		KGTYGDGyRLtLVkR		1
ABCA2	ABCA2	Q9BZC7	9q34.3	T1219-p	50772354	human	269.83		YGDGyRLtLVkRPAE		1
ABCA2	ABCA2	Q9BZC7	9q34.3	S1238-p	30993028	human	269.83		QEPGLASsPPGRAPL		3
ABCA2	ABCA2	Q9BZC7	9q34.3	S1327-p	4706945	human	269.83		KVSEEDQsLENsEAD		12
ABCA2	ABCA2	Q9BZC7	9q34.3	S1331-p	4706950	human	269.83		EDQsLENsEADVkEs		13	1
ABCA2	ABCA2	Q9BZC7	9q34.3	S1338-p	25279213	human	269.83		sEADVkEsRkDVLPG			1
ABCA2	ABCA2	Q9BZC7	9q34.3	S1351-p	31854981	human	269.83		PGAEGPAsGEGHAGN		2
ABCA2	ABCA2	Q9BZC7	9q34.3	Y1393-p	23078205	human	269.83		GAGYTDVyGDYRPLF		1	3
ABCA2	ABCA2	Q9BZC7	9q34.3	S1410-p	56667014	human	269.83		PQDPDNVsLQEVEAE		1
ABCA2	ABCA2	Q9BZC7	9q34.3	S1530-p	23078193	human	269.83		ASPQQLVstFRLPSG			1
ABCA2	ABCA2	Q9BZC7	9q34.3	T1531-p	23078202	human	269.83		SPQQLVstFRLPSGV			1
ABCA2	ABCA2	Q9BZC7	9q34.3	S1563-p	56667018	human	269.83		LNLSSGEsRLLAARF		1
ABCA2	ABCA2	Q9BZC7	9q34.3	Y1694-p	1015427	human	269.83	ABC2_membrane_3	DRFRLHRyGAITFGN			1
ABCA2	ABCA2	Q9BZC7	9q34.3	S1705-p	31862388	human	269.83	ABC2_membrane_3	TFGNVLksIPASFGt		1
ABCA2	ABCA2	Q9BZC7	9q34.3	T1712-p	31862391	human	269.83	ABC2_membrane_3	sIPASFGtRAPPMVR		1
ABCA2	ABCA2	Q9BZC7	9q34.3	Y1731-p	34368153	human	269.83	ABC2_membrane_3	RRAAQVFyNNKGYHS			1
ABCA2	ABCA2	Q9BZC7	9q34.3	T2056-p	14702703	human	269.83		MVKIENLtKVYKSRK		1
ABCA2	ABCA2	Q9BZC7	9q34.3	T2101-p	5040573	human	269.83	ABC_tran	TSTFKMLtGDESTTG			1
ABCA2	ABCA2	Q9BZC7	9q34.3	S2117-p	5040578	human	269.83	ABC_tran	EAFVNGHsVLKELLQ			1
ABCA2	ABCA2	Q9BZC7	9q34.3	Y2178-p	462173	human	269.83	ABC_tran	EKLELTKyADKPAGT			1
ABCA2	ABCA2	Q9BZC7	9q34.3	Y2186-p	462174	human	269.83	ABC_tran	ADKPAGTySGGNKRK			1
ABCA2	ABCA2	Q9BZC7	9q34.3	S2322-p	34357133	human	269.83		KVQYQLKsEHIsLAQ			1
ABCA2	ABCA2	Q9BZC7	9q34.3	S2326-p	34357136	human	269.83		QLKsEHIsLAQVFsK			1
ABCA2	ABCA2	Q9BZC7	9q34.3	S2332-p	34357139	human	269.83		IsLAQVFsKMEQVSG			1
ABCA2	ABCA2	Q9BZC7	9q34.3	S2381-p	36124443	human	269.83		EPPSALQsPLGCLLS		1
ABCA2	ABCA2	Q9BZC7	9q34.3	T2412-p	3211485	human	269.83		DEPEDLDtEDEGLIs		8
ABCA2	ABCA2	Q9BZC7	9q34.3	S2419-p	4706955	human	269.83		tEDEGLIsFEEERAQ		1
ABCA2	ABCA2	Q9BZC7	9q34.3	S2428-p	36133257	human	269.83		EEERAQLsFNTDTLC		1
ABCA2	ABCA2 iso3	Q9BZC7-3	9q34.3	S55-p	23078208	human	269.99		TISVKEVsFytAAPL			1
ABCA2	ABCA2 iso3	Q9BZC7-3	9q34.3	Y57-p	23078212	human	269.99		SVKEVsFytAAPLTS			1
ABCA2	ABCA2 iso3	Q9BZC7-3	9q34.3	T58-p	23078210	human	269.99		VKEVsFytAAPLTSA			1
ABCA3	ABCA3	Q99758	16p13.3	Y152-p	34351804	human	191.36	ABC2_membrane_3	PLPLAVKyHLRFSYT			1
ABCA3	ABCA3	Q99758	16p13.3	T197-p	23078223	human	191.36	ABC2_membrane_3	NPGPREPtSPDGGEP			1
ABCA3	ABCA3	Q99758	16p13.3	T239-p	23078226	human	191.36	ABC2_membrane_3	RQLFQRLtVtIKRFP			1
ABCA3	ABCA3	Q99758	16p13.3	T241-p	23078229	human	191.36	ABC2_membrane_3	LFQRLtVtIKRFPYP			1
ABCA3	ABCA3	Q99758	16p13.3	T385-p	23078232	human	191.36	ABC2_membrane_3; TM	GGFLYFFtYIPYFFV			1
ABCA3	ABCA3	Q99758	16p13.3	S508-p	29575832	human	191.36		AGkEEEDsDPEkALR		2
ABCA3	ABCA3	Q99758	16p13.3	Y518-p	54208813	human	191.36		EkALRNEyFEAEPED		1
ABCA3	ABCA3	Q99758	16p13.3	T575-p	23078235	human	191.36	ABC_tran	NGAGKTTtLSMLTGL			1
ABCA3	ABCA3	Q99758	16p13.3	T586-p	23078238	human	191.36	ABC_tran	LTGLFPPtSGRAYIS			1
ABCA3	ABCA3	Q99758	16p13.3	S866-p	34357092	human	191.36		YQHERRAsDWAVDSN		2	1
ABCA3	ABCA3	Q99758	16p13.3	T1214-p	23078217	human	191.36	ABC2_membrane_3; TM	ATAYTRLtIFNILsG			3
ABCA3	ABCA3	Q99758	16p13.3	S1220-p	23078214	human	191.36	ABC2_membrane_3; TM	LtIFNILsGIATFLM			2
ABCA3	ABCA3	Q99758	16p13.3	T1229-p	23078220	human	191.36	ABC2_membrane_3; TM	IATFLMVtIMRIPAV			1
ABCA3	ABCA3	Q99758	16p13.3	Y1265-p	1037610	human	191.36	ABC2_membrane_3; TM	GMAVSSFyENyETRR		1
ABCA3	ABCA3	Q99758	16p13.3	Y1268-p	1037614	human	191.36	ABC2_membrane_3	VSSFyENyETRRYCT		1
ABCA3	ABCA3	Q99758	16p13.3	Y1349-p	975210	human	191.36		RRTLTELytRMPVLP		1
ABCA3	ABCA3	Q99758	16p13.3	T1350-p	10790816	human	191.36		RTLTELytRMPVLPE			1
ABCA3	ABCA3	Q99758	16p13.3	S1387-p	34371309	human	191.36		PLIIKELsKVYEQRV			1
ABCA3	ABCA3	Q99758	16p13.3	T1514-p	25279217	human	191.36	ABC_tran	HANKLVRtysGGNKR			1
ABCA3	ABCA3	Q99758	16p13.3	Y1515-p	25279219	human	191.36	ABC_tran	ANKLVRtysGGNKRK			1
ABCA3	ABCA3	Q99758	16p13.3	S1516-p	25279221	human	191.36	ABC_tran	NKLVRtysGGNKRKL			1
ABCA4	ABCA4	P78363	1p22.1	S133-p	23078244	human	255.94		WTELHILsQFMDtLR			1
ABCA4	ABCA4	P78363	1p22.1	T138-p	25279223	human	255.94		ILsQFMDtLRTHPER			1
ABCA4	ABCA4	P78363	1p22.1	T901-p	20940701	human	255.94		LEKTEPLtEETEDPE	1
ABCA4	ABCA4	P78363	1p22.1	S1185-p	20940702	human	255.94		SCSSKGFsTTCPAHV	1
ABCA4	ABCA4	P78363	1p22.1	S1282-p	23078241	human	255.94		KVTEDSDsGPLFAGG			1
ABCA4	ABCA4	P78363	1p22.1	T1313-p	20940700	human	255.94		PREKAGQtPQDsNVC	1
ABCA4	ABCA4	P78363	1p22.1	S1317-p	20940703	human	255.94		AGQtPQDsNVCSPGA	1
ABCA4	ABCA4	P78363	1p22.1	S1531-p	23078247	human	255.94		DLTDRNIsDFLVKTY			1
ABCA4	ABCA4	P78363	1p22.1	T1595-p	23078253	human	255.94	ABC2_membrane_3	NVSGGPItREASKEI			1
ABCA4	ABCA4	P78363	1p22.1	T1930-p	11165603	human	255.94		EERQRIItGGNKTDI			1
ABCA4	ABCA4	P78363	1p22.1	S2057-p	29652492	human	255.94	ABC_tran	VANWSIKsLGLtVyA		1
ABCA4	ABCA4	P78363	1p22.1	T2061-p	29652495	human	255.94	ABC_tran	SIKsLGLtVyADCLA		1
ABCA4	ABCA4	P78363	1p22.1	Y2063-p	29652498	human	255.94	ABC_tran	KsLGLtVyADCLAGT		1
ABCA4	ABCA4	P78363	1p22.1	S2115-p	23078250	human	255.94		MLWNVIVsIIREGRA			1
ABCA4	ABCA4	P78363	1p22.1	Y2203-p	3638167	human	255.94		SVQRERHyNMLQFQV		1	1
ABCA5	ABCA5	Q8WWZ7	17q24.3	S134-p	14567468	human	186.51	ABC2_membrane_3	VGVVFKDsMSyELRF		1
ABCA5	ABCA5	Q8WWZ7	17q24.3	Y137-p	14567471	human	186.51	ABC2_membrane_3	VFKDsMSyELRFFPD		1
ABCA5	ABCA5	Q8WWZ7	17q24.3	S155-p	23078262	human	186.51	ABC2_membrane_3	VSSIYMDsRAGCSKS			1
ABCA5	ABCA5	Q8WWZ7	17q24.3	S192-p	23078265	human	186.51	ABC2_membrane_3	IQLKTNVsLWKELES			1
ABCA5	ABCA5	Q8WWZ7	17q24.3	S616-p	23078268	human	186.51	ABC_tran	DNQAKkLsGGQkRKL			1
ABCA5	ABCA5	Q8WWZ7	17q24.3	S624-p	22833000	human	186.51	ABC_tran	GGQkRKLsLGIAVLG			2
ABCA5	ABCA5	Q8WWZ7	17q24.3	T642-p	22833003	human	186.51	ABC_tran	ILLLDEPtAGMDPCs			2
ABCA5	ABCA5	Q8WWZ7	17q24.3	S649-p	22833006	human	186.51		tAGMDPCsRHIVWNL			2
ABCA5	ABCA5	Q8WWZ7	17q24.3	S687-p	23078271	human	186.51		ADRkAVIsQGMLKCV			5
ABCA5	ABCA5	Q8WWZ7	17q24.3	T854-p	54208817	human	186.51	ABC2_membrane_3	IAKFHFFtLKREsKS		1
ABCA5	ABCA5	Q8WWZ7	17q24.3	S859-p	23078274	human	186.51	ABC2_membrane_3	FFtLKREsKSVRSVL			1
ABCA5	ABCA5	Q8WWZ7	17q24.3	Y1299-p	472660	human	186.51		VSNLHKEyDDKKDFL			3
ABCA5	ABCA5	Q8WWZ7	17q24.3	S1405-p	23078256	human	186.51	ABC_tran	YGAVKGMsAsDMkEV			1
ABCA5	ABCA5	Q8WWZ7	17q24.3	S1407-p	23078259	human	186.51	ABC_tran	AVKGMsAsDMkEVIS			1
ABCA5	ABCA5	Q8WWZ7	17q24.3	S1562-p	25279226	human	186.51		PNASRQEsFssILAy			1
ABCA5	ABCA5	Q8WWZ7	17q24.3	S1564-p	25279229	human	186.51		ASRQEsFssILAyKI			1
ABCA5	ABCA5	Q8WWZ7	17q24.3	S1565-p	25279232	human	186.51		SRQEsFssILAyKIP			1
ABCA5	ABCA5	Q8WWZ7	17q24.3	Y1569-p	25279235	human	186.51		sFssILAyKIPKEDV			1
ABCA6	ABCA6	Q8N139	17q24.2-q24.3	S153-p	25279238	human	184.29	ABC2_membrane_3	PLWKEDFsAHCWDGy			1
ABCA6	ABCA6	Q8N139	17q24.2-q24.3	Y160-p	25279242	human	184.29	ABC2_membrane_3	sAHCWDGyGEFSCTL			1
ABCA6	ABCA6	Q8N139	17q24.2-q24.3	Y464-p	10281977	human	184.29		AEHPSDDyFEPVAPE		1	14
ABCA6	ABCA6	Q8N139	17q24.2-q24.3	Y746-p	10281981	human	184.29		ENKEKLVyTLPLERT			1
ABCA6	ABCA6	Q8N139	17q24.2-q24.3	S809-p	13210100	human	184.29		EMIRDSEsLNEMELA		1
ABCA6	ABCA6	Q8N139	17q24.2-q24.3	Y892-p	50772366	human	184.29	ABC2_membrane_3	WEFKNELyFLsPGQL		1
ABCA6	ABCA6	Q8N139	17q24.2-q24.3	S895-p	50772362	human	184.29	ABC2_membrane_3	KNELyFLsPGQLPQE		1
ABCA6	ABCA6	Q8N139	17q24.2-q24.3	T1337-p	56663309	human	184.29	ABC_tran	IRMISGItKPtAGEV		1
ABCA6	ABCA6	Q8N139	17q24.2-q24.3	T1340-p	56663313	human	184.29	ABC_tran	ISGItKPtAGEVELK		1
ABCA7	ABCA7	Q8IZY2	19p13.3	S147-p	23078277	human	234.35		QPQPTKQsPLEPPML			1
ABCA7	ABCA7	Q8IZY2	19p13.3	S182-p	23078279	human	234.35		QAQEPLHsLLEAAED			1
ABCA7	ABCA7	Q8IZY2	19p13.3	S519-p	23078281	human	234.35		RAAVRVLsGANPRAG			1
ABCA7	ABCA7	Q8IZY2	19p13.3	Y528-p	23078287	human	234.35		ANPRAGLyLQQMPYP			1
ABCA7	ABCA7	Q8IZY2	19p13.3	S949-p	5205911	human	234.35	ABC_tran	GGMQRKLsVAIAFVG			1
ABCA7	ABCA7	Q8IZY2	19p13.3	S958-p	5205916	human	234.35	ABC_tran	AIAFVGGsQVVILDE			1
ABCA7	ABCA7	Q8IZY2	19p13.3	T1405-p	23078284	human	234.35		LVRQGLKtKKWVNEV			1
ABCA7	ABCA7	Q8IZY2	19p13.3	T1748-p	25279246	human	234.35	ABC2_membrane_3; TM	GPLFLLFtLLLQHRS			1
ABCA7	ABCA7	Q8IZY2	19p13.3	T1844-p	34605840	human	234.35	ABC_tran	FRMVTGDtLASRGEA			1
ABCA7	ABCA7	Q8IZY2	19p13.3	S2133-p	15401918	human	234.35		LQHPKRVsQFLDDPS		2	1
ABCA8	ABCA8	O94911	17q24.2	T256-p	18006275	human	179.25	ABC2_membrane_3	kRMKALMtMMGLRDS		1	1
ABCA8	ABCA8	O94911	17q24.2	T1359-p	25279250	human	179.25	ABC_tran	GDAEVAItRLVDALK			1
ABCA8	ABCA8	O94911	17q24.2	S1507-p	18006272	human	179.25		ARQERYSsLMVYKLP		1
ABCA8	ABCA8	O94911	17q24.2	S1570-p	34505463	human	179.25		FEEDFDPsVKWKLLP		1
ABCA9	ABCA9	Q8IUA7	17q24.2	T835-p	23078295	human	184.36		SFHETRKtIsGVALW			1
ABCA9	ABCA9	Q8IUA7	17q24.2	S837-p	23078290	human	184.36		HETRKtIsGVALWRQ			1
ABCA9	ABCA9	Q8IUA7	17q24.2	Y1090-p	23078297	human	184.36	ABC2_membrane_3	LLMQIMDyIFSPEEI			1
ABCA9	ABCA9	Q8IUA7	17q24.2	S1333-p	50772370	human	184.36	ABC_tran	GHNGAGKsTTIKMIT		1
ABCA9	ABCA9	Q8IUA7	17q24.2	T1420-p	23078292	human	184.36	ABC_tran	QLKAPVKtLSEGIKR			1
ABCB1	ABCB1	P08183	7q21.12	S23-p	18006278	human	141.48		FFKLNNKsEKDKKEK		1
ABCB1	ABCB1	P08183	7q21.12	T263-p	23078303	human	141.48	ABC_membrane	EVLAAIRtVIAFGGQ			4
ABCB1	ABCB1	P08183	7q21.12	T422-p	23078306	human	141.48	ABC_tran	LKVQSGQtVALVGNS			1
ABCB1	ABCB1	P08183	7q21.12	T496-p	25279253	human	141.48	ABC_tran	RYGRENVtMDEIEKA			1
ABCB1	ABCB1	P08183	7q21.12	T522-p	23078309	human	141.48	ABC_tran	kLPHkFDtLVGERGA			1
ABCB1	ABCB1	P08183	7q21.12	S661-p	456983	human	141.48		SSNDSRSsLIRKRsT	1	1
ABCB1	ABCB1	P08183	7q21.12	S667-p	455363	human	141.48		SsLIRKRsTRRsVRG	1
ABCB1	ABCB1	P08183	7q21.12	S671-p	455365	human	141.48		RKRsTRRsVRGsQAQ	1	1	3
ABCB1	ABCB1	P08183	7q21.12	S675-p	34499801	human	141.48		TRRsVRGsQAQDRKL		1	3
ABCB1	ABCB1	P08183	7q21.12	S683-p	455364	human	141.48		QAQDRKLstKEALDE	1		1
ABCB1	ABCB1	P08183	7q21.12	T684-p	23078312	human	141.48		AQDRKLstKEALDES			1
ABCB1	ABCB1	P08183	7q21.12	S696-p	23078300	human	141.48		DESIPPVsFWRIMKL			1
ABCB1	ABCB1	P08183	7q21.12	T1015-p	5831385	human	141.48		IIMIIEKtPLIDSYS			1
ABCB1	ABCB1	P08183	7q21.12	T1023-p	5831391	human	141.48		PLIDSYStEGLMPNt			1
ABCB1	ABCB1	P08183	7q21.12	T1030-p	5831397	human	141.48		tEGLMPNtLEGNVTF			1
ABCB1	ABCB1	P08183	7q21.12	Y1087-p	3665346	human	141.48	ABC_tran	VQLLERFyDPLAGkV			1
ABCB1	ABCB1	P08183	7q21.12	Y1267-p	34362666	human	141.48		LLAQKGIyFsMVSVQ			1
ABCB1	ABCB1	P08183	7q21.12	S1269-p	34362669	human	141.48		AQKGIyFsMVSVQAG			1
ABCB10	ABCB10	Q9NRK6	1q42.13	S80-p	25279257	human	79.15		RGGGPGAsRGVLGLA			1
ABCB10	ABCB10	Q9NRK6	1q42.13	Y207-p	23078321	human	79.15	ABC_membrane	YTNPTVDysDNLtRL			1
ABCB10	ABCB10	Q9NRK6	1q42.13	S208-p	23078315	human	79.15	ABC_membrane	TNPTVDysDNLtRLC			1
ABCB10	ABCB10	Q9NRK6	1q42.13	T212-p	23078318	human	79.15	ABC_membrane	VDysDNLtRLCLGLS			1
ABCB10	ABCB10	Q9NRK6	1q42.13	T363-p	31825144	human	79.15	ABC_membrane	ERIGNVRtVRAFGkE		1
ABCB11	ABCB11	O95342	2q31.1	S2-p	36704600	human	146.41		______MsDSVILRS		1
ABCB11	ABCB11	O95342	2q31.1	T586-p	34503547	human	146.41	ABC_tran	ILLLDMAtsALDNEs		1
ABCB11	ABCB11	O95342	2q31.1	S587-p	34503550	human	146.41	ABC_tran	LLLDMAtsALDNEsE		1
ABCB11	ABCB11	O95342	2q31.1	S593-p	34505606	human	146.41		tsALDNEsEAMVQEV		1
ABCB11	ABCB11	O95342	2q31.1	S683-p	8099877	human	146.41		DMLARTFsRGsYQDs		1
ABCB11	ABCB11	O95342	2q31.1	S686-p	14567825	human	146.41		ARTFsRGsYQDsLRA		1
ABCB11	ABCB11	O95342	2q31.1	S690-p	469689	human	146.41		sRGsYQDsLRAsIRQ		1
ABCB11	ABCB11	O95342	2q31.1	S694-p	469690	human	146.41		YQDsLRAsIRQRSKS		1
ABCB11	ABCB11	O95342	2q31.1	S704-p	4782059	human	146.41		QRSKSQLsYLVHEPP		1
ABCB11	ABCB11	O95342	2q31.1	T858-p	34353144	human	146.41	ABC_membrane	RNSPGALttRLATDA			1
ABCB11	ABCB11	O95342	2q31.1	T859-p	34353147	human	146.41	ABC_membrane	NSPGALttRLATDAS			1
ABCB11	ABCB11	O95342	2q31.1	S1214-p	34499008	human	146.41	ABC_tran	KYETNVGsQGsQLSR		1
ABCB11	ABCB11	O95342	2q31.1	S1217-p	34505925	human	146.41	ABC_tran	TNVGsQGsQLSRGEK		1
ABCB4	ABCB4	P21439	7q21.12	S121-p	23078324	human	141.52	ABC_membrane; TM	TRYAYYYsGLGAGVL			1
ABCB4	ABCB4	P21439	7q21.12	T424-p	23078327	human	141.52	ABC_tran	LKVQSGQtVALVGSS			1
ABCB4	ABCB4	P21439	7q21.12	T524-p	23078330	human	141.52	ABC_tran	KLPQKFDtLVGERGA			1
ABCB4	ABCB4	P21439	7q21.12	Y624-p	21691329	human	141.52		LMKKEGVyFKLVNMQ		1	1
ABCB5	ABCB5	Q2M3G0	7p21.1	Y460-p	34368991	human	138.64	ABC_tran	RALNVRHyRDHIGVV			1
ABCB5	ABCB5	Q2M3G0	7p21.1	T477-p	34368994	human	138.64	ABC_tran; TM	EPVLFGTtIsNNIKY			1
ABCB5	ABCB5	Q2M3G0	7p21.1	S479-p	34368997	human	138.64	ABC_tran; TM	VLFGTtIsNNIKYGR			1
ABCB5	ABCB5	Q2M3G0	7p21.1	S561-p	25279259	human	138.64		ALDSESKsAVQAALE			1
ABCB5	ABCB5	Q2M3G0	7p21.1	S668-p	25279263	human	138.64		KAEESTQsKEIsLPE			1
ABCB5	ABCB5	Q2M3G0	7p21.1	S672-p	25279267	human	138.64		STQsKEIsLPEVSLL			1
ABCB5	ABCB5	Q2M3G0	7p21.1	T1236-p	50772374	human	138.64		GKIKEQGtHQELLRN		1
ABCB6	ABCB6	Q9NP58	2q35	T444-p	7989930	human	93.89	ABC_membrane	KFRRAMNtQENAtRA			3
ABCB6	ABCB6	Q9NP58	2q35	T449-p	7989926	human	93.89	ABC_membrane	MNtQENAtRARAVDs			2
ABCB6	ABCB6	Q9NP58	2q35	S456-p	51390846	human	93.89	ABC_membrane	tRARAVDsLLNFETV		1
ABCB7	ABCB7	O75027	Xq13.3	Y196-p	15407247	human	82.64	ABC_membrane; TM	ATAVLIGyGVsRAGA		1
ABCB7	ABCB7	O75027	Xq13.3	S199-p	15407250	human	82.64	ABC_membrane; TM	VLIGyGVsRAGAAFF		1
ABCB7	ABCB7	O75027	Xq13.3	S243-p	23078333	human	82.64	ABC_membrane	LDLGFHLsRQTGALS			1
ABCB7	ABCB7	O75027	Xq13.3	T257-p	34371767	human	82.64	ABC_membrane	SkAIDRGtRGIsFVL		1	1
ABCB7	ABCB7	O75027	Xq13.3	S261-p	18006281	human	82.64	ABC_membrane; TM	DRGtRGIsFVLsALV		1
ABCB7	ABCB7	O75027	Xq13.3	S265-p	18006284	human	82.64	ABC_membrane; TM	RGIsFVLsALVFNLL		1
ABCB7	ABCB7	O75027	Xq13.3	Y340-p	15568431	human	82.64	ABC_membrane	AIDSLLNyETVkYFN		1
ABCB7	ABCB7	O75027	Xq13.3	S370-p	5501670	human	82.64	ABC_membrane	YETASLKstSTLAML			1
ABCB7	ABCB7	O75027	Xq13.3	T371-p	5501676	human	82.64	ABC_membrane	ETASLKstSTLAMLN			1
ABCB7	ABCB7	O75027	Xq13.3	T446-p	23078336	human	82.64		IDMNTLFtLLKVDTQ		1	1
ABCB7	ABCB7	O75027	Xq13.3	S489-p	25279275	human	82.64	ABC_tran	IEGQKVLsGIsFEVP			1
ABCB7	ABCB7	O75027	Xq13.3	S492-p	25279279	human	82.64	ABC_tran	QKVLsGIsFEVPAGk			1
ABCB7	ABCB7	O75027	Xq13.3	T600-p	55368557	human	82.64	ABC_tran	RMPHGYDtQVGERGL		1
ABCB7	ABCB7	O75027	Xq13.3	S660-p	25279271	human	82.64		DVVKHRTsIFIAHRL			1
ABCB7	ABCB7	O75027	Xq13.3	S743-p	29575836	human	82.64		LQEEIVNsVKGCGNC		1
ABCB8	ABCB8	Q9NUT2	7q36.1	S84-p	25279283	human	79.99		APLAPRWsPsAWCWV			1
ABCB8	ABCB8	Q9NUT2	7q36.1	S86-p	25279287	human	79.99	TM	LAPRWsPsAWCWVGG			1
ABCB8	ABCB8	Q9NUT2	7q36.1	S102-p	25279291	human	79.99	TM	LLGPMVLsKHPHLCL			1
ABCB8	ABCB8	Q9NUT2	7q36.1	S233-p	34499390	human	79.99	ABC_membrane	DMRRALFsSLLRQDI		1
ABCB8	ABCB8	Q9NUT2	7q36.1	T257-p	34349883	human	79.99	ABC_membrane	QLVSRLTtDVQEFkS			1
ABCB8	ABCB8	Q9NUT2	7q36.1	S271-p	23078339	human	79.99	ABC_membrane	SSFKLVIsQGLRsCT			1
ABCB8	ABCB8	Q9NUT2	7q36.1	S276-p	2836201	human	79.99	ABC_membrane	VIsQGLRsCTQVAGC			1
ABCB8	ABCB8	Q9NUT2	7q36.1	T295-p	22833009	human	79.99	ABC_membrane	SMLSTRLtLLLMVAT			2
ABCB8	ABCB8	Q9NUT2	7q36.1	T310-p	23078348	human	79.99	ABC_membrane; TM	PALMGVGtLMGsGLR			1
ABCB8	ABCB8	Q9NUT2	7q36.1	S314-p	23078342	human	79.99	ABC_membrane; TM	GVGtLMGsGLRKLSR			1
ABCB8	ABCB8	Q9NUT2	7q36.1	S429-p	23078345	human	79.99		QRSMANLsVLFGQVV			1
ABCB8	ABCB8	Q9NUT2	7q36.1	T540-p	50772382	human	79.99	ABC_tran	LDGRDLRtLDPsWLR		2
ABCB8	ABCB8	Q9NUT2	7q36.1	S544-p	50772378	human	79.99	ABC_tran	DLRtLDPsWLRGQVV		2
ABCB8	ABCB8	Q9NUT2	7q36.1	S577-p	55379572	human	79.99	ABC_tran	RFGkLEAsDEEVYTA		1
ABCB9	ABCB9	Q9NP78	12q24.31	S530-p	452982	human	84.47	ABC_tran	QNVSFSLsPGKVTAL		1
ABCC1	ABCC1	P33527	16p13.11	T249-p	25592000	human	171.59		WSLNkEDtSEQVVPV	1
ABCC1	ABCC1	P33527	16p13.11	Y277-p	3699303	human	171.59		KQPVkVVySskDPAQ			18
ABCC1	ABCC1	P33527	16p13.11	S279-p	23078351	human	171.59		PVkVVySskDPAQPK			1
ABCC1	ABCC1	P33527	16p13.11	S289-p	4696926	human	171.59		PAQPKESskVDANEE		2
ABCC1	ABCC1	P33527	16p13.11	Y404-p	34372053	human	171.59	ABC_membrane	TAVIGAVyRkALVIT			1
ABCC1	ABCC1	P33527	16p13.11	S497-p	31081717	human	171.59	ABC_membrane	YQVAHMkskDNRIkL		1
ABCC1	ABCC1	P33527	16p13.11	S847-p	36275211	human	171.59		VMSGGKIsEMGSyQE		1
ABCC1	ABCC1	P33527	16p13.11	Y852-p	55371942	human	171.59		KIsEMGSyQELLARD		1
ABCC1	ABCC1	P33527	16p13.11	S871-p	62463402	human	171.59		EFLRTYAstEQEQDA	1
ABCC1	ABCC1	P33527	16p13.11	T872-p	55371946	human	171.59		FLRTYAstEQEQDAE		1
ABCC1	ABCC1	P33527	16p13.11	S905-p	18006287	human	171.59		NGMLVTDsAGkQLQR		3
ABCC1	ABCC1	P33527	16p13.11	S915-p	3878526	human	171.59		kQLQRQLsssssysG	1	23	115
ABCC1	ABCC1	P33527	16p13.11	S916-p	9183910	human	171.59		QLQRQLsssssysGD		3	11
ABCC1	ABCC1	P33527	16p13.11	S917-p	10794989	human	171.59		LQRQLsssssysGDI		5	9
ABCC1	ABCC1	P33527	16p13.11	S918-p	4696950	human	171.59		QRQLsssssysGDIs		9	39
ABCC1	ABCC1	P33527	16p13.11	S919-p	4696955	human	171.59		RQLsssssysGDIsR		8	23
ABCC1	ABCC1	P33527	16p13.11	Y920-p	461998	human	171.59		QLsssssysGDIsRH	1	10	61
ABCC1	ABCC1	P33527	16p13.11	S921-p	4696960	human	171.59		LsssssysGDIsRHH	1	8	6
ABCC1	ABCC1	P33527	16p13.11	S925-p	4696965	human	171.59		ssysGDIsRHHNstA			2
ABCC1	ABCC1	P33527	16p13.11	S930-p	4149051	human	171.59		DIsRHHNstAELQkA	1	14	58
ABCC1	ABCC1	P33527	16p13.11	T931-p	11091047	human	171.59		IsRHHNstAELQkAE		1	3
ABCC1	ABCC1	P33527	16p13.11	S961-p	62463401	human	171.59		QTGQVKLsVYWDYMK	1
ABCC1	ABCC1	P33527	16p13.11	S1145-p	27442783	human	171.59	ABC_membrane	RQLKRLEsVSRSPVY		3
ABCC1	ABCC1	P33527	16p13.11	Y1243-p	21690006	human	171.59	ABC_membrane; TM	YSLQVTTyLNWLVRM		1
ABCC1	ABCC1	P33527	16p13.11	Y1508-p	2470205	human	171.59		DkGEIQEyGAPSDLL		1	30
ABCC1	ABCC1	P33527	16p13.11	Y1522-p	3972428	human	171.59		LQQRGLFysMAkDAG		1	7
ABCC1	ABCC1	P33527	16p13.11	S1523-p	15417460	human	171.59		QQRGLFysMAkDAGL			3
ABCC10	ABCC10	Q5T3U5	6p21.1	T463-p	4170121	human	161.63	ABC_membrane	DARVkLVtELLsGIR		1
ABCC10	ABCC10	Q5T3U5	6p21.1	S467-p	4170125	human	161.63	ABC_membrane	kLVtELLsGIRVIkF		1
ABCC10	ABCC10	Q5T3U5	6p21.1	S663-p	25279295	human	161.63	ABC_tran	HVAVRGLskGFGLAt			1
ABCC10	ABCC10	Q5T3U5	6p21.1	T670-p	25279298	human	161.63	ABC_tran	skGFGLAtQEPWIQF			1
ABCC10	ABCC10	Q5T3U5	6p21.1	T679-p	25279301	human	161.63	ABC_tran	EPWIQFAtIRDNILF			1
ABCC10	ABCC10	Q5T3U5	6p21.1	S727-p	50772386	human	161.63	ABC_tran	GEKGVTLsGGQRARI		1
ABCC10	ABCC10	Q5T3U5	6p21.1	Y873-p	3558317	human	161.63		GAVALHVyQAYWKAV			1
ABCC10	ABCC10	Q5T3U5	6p21.1	T1442-p	15493985	human	161.63		TIAHRLNtILNSDRV			1
ABCC11	ABCC11	Q96J66	16q12.1	Y64-p	50772389	human	154.3		AVPPWGKyDAALRTM		1
ABCC11	ABCC11	Q96J66	16q12.1	Y355-p	10855177	human	154.3	ABC_membrane	CIKLIKMytWEKPFA			1
ABCC11	ABCC11	Q96J66	16q12.1	T356-p	25279306	human	154.3	ABC_membrane	IKLIKMytWEKPFAK			1
ABCC11	ABCC11	Q96J66	16q12.1	T413-p	23078358	human	154.3	ABC_membrane	TSLKLKLtASMAFSM			1
ABCC11	ABCC11	Q96J66	16q12.1	S423-p	23078356	human	154.3	ABC_membrane; TM	MAFSMLAsLNLLRLS			1
ABCC11	ABCC11	Q96J66	16q12.1	Y726-p	25279304	human	154.3		LMQKKGKyAQLIQKM			1
ABCC11	ABCC11	Q96J66	16q12.1	Y993-p	10942189	human	154.3	ABC_membrane	VFKRLENySRSPLFS		1
ABCC11	ABCC11	Q96J66	16q12.1	T1177-p	5954587	human	154.3	ABC_tran	VVGIVGRtGsGKSSL			1
ABCC11	ABCC11	Q96J66	16q12.1	S1179-p	5954591	human	154.3	ABC_tran	GIVGRtGsGKSSLGM			1
ABCC11	ABCC11	Q96J66	16q12.1	S1219-p	23078354	human	154.3	ABC_tran	EDLRSKLsVIPQDPV			1
ABCC11	ABCC11	Q96J66	16q12.1	T1254-p	5197328	human	154.3	ABC_tran	IWDALERtFLtKAIs			1
ABCC11	ABCC11	Q96J66	16q12.1	T1257-p	5197332	human	154.3	ABC_tran	ALERtFLtKAIsKFP			1
ABCC11	ABCC11	Q96J66	16q12.1	S1261-p	5197336	human	154.3	ABC_tran	tFLtKAIsKFPkKLH			3
ABCC11	ABCC11	Q96J66	16q12.1	S1368-p	40267900	human	154.3		VLRKKPGsLFAALMA		1
ABCC11	ABCC11	Q96J66	16q12.1	S1379-p	40267902	human	154.3		ALMATATssLR____		1
ABCC11	ABCC11	Q96J66	16q12.1	S1380-p	40267904	human	154.3		LMATATssLR_____		1
ABCC12	ABCC12	Q96J65	16q12.1	Y7-p	477410	human	152.3		_MVGEGPyLISDLDQ			1
ABCC12	ABCC12	Q96J65	16q12.1	S20-p	23078360	human	152.3		DQRGRRRsFAERYDP			1
ABCC12	ABCC12	Q96J65	16q12.1	T121-p	34354586	human	152.3		VVWKFQRtRVLMDIV			1
ABCC12	ABCC12	Q96J65	16q12.1	S290-p	23078363	human	152.3	ABC_membrane	LNSAFRRsAILVTDK			1
ABCC12	ABCC12	Q96J65	16q12.1	T324-p	25279312	human	152.3	ABC_membrane	WEKSFTNtIQDIRRR			1
ABCC12	ABCC12	Q96J65	16q12.1	S407-p	40557311	human	152.3		AMAEANVsLRRMKKI		1
ABCC12	ABCC12	Q96J65	16q12.1	T542-p	23078366	human	152.3	ABC_tran	GVVAVNGtLAYVSQQ			1
ABCC12	ABCC12	Q96J65	16q12.1	S895-p	34351842	human	152.3	ABC_membrane	VFDKILKsPMsFFDT			1
ABCC12	ABCC12	Q96J65	16q12.1	S898-p	34351845	human	152.3	ABC_membrane	KILKsPMsFFDTTPt			1
ABCC12	ABCC12	Q96J65	16q12.1	T905-p	34355996	human	152.3	ABC_membrane	sFFDTTPtGRLMNRF			1
ABCC12	ABCC12	Q96J65	16q12.1	Y1093-p	3417282	human	152.3		SVELLREyISTCVPE			1
ABCC12	ABCC12	Q96J65	16q12.1	S1146-p	25279308	human	152.3	ABC_tran	SLNLNIQsGQTVGIV			1
ABCC2	ABCC2	Q92887	10q24.2	S60-p	56665200	human	174.21		KSRTKRSsTTkLyLA		1
ABCC2	ABCC2	Q92887	10q24.2	Y65-p	50772399	human	174.21		RSsTTkLyLAKQVFV		2
ABCC2	ABCC2	Q92887	10q24.2	T237-p	23078372	human	174.21		DEEMKTktLVSkFET			1
ABCC2	ABCC2	Q92887	10q24.2	S281-p	5357002	human	174.21		PGLNkNQsQsQDALV		1	1
ABCC2	ABCC2	Q92887	10q24.2	S283-p	3208476	human	174.21		LNkNQsQsQDALVLE		10	6
ABCC2	ABCC2	Q92887	10q24.2	S602-p	56568021	human	174.21	TM	MLPMMISsMLQASVs		1
ABCC2	ABCC2	Q92887	10q24.2	S609-p	56568025	human	174.21		sMLQASVsTERLEky		1
ABCC2	ABCC2	Q92887	10q24.2	Y616-p	10940995	human	174.21		sTERLEkyLGGDDLD		1
ABCC2	ABCC2	Q92887	10q24.2	T723-p	18006290	human	174.21	ABC_tran	kDNILFGtEFNEkRY		1
ABCC2	ABCC2	Q92887	10q24.2	S878-p	3208479	human	174.21		EATVHDGsEEEDDDy		4	1
ABCC2	ABCC2	Q92887	10q24.2	Y885-p	34500202	human	174.21		sEEEDDDyGLISSVE		2
ABCC2	ABCC2	Q92887	10q24.2	S900-p	3208482	human	174.21		EIPEDAAsITMRREN		1
ABCC2	ABCC2	Q92887	10q24.2	S908-p	29574312	human	174.21		ITMRRENsFRRTLSR			3
ABCC2	ABCC2	Q92887	10q24.2	S919-p	50772395	human	174.21		TLSRSSRsNGRHLKs		1
ABCC2	ABCC2	Q92887	10q24.2	S926-p	29596571	human	174.21		sNGRHLKsLRNsLKT		1
ABCC2	ABCC2	Q92887	10q24.2	S930-p	3883023	human	174.21		HLKsLRNsLKTRNVN		3
ABCC2	ABCC2	Q92887	10q24.2	S938-p	14567721	human	174.21		LKTRNVNsLkEDEEL		4
ABCC2	ABCC2	Q92887	10q24.2	S1153-p	27573000	human	174.21	ABC_membrane	RQLRRLDsVTRSPIY		1
ABCC2	ABCC2	Q92887	10q24.2	S1296-p	34506314	human	174.21		RPPPDWPsKGKIQFN		1
ABCC2	ABCC2	Q92887	10q24.2	S1326-p	34504618	human	174.21	ABC_tran	GITCDIGsMEKIGVV		1
ABCC2	ABCC2	Q92887	10q24.2	S1438-p	34498101	human	174.21	ABC_tran	TEAGGNLsIGQRQLL		1
ABCC2	ABCC2	Q92887	10q24.2	S1501-p	23078369	human	174.21		RLHTIMDsDKVMVLD			1
ABCC3	ABCC3	O15438	17q21.33	Y229-p	3729821	human	169.34		WFTKMAIyGyRHPLE			1
ABCC3	ABCC3	O15438	17q21.33	Y231-p	3729826	human	169.34		TKMAIyGyRHPLEEk			1
ABCC3	ABCC3	O15438	17q21.33	S281-p	27442787	human	169.34		AAPGkNAsGEDEVLL		2
ABCC3	ABCC3	O15438	17q21.33	S668-p	23078375	human	169.34	ABC_tran	GPVGCGKsSLVSALL			1
ABCC3	ABCC3	O15438	17q21.33	Y720-p	37051400	human	169.34	ABC_tran	KALNPKRyQQTLEAC		1
ABCC3	ABCC3	O15438	17q21.33	S767-p	55368178	human	169.34	ABC_tran	SLARAVYsDADIFLL		1
ABCC3	ABCC3	O15438	17q21.33	T882-p	11135506	human	169.34		EALLIEDtLsNHtDL			2
ABCC3	ABCC3	O15438	17q21.33	S884-p	11135919	human	169.34		LLIEDtLsNHtDLTD			4
ABCC3	ABCC3	O15438	17q21.33	T887-p	50830511	human	169.34		EDtLsNHtDLTDNDP		1
ABCC3	ABCC3	O15438	17q21.33	T896-p	34668952	human	169.34		LTDNDPVtYVVQKQF			1
ABCC3	ABCC3	O15438	17q21.33	S908-p	484915	human	169.34		KQFMRQLsALssDGE		11	6
ABCC3	ABCC3	O15438	17q21.33	S911-p	484916	human	169.34		MRQLsALssDGEGQG		8	5
ABCC3	ABCC3	O15438	17q21.33	S912-p	4717945	human	169.34		RQLsALssDGEGQGR		5	1
ABCC3	ABCC3	O15438	17q21.33	S1141-p	27442790	human	169.34	ABC_membrane	RQLKRLEsVSRSPIY		3
ABCC3	ABCC3	O15438	17q21.33	S1248-p	18006293	human	169.34		NWMIRMMsDLESNIV		2
ABCC4	ABCC4	O15439	13q32.1	Y45-p	473010	human	149.53		RLEEDDMySVLPEDR			1
ABCC4	ABCC4	O15439	13q32.1	S182-p	23078378	human	149.53	ABC_membrane	YRKALRLsNMAMGKT			1
ABCC4	ABCC4	O15439	13q32.1	S260-p	54413218	human	149.53	ABC_membrane	CFGKLFSsLRSkTAT		1
ABCC4	ABCC4	O15439	13q32.1	T269-p	54413222	human	149.53	ABC_membrane	RSkTATFtDARIRTM		1
ABCC4	ABCC4	O15439	13q32.1	T388-p	34651001	human	149.53		VSIRRIQtFLLLDEI			1
ABCC4	ABCC4	O15439	13q32.1	S404-p	22348202	human	149.53		QRNRQLPsDGKKMVH		4
ABCC4	ABCC4	O15439	13q32.1	S601-p	3072279	human	149.53		LQYLKAAsQILILkD		1
ABCC4	ABCC4	O15439	13q32.1	S629-p	27442793	human	149.53		kSGIDFGsLLkkDNE		4
ABCC4	ABCC4	O15439	13q32.1	T646-p	485589	human	149.53		EQPPVPGtPtLRNRt		30	14
ABCC4	ABCC4	O15439	13q32.1	T648-p	14735903	human	149.53		PPVPGtPtLRNRtFs		4	1
ABCC4	ABCC4	O15439	13q32.1	T653-p	31086433	human	149.53		tPtLRNRtFsESSVW		2
ABCC4	ABCC4	O15439	13q32.1	S655-p	4717694	human	149.53		tLRNRtFsESSVWsQ		3
ABCC4	ABCC4	O15439	13q32.1	S661-p	3850122	human	149.53		FsESSVWsQQsSRPs			1
ABCC4	ABCC4	O15439	13q32.1	S664-p	17550879	human	149.53		SSVWsQQsSRPsLkD		1
ABCC4	ABCC4	O15439	13q32.1	S668-p	4717700	human	149.53		sQQsSRPsLkDGALE		5
ABCC4	ABCC4	O15439	13q32.1	S676-p	31855002	human	149.53		LkDGALEsQDTENVP		1
ABCC4	ABCC4	O15439	13q32.1	T913-p	23078381	human	149.53	ABC_membrane	SSLQGLWtIRAYkAE			1
ABCC4	ABCC4	O15439	13q32.1	Y1016-p	55368182	human	149.53		SVERVIEyTDLEkEA		1
ABCC4	ABCC4	O15439	13q32.1	T1130-p	56650317	human	149.53	ABC_tran	EPVLFTGtMRkNLDP		1
ABCC4	ABCC4	O15439	13q32.1	Y1255-p	462897	human	149.53		DSGRLkEyDEPyVLL			2
ABCC4	ABCC4	O15439	13q32.1	Y1259-p	462898	human	149.53		LkEyDEPyVLLQNkE		2	6
ABCC5	ABCC5	O15440	3q27.1	Y10-p	2424935	human	160.66		DIDIGkEyIIPsPGy		3	51
ABCC5	ABCC5	O15440	3q27.1	S14-p	15417463	human	160.66		GkEyIIPsPGyRsVR		3	1
ABCC5	ABCC5	O15440	3q27.1	Y17-p	15228655	human	160.66		yIIPsPGyRsVRERT		1	19
ABCC5	ABCC5	O15440	3q27.1	S19-p	10999278	human	160.66		IPsPGyRsVRERTST		3	1
ABCC5	ABCC5	O15440	3q27.1	S60-p	31080952	human	160.66		AARAEGLsLDAsMHs		1	5
ABCC5	ABCC5	O15440	3q27.1	S64-p	34669190	human	160.66		EGLsLDAsMHsQLRI		2	10
ABCC5	ABCC5	O15440	3q27.1	S67-p	34669193	human	160.66		sLDAsMHsQLRILDE		3	13
ABCC5	ABCC5	O15440	3q27.1	T351-p	23078387	human	160.66	ABC_membrane	RRKCVAAtDERVQKM			1
ABCC5	ABCC5	O15440	3q27.1	S485-p	36125139	human	160.66		MIKNKPAsPHIKIEM		1
ABCC5	ABCC5	O15440	3q27.1	S501-p	4785037	human	160.66		NATLAWDsSHSsIQN		1
ABCC5	ABCC5	O15440	3q27.1	S505-p	3175004	human	160.66		AWDsSHSsIQNsPKL		10
ABCC5	ABCC5	O15440	3q27.1	S509-p	3175007	human	160.66		SHSsIQNsPKLtPKM		23	1
ABCC5	ABCC5	O15440	3q27.1	T513-p	3175010	human	160.66		IQNsPKLtPKMKKDK		7	2
ABCC5	ABCC5	O15440	3q27.1	S553-p	36126968	human	160.66		kGHLLLDsDERPsPE		1
ABCC5	ABCC5	O15440	3q27.1	S558-p	18908436	human	160.66		LDsDERPsPEEEEGk		5
ABCC5	ABCC5	O15440	3q27.1	S686-p	18908433	human	160.66	ABC_tran	GERGANLsGGQRQRI		2
ABCC5	ABCC5	O15440	3q27.1	T800-p	10827341	human	160.66		EINSKkEtSGSQkks			1
ABCC5	ABCC5	O15440	3q27.1	S807-p	10827345	human	160.66		tSGSQkksQDKGPKt			1
ABCC5	ABCC5	O15440	3q27.1	T814-p	10827349	human	160.66		sQDKGPKtGSVKKEk			1
ABCC5	ABCC5	O15440	3q27.1	Y1166-p	3974642	human	160.66		SVERINHyIKTLSLE		1
ABCC5	ABCC5	O15440	3q27.1	Y1202-p	472662	human	160.66		FENAEMRyRENLPLV			2
ABCC5	ABCC5	O15440	3q27.1	T1216-p	25279316	human	160.66	ABC_tran	VLkkVSFtIkPKEkI			1
ABCC5	ABCC5	O15440	3q27.1	S1268-p	23078384	human	160.66	ABC_tran	IGLADLRsKLSIIPQ			2
ABCC5	ABCC5	O15440	3q27.1	Y1423-p	40434085	human	160.66		SNDSSRFyAMFAAAE		1
ABCC6	ABCC6	O95255	16p13.11	S278-p	14567752	human	164.91		AFKRKGGsGMkAPET		1
ABCC6	ABCC6	O95255	16p13.11	S294-p	50830660	human	164.91		PFLRQEGsQWRPLLK		1
ABCC6	ABCC6	O95255	16p13.11	Y372-p	23078396	human	164.91	ABC_membrane	LFEQQNMyRLKVLQM			1
ABCC6	ABCC6	O95255	16p13.11	T491-p	34350120	human	164.91	ABC_membrane	KDSRARLtsSILRNS			1
ABCC6	ABCC6	O95255	16p13.11	S492-p	34350123	human	164.91	ABC_membrane	DSRARLtsSILRNSK			1
ABCC6	ABCC6	O95255	16p13.11	T652-p	23078393	human	164.91	ABC_tran	CLHRINLtVPQGCLL			1
ABCC6	ABCC6	O95255	16p13.11	S681-p	36275212	human	164.91	ABC_tran	SALLGELsKVEGFVS		1
ABCC6	ABCC6	O95255	16p13.11	S902-p	36250011	human	164.91		PEKDRTTsEAQTEVP		1
ABCC6	ABCC6	O95255	16p13.11	T1252-p	12426245	human	164.91		EAPWRLPtCAAQPPW			1
ABCC6	ABCC6	O95255	16p13.11	S1286-p	34499118	human	164.91	ABC_tran	PLAVQGVsFKIHAGE		1
ABCC6	ABCC6	O95255	16p13.11	S1310-p	23078390	human	164.91	ABC_tran	AGKSSLAsGLLRLQE		1	1
ABCC6	ABCC6	O95255	16p13.11	S1480-p	34350379	human	164.91		DKGQVAEsGSPAQLL			1
ABCC8	ABCC8	Q09428	11p15.1	S720-p	23078399	human	176.99	ABC_tran	GQVGCGKsSLLLAAL			1
ABCC8	ABCC8	Q09428	11p15.1	Y798-p	462058	human	176.99	ABC_tran	SPFNKQRyKMVIEAC			1
ABCC8	ABCC8	Q09428	11p15.1	T949-p	25279323	human	176.99		TVTERKAtEPPQGLS			1
ABCC8	ABCC8	Q09428	11p15.1	S1324-p	25279319	human	176.99		LLKTEAEsYEGLLAP			1
ABCC8	ABCC8	Q09428	11p15.1	Y1353-p	34372304	human	176.99		IQNLSVRyDssLKPV			1
ABCC8	ABCC8	Q09428	11p15.1	S1355-p	34372307	human	176.99		NLSVRyDssLKPVLK			1
ABCC8	ABCC8	Q09428	11p15.1	S1356-p	34372310	human	176.99		LSVRyDssLKPVLKH			1
ABCC9	ABCC9	O60706	12p12.1	T170-p	50772410	human	174.22	TM	SNLRFCItGMMVILN		1
ABCC9	ABCC9	O60706	12p12.1	S237-p	23078402	human	174.22		WMNTLIIsAHKKPID			3
ABCC9	ABCC9	O60706	12p12.1	T771-p	23078408	human	174.22	ABC_tran	ATVEENItFGSPFNK			1
ABCC9	ABCC9	O60706	12p12.1	Y1321-p	34606304	human	174.22		IHDLCVRyENNLKPV			1
ABCC9	ABCC9	O60706	12p12.1	S1350-p	4936845	human	174.22	ABC_tran	GICGRTGsGKSSLSL			1
ABCC9	ABCC9	O60706	12p12.1	S1378-p	4936851	human	174.22	ABC_tran	VIDGIDIsKLPLHTL			1
ABCC9	ABCC9	O60706	12p12.1	T1414-p	23078405	human	174.22	ABC_tran	LDPECKCtDDRLWEA			1
ABCD1	ABCD1	P33897	Xq28	S58-p	31878457	human	82.94		GEPTQEAsGVAAAKA		1
ABCD1	ABCD1	P33897	Xq28	Y337-p	28736737	human	82.94	ABC_membrane_2; TM	LEQFLMKyVWSASGL		1
ABCD1	ABCD1	P33897	Xq28	Y357-p	23078411	human	82.94		PIITATGysEsDAEA			1
ABCD1	ABCD1	P33897	Xq28	S358-p	25279327	human	82.94		IITATGysEsDAEAV			1
ABCD1	ABCD1	P33897	Xq28	S360-p	25279330	human	82.94		TATGysEsDAEAVKK			1
ABCD1	ABCD1	P33897	Xq28	S453-p	29575862	human	82.94		GSGTIGRsGVRVEGP			1
ABCD1	ABCD1	P33897	Xq28	S733-p	3189823	human	82.94		PAHVPAPsPQGPGGL		6
ABCD2	ABCD2	Q9UBJ2	12q12	T71-p	34370724	human	83.23		EILHCTEtICEKPSP			1
ABCD2	ABCD2	Q9UBJ2	12q12	T186-p	34367013	human	83.23	ABC_membrane_2	LVDHAYEtYFTNQTY			1
ABCD2	ABCD2	Q9UBJ2	12q12	T390-p	36275215	human	83.23		SERTEAFttARNLLA		1
ABCD2	ABCD2	Q9UBJ2	12q12	T391-p	36275214	human	83.23		ERTEAFttARNLLAS		1
ABCD2	ABCD2	Q9UBJ2	12q12	Y410-p	36275213	human	83.23		IERIMSSykEVtELA		1
ABCD2	ABCD2	Q9UBJ2	12q12	T414-p	479993	human	83.23		MSSykEVtELAGYTA			1
ABCD2	ABCD2	Q9UBJ2	12q12	Y424-p	465082	human	83.23		AGYTARVyNMFWVFD			1
ABCD2	ABCD2	Q9UBJ2	12q12	S449-p	23078414	human	83.23		AVIQESEsHSKNGAK			1
ABCD2	ABCD2	Q9UBJ2	12q12	S462-p	23078417	human	83.23		AKVELPLsDTLAIKG			2
ABCD2	ABCD2	Q9UBJ2	12q12	Y670-p	3665580	human	83.23		HRPSLWKyHTHLLQF			1
ABCD3	ABCD3	P28288	1p21.3	S40-p	36136909	human	75.48		LGLHGkksGkPPLQN		3
ABCD3	ABCD3	P28288	1p21.3	S65-p	23133506	human	75.48	ABC_membrane_2	VVDkVFFsRLIQILK			4
ABCD3	ABCD3	P28288	1p21.3	S95-p	23133509	human	75.48	ABC_membrane_2; TM	LIAVMLVsRTYCDVW			2
ABCD3	ABCD3	P28288	1p21.3	Y145-p	2525658	human	75.48	ABC_membrane_2; TM	LVNNFLKyGLNELKL		1
ABCD3	ABCD3	P28288	1p21.3	Y163-p	4136974	human	75.48	ABC_membrane_2	VRLTKYLyEEYLQAF			1
ABCD3	ABCD3	P28288	1p21.3	Y173-p	4136980	human	75.48	ABC_membrane_2	YLQAFTYyKMGNLDN			1
ABCD3	ABCD3	P28288	1p21.3	Y357-p	55371561	human	75.48		HSELLEDyyQsGRML		1
ABCD3	ABCD3	P28288	1p21.3	Y358-p	55371565	human	75.48		SELLEDyyQsGRMLL		1
ABCD3	ABCD3	P28288	1p21.3	S360-p	55371569	human	75.48		LLEDyyQsGRMLLRM		1
ABCD3	ABCD3	P28288	1p21.3	T388-p	23133512	human	75.48		MTRLAGFtARITELM			1
ABCD3	ABCD3	P28288	1p21.3	T449-p	55371573	human	75.48		FDHVPLAtPNGDVLI		1
ABCD3	ABCD3	P28288	1p21.3	Y525-p	18013968	human	75.48	ABC_tran	TLRDQVIyPDGREDQ		1
ABCD3	ABCD3	P28288	1p21.3	Y545-p	55371577	human	75.48	ABC_tran	SDLVLkEyLDNVQLG		1
ABCD3	ABCD3	P28288	1p21.3	S572-p	55371581	human	75.48	ABC_tran	QDWMDVLsGGEkQRM		1
ABCD3	ABCD3	P28288	1p21.3	Y635-p	3800658	human	75.48		SLWkHHEyyLHMDGR			1
ABCD3	ABCD3	P28288	1p21.3	Y636-p	3800664	human	75.48		LWkHHEyyLHMDGRG			1
ABCD3	ABCD3	P28288	1p21.3	Y645-p	3800670	human	75.48		HMDGRGNyEFKQITE			1
ABCD3	ABCD3	P28288	1p21.3	T654-p	56653892	human	75.48		FKQITEDtVEFGs__		1
ABCD3	ABCD3	P28288	1p21.3	S659-p	468480	human	75.48		EDtVEFGs_______		1
ABCD4	ABCD4	O14678	14q24.3	T81-p	23078426	human	68.6	ABC_membrane_2; TM	KDLEGFKtLTFLAVM			1
ABCD4	ABCD4	O14678	14q24.3	T116-p	56649846	human	68.6	ABC_membrane_2	VSWRKDLtEHLHRLY		1
ABCD4	ABCD4	O14678	14q24.3	S398-p	23078420	human	68.6		RVSISAPssDkPLIK			1
ABCD4	ABCD4	O14678	14q24.3	S399-p	23078423	human	68.6		VSISAPssDkPLIKD			1
ABCE1	ABCE1	P61221	4q31.21	T42-p	27442797	human	67.31		GkLCIEVtPQsKIAW		6
ABCE1	ABCE1	P61221	4q31.21	S45-p	31873892	human	67.31		CIEVtPQsKIAWISE		1
ABCE1	ABCE1	P61221	4q31.21	S71-p	23078435	human	67.31	Fer4	kCPFGALsIVNLPSN			1
ABCE1	ABCE1	P61221	4q31.21	T111-p	23078438	human	67.31	ABC_tran	EVLGLVGtNGIGksT			1
ABCE1	ABCE1	P61221	4q31.21	S117-p	34367404	human	67.31	ABC_tran	GtNGIGksTALkILA			1
ABCE1	ABCE1	P61221	4q31.21	Y155-p	55373649	human	67.31	ABC_tran	RGSELQNyFTkILED		1
ABCE1	ABCE1	P61221	4q31.21	T183-p	18006296	human	67.31	ABC_tran	IPkAAkGtVGSILDR		1
ABCE1	ABCE1	P61221	4q31.21	S218-p	23078429	human	67.31	ABC_tran	ERNVEDLsGGELQRF		1	1
ABCE1	ABCE1	P61221	4q31.21	S328-p	10825457	human	67.31		NLRFrDAsLVFkVAE		6	3
ABCE1	ABCE1	P61221	4q31.21	Y411-p	23078441	human	67.31	ABC_tran	VPVLNVSykPQKIsP			1
ABCE1	ABCE1	P61221	4q31.21	S417-p	31081367	human	67.31	ABC_tran	SykPQKIsPkSTGsV		1
ABCE1	ABCE1	P61221	4q31.21	S423-p	14702706	human	67.31	ABC_tran	IsPkSTGsVRQLLHE		1
ABCE1	ABCE1	P61221	4q31.21	S547-p	36129223	human	67.31		SkNTVANsPQtLLAG		1
ABCE1	ABCE1	P61221	4q31.21	T550-p	31088298	human	67.31		TVANsPQtLLAGMNK		1
ABCE1	ABCE1	P61221	4q31.21	S582-p	27442800	human	67.31		PRINkLNsIkDVEQK		3
ABCE1	ABCE1	P61221	4q31.21	S591-p	23078432	human	67.31		kDVEQKksGNyFFLD		1	1
ABCE1	ABCE1	P61221	4q31.21	Y594-p	467048	human	67.31		EQKksGNyFFLDD__		1	10
ABCF1	ABCF1	Q8NE71	6p21.33	S20-p	3206742	human	95.93		EWIGDGEstsPsDkV		3	1
ABCF1	ABCF1	Q8NE71	6p21.33	T21-p	14569384	human	95.93		WIGDGEstsPsDkVV		1
ABCF1	ABCF1	Q8NE71	6p21.33	S22-p	483360	human	95.93		IGDGEstsPsDkVVK		23	2
ABCF1	ABCF1	Q8NE71	6p21.33	S24-p	3206745	human	95.93		DGEstsPsDkVVKKG		10
ABCF1	ABCF1	Q8NE71	6p21.33	S105-p	454453	human	95.93		MERLKKLsVPtsDEE		38	3
ABCF1	ABCF1	Q8NE71	6p21.33	T108-p	453459	human	95.93		LKKLsVPtsDEEDEV		50	8
ABCF1	ABCF1	Q8NE71	6p21.33	S109-p	453457	human	95.93		KKLsVPtsDEEDEVP	1	62	8
ABCF1	ABCF1	Q8NE71	6p21.33	S140-p	454452	human	95.93		AALIQDQsEEEEEEE	1	30
ABCF1	ABCF1	Q8NE71	6p21.33	S166-p	3206739	human	95.93		NRINkAVsEEQQPAL		21
ABCF1	ABCF1	Q8NE71	6p21.33	S228-p	453458	human	95.93		AKKAEQGsEEEGEGE		45	113
ABCF1	ABCF1	Q8NE71	6p21.33	S244-p	18908439	human	95.93		EEEEGGEsKADDPyA		2
ABCF1	ABCF1	Q8NE71	6p21.33	Y250-p	3557582	human	95.93		EsKADDPyAHLskKE		2	75
ABCF1	ABCF1	Q8NE71	6p21.33	S254-p	15417466	human	95.93		DDPyAHLskKEKKKL		1	4
ABCF1	ABCF1	Q8NE71	6p21.33	Y267-p	10941656	human	95.93		KLKkQMEyERQVAsL		1	9
ABCF1	ABCF1	Q8NE71	6p21.33	S273-p	23078444	human	95.93		EyERQVAsLkAANAA			1
ABCF1	ABCF1	Q8NE71	6p21.33	S287-p	3851121	human	95.93		AENDFSVsQAEMSSR		1	1
ABCF1	ABCF1	Q8NE71	6p21.33	Y332-p	25728719	human	95.93	ABC_tran	YIVAGRRyGLVGPNG			1
ABCF1	ABCF1	Q8NE71	6p21.33	T343-p	23078450	human	95.93	ABC_tran	GPNGKGKttLLkHIA			1
ABCF1	ABCF1	Q8NE71	6p21.33	T344-p	23078453	human	95.93	ABC_tran	PNGKGKttLLkHIAN			1
ABCF1	ABCF1	Q8NE71	6p21.33	T407-p	23078456	human	95.93	ABC_tran	QLEQGDDtAAERLEk		1	1
ABCF1	ABCF1	Q8NE71	6p21.33	Y416-p	3542612	human	95.93	ABC_tran	AERLEkVyEELRAtG		1	66
ABCF1	ABCF1	Q8NE71	6p21.33	T422-p	18006299	human	95.93	ABC_tran	VyEELRAtGAAAAEA		1	2
ABCF1	ABCF1	Q8NE71	6p21.33	Y551-p	23078459	human	95.93	ABC_tran_Xtn	QKELLkQyEKQEKKL			2
ABCF1	ABCF1	Q8NE71	6p21.33	T580-p	27908629	human	95.93	ABC_tran_Xtn	kQTkEALtRkQQKCR		1
ABCF1	ABCF1	Q8NE71	6p21.33	S595-p	482053	human	95.93	ABC_tran_Xtn	RkNQDEEsQEAPELL		13	2
ABCF1	ABCF1	Q8NE71	6p21.33	S621-p	31906506	human	95.93		FPDPPPLsPPVLGLH		5
ABCF1	ABCF1	Q8NE71	6p21.33	S652-p	23078447	human	95.93	ABC_tran	DFGIDMDsRICIVGP			1
ABCF1	ABCF1	Q8NE71	6p21.33	S665-p	14569372	human	95.93	ABC_tran	GPNGVGKstLLLLLt			1
ABCF1	ABCF1	Q8NE71	6p21.33	T666-p	14569375	human	95.93	ABC_tran	PNGVGKstLLLLLtG		1
ABCF1	ABCF1	Q8NE71	6p21.33	T672-p	33526961	human	95.93	ABC_tran	stLLLLLtGKLtPtH		1
ABCF1	ABCF1	Q8NE71	6p21.33	T676-p	14569378	human	95.93	ABC_tran	LLLtGKLtPtHGEMR		1
ABCF1	ABCF1	Q8NE71	6p21.33	T678-p	14569381	human	95.93	ABC_tran	LtGKLtPtHGEMRKN		2
ABCF1	ABCF1	Q8NE71	6p21.33	Y710-p	55377387	human	95.93	ABC_tran	MEETPTEyLQRGFNL		1
ABCF2	ABCF2	Q9UG63	7q36.1	S125-p	18908445	human	71.29	ABC_tran	GLNGIGKsMLLsAIG		1
ABCF2	ABCF2	Q9UG63	7q36.1	S129-p	31878001	human	71.29	ABC_tran	IGKsMLLsAIGkREV		1
ABCF2	ABCF2	Q9UG63	7q36.1	Y145-p	3663397	human	71.29	ABC_tran	IPEHIDIyHLTREMP		1	1
ABCF2	ABCF2	Q9UG63	7q36.1	T218-p	27442803	human	71.29	ABC_tran	ILHGLGFtPAMQRKK		3
ABCF2	ABCF2	Q9UG63	7q36.1	Y306-p	465083	human	71.29	ABC_tran_Xtn	HNKKLkYyTGNYDQY			1
ABCF2	ABCF2	Q9UG63	7q36.1	Y341-p	22640998	human	71.29	ABC_tran_Xtn	QIAHMkNyIARFGHG			4
ABCF2	ABCF2	Q9UG63	7q36.1	S349-p	476593	human	71.29	ABC_tran_Xtn	IARFGHGsAkLARQA		3
ABCF2	ABCF2	Q9UG63	7q36.1	S369-p	41285119	human	71.29	ABC_tran_Xtn	TLQkMMAsGLtERVV		1
ABCF2	ABCF2	Q9UG63	7q36.1	T372-p	41285122	human	71.29	ABC_tran_Xtn	kMMAsGLtERVVsDk		1
ABCF2	ABCF2	Q9UG63	7q36.1	S377-p	41285125	human	71.29	ABC_tran_Xtn	GLtERVVsDkTLSFy		1
ABCF2	ABCF2	Q9UG63	7q36.1	Y384-p	23078465	human	71.29		sDkTLSFyFPPCGKI			1
ABCF2	ABCF2	Q9UG63	7q36.1	T406-p	23078462	human	71.29		QNVSFKYtKDGPCIY			1
ABCF2	ABCF2	Q9UG63	7q36.1	Y465-p	462208	human	71.29	ABC_tran	SHVkIGRyHQHLQEQ			8
ABCF2	ABCF2	Q9UG63	7q36.1	Y482-p	462209	human	71.29	ABC_tran	LDLSPLEyMMKCyPE			8
ABCF2	ABCF2	Q9UG63	7q36.1	Y487-p	457776	human	71.29	ABC_tran	LEyMMKCyPEIKEKE			8
ABCF2	ABCF2	Q9UG63	7q36.1	S512-p	31088673	human	71.29	ABC_tran	LTGkQQVsPIRNLsD		2
ABCF2	ABCF2	Q9UG63	7q36.1	S518-p	18006302	human	71.29	ABC_tran	VsPIRNLsDGQkCRV		1
ABCF2	ABCF2	Q9UG63	7q36.1	S607-p	56667024	human	71.29		AYkEHLKskLVDEEP		1
ABCF2	ABCF2	Q9UG63	7q36.1	T617-p	18908442	human	71.29		VDEEPQLtkRTHNV_		1
ABCF2	ABCF2 iso2	Q9UG63-2	7q36.1	T620-p	22871900	human	72.44		EPQLTKRtHNVCtLt			1
ABCF2	ABCF2 iso2	Q9UG63-2	7q36.1	T625-p	22871902	human	72.44		KRtHNVCtLtLAsLP			1
ABCF2	ABCF2 iso2	Q9UG63-2	7q36.1	T627-p	22871901	human	72.44		tHNVCtLtLAsLPRP			1
ABCF2	ABCF2 iso2	Q9UG63-2	7q36.1	S630-p	22871903	human	72.44		VCtLtLAsLPRP___			1
ABCF3	ABCF3	Q9NUQ8	3q27.1	T3-p	41285128	human	79.74		_____MAtCAEILRS		1
ABCF3	ABCF3	Q9NUQ8	3q27.1	S79-p	22780814	human	79.74		LRLAEPQsQGNsQVL		1	7
ABCF3	ABCF3	Q9NUQ8	3q27.1	S83-p	22780817	human	79.74		EPQsQGNsQVLLDAP		3	7
ABCF3	ABCF3	Q9NUQ8	3q27.1	T97-p	25279333	human	79.74		PIQLSkItENyDCGt			1
ABCF3	ABCF3	Q9NUQ8	3q27.1	Y100-p	467056	human	79.74		LSkItENyDCGtKLP		1	47
ABCF3	ABCF3	Q9NUQ8	3q27.1	T104-p	23078468	human	79.74		tENyDCGtKLPGLLk			1
ABCF3	ABCF3	Q9NUQ8	3q27.1	S115-p	38488027	human	79.74		GLLkREQssTVNAKK		1
ABCF3	ABCF3	Q9NUQ8	3q27.1	S116-p	5830002	human	79.74		LLkREQssTVNAKKL			1
ABCF3	ABCF3	Q9NUQ8	3q27.1	S155-p	31085518	human	79.74		PLVLEEAsAsQAGsR		2
ABCF3	ABCF3	Q9NUQ8	3q27.1	S157-p	31087510	human	79.74		VLEEAsAsQAGsRKE		1
ABCF3	ABCF3	Q9NUQ8	3q27.1	S161-p	31083834	human	79.74		AsAsQAGsRKESRLE		3
ABCF3	ABCF3	Q9NUQ8	3q27.1	T218-p	25279336	human	79.74	ABC_tran	RNGLGKTtLLKMLAt			1
ABCF3	ABCF3	Q9NUQ8	3q27.1	T225-p	18006305	human	79.74	ABC_tran	tLLKMLAtRSLRVPA		1
ABCF3	ABCF3	Q9NUQ8	3q27.1	T272-p	18006308	human	79.74	ABC_tran	LRRERELtAQIAAGR		1
ABCF3	ABCF3	Q9NUQ8	3q27.1	S283-p	3206493	human	79.74	ABC_tran	AAGRAEGsEAAELAE		4	1
ABCF3	ABCF3	Q9NUQ8	3q27.1	Y427-p	22776802	human	79.74	ABC_tran_Xtn	LLNQQREyEAQQQyR			10
ABCF3	ABCF3	Q9NUQ8	3q27.1	Y433-p	23078471	human	79.74	ABC_tran_Xtn	EyEAQQQyRQHIQVF			2
ABCF3	ABCF3	Q9NUQ8	3q27.1	S452-p	3925170	human	79.74	ABC_tran_Xtn	RYNANRAsQVQSkLK		1	4
ABCG1	ABCG1	P45844	21q22.3	T99-p	23078477	human	75.59		WRKKGYktLLkGIsG			1
ABCG1	ABCG1	P45844	21q22.3	S105-p	23078474	human	75.59	ABC_tran	ktLLkGIsGkFNSGE			1
ABCG1	ABCG1 iso2	P45844-2	21q22.3	T23-p	23078480	human	75.38		SASSLLDtVtNASSY			1
ABCG1	ABCG1 iso2	P45844-2	21q22.3	T25-p	23078482	human	75.38		SSLLDtVtNASSYSA			1
ABCG1	ABCG1 iso8	P45844-8	21q22.3	T84-p	36418002	human	86.63		HEEKAVLtVFTGTAT		1
ABCG2	ABCG2	Q9UNQ0	4q22.1	S50-p	25279339	human	72.31		CYRVKLKsGFLPCRK			1
ABCG2	ABCG2	Q9UNQ0	4q22.1	S100-p	18006311	human	72.31	ABC_tran	LAARKDPsGLsGDVL		1
ABCG2	ABCG2	Q9UNQ0	4q22.1	S103-p	18006314	human	72.31	ABC_tran	RKDPsGLsGDVLING		1
ABCG2	ABCG2	Q9UNQ0	4q22.1	S143-p	23078484	human	72.31	ABC_tran	VRENLQFsAALRLAT			1
ABCG2	ABCG2	Q9UNQ0	4q22.1	S187-p	3959611	human	72.31	ABC_tran	TQFIRGVsGGERKRt			3
ABCG2	ABCG2	Q9UNQ0	4q22.1	T194-p	9216762	human	72.31	ABC_tran	sGGERKRtsIGMELI			1
ABCG2	ABCG2	Q9UNQ0	4q22.1	S195-p	3959616	human	72.31	ABC_tran	GGERKRtsIGMELIT			2
ABCG2	ABCG2	Q9UNQ0	4q22.1	S353-p	36133579	human	72.31		KAELHQLsGGEkKKK		1
ABCG2	ABCG2	Q9UNQ0	4q22.1	T362-p	1818104	human	72.31		GEkKKKItVFKEISY	1
ABCG2	ABCG2	Q9UNQ0	4q22.1	Y464-p	34606523	human	72.31	ABC2_membrane	HEYISGYyRVSSYFL			1
ABCG4	ABCG4	Q9H172	11q23.3	Y567-p	5629615	human	71.9	ABC2_membrane	TYLQWSSyLSyVRyG			1
ABCG4	ABCG4	Q9H172	11q23.3	Y570-p	5629621	human	71.9	ABC2_membrane	QWSSyLSyVRyGFEG			1
ABCG4	ABCG4	Q9H172	11q23.3	Y573-p	5629627	human	71.9	ABC2_membrane	SyLSyVRyGFEGVIL			1
ABCG4	ABCG4	Q9H172	11q23.3	Y583-p	5629633	human	71.9	ABC2_membrane	EGVILTIyGMERGDL			1
ABCG5	ABCG5	Q9H222	2p21	S12-p	23078487	human	72.5		SSLTPGGsMGLQVNR			1
ABCG5	ABCG5	Q9H222	2p21	T108-p	23078489	human	72.5	ABC_tran	GRLGRAGtFLGEVyV			1
ABCG5	ABCG5	Q9H222	2p21	Y114-p	23078492	human	72.5	ABC_tran	GtFLGEVyVNGRALR			1
ABCG5	ABCG5	Q9H222	2p21	S202-p	25279342	human	72.5	ABC_tran	TGERRRVsIAAQLLQ			1
ABCG5	ABCG5	Q9H222	2p21	T338-p	34360892	human	72.5		KSAICHKtLKNIERM			1
ABCG5	ABCG5	Q9H222	2p21	T350-p	50772414	human	72.5		ERMKHLKtLPMVPFK		1
ABCG8	ABCG8	Q9H221	2p21	T166-p	50772420	human	75.68	ABC_tran	PNLTVREtLAFIAQM		1
ABCG8	ABCG8	Q9H221	2p21	Y209-p	50772423	human	75.68	ABC_tran	DTRVGNMyVRGLsGG		1
ABCG8	ABCG8	Q9H221	2p21	S214-p	50772417	human	75.68	ABC_tran	NMyVRGLsGGERRRV		1
ABCG8	ABCG8	Q9H221	2p21	Y314-p	25279345	human	75.68		IGYPCPRysNPADFY			1
ABCG8	ABCG8	Q9H221	2p21	S315-p	25279348	human	75.68		GYPCPRysNPADFYV			1
ABCG8	ABCG8	Q9H221	2p21	T325-p	25279351	human	75.68		ADFYVDLtSIDRRsR			1
ABCG8	ABCG8	Q9H221	2p21	S331-p	23078495	human	75.68		LtSIDRRsREQELAT			2
ABHD1	ABHD1	Q96SE0	2p23.3	Y291-p	23078504	human	45.21	Abhydrolase_1	IRQFDERytsVAFGY			2
ABHD1	ABHD1	Q96SE0	2p23.3	T292-p	23078501	human	45.21	Abhydrolase_1	RQFDERytsVAFGYQ			1
ABHD1	ABHD1	Q96SE0	2p23.3	S293-p	23078498	human	45.21	Abhydrolase_1	QFDERytsVAFGYQD			2
ABHD1	ABHD1	Q96SE0	2p23.3	Y304-p	3729970	human	45.21	Abhydrolase_1	GYQDCVTyyKAASPR			1
ABHD1	ABHD1	Q96SE0	2p23.3	Y305-p	3729975	human	45.21	Abhydrolase_1	YQDCVTyyKAASPRT			1
ABHD10	ABHD10	Q9NUJ1	3q13.2	S17-p	34366053	human	33.93		AAWVPCRsWGWAAVP			1
ABHD10	ABHD10	Q9NUJ1	3q13.2	S32-p	34366056	human	33.93		FGPHRGLsVLLARIP			3
ABHD10	ABHD10	Q9NUJ1	3q13.2	S75-p	18908448	human	33.93		YkkLKGKsPGIIFIP		1
ABHD10	ABHD10	Q9NUJ1	3q13.2	Y87-p	3692516	human	33.93	Abhydrolase_1	FIPGYLSyMNGTKAL			1
ABHD10	ABHD10	Q9NUJ1	3q13.2	Y112-p	462194	human	33.93	Abhydrolase_1	HACIRFDySGVGSsD			14
ABHD10	ABHD10	Q9NUJ1	3q13.2	S118-p	55379558	human	33.93	Abhydrolase_1	DySGVGSsDGNSEES		1
ABHD10	ABHD10	Q9NUJ1	3q13.2	Y215-p	465067	human	33.93		KYSEEGVyNVQYSFI		2	5
ABHD10	ABHD10	Q9NUJ1	3q13.2	S233-p	51390919	human	33.93		EHHCLLHsPIPVNCP		1
ABHD11	ABHD11	Q8NFV4	7q11.23	S9-p	23078507	human	34.69		RAGQQLAsMLRWTRA			1
ABHD11	ABHD11	Q8NFV4	7q11.23	Y57-p	56663992	human	34.69		PRPLPLSyRLLDGEA		1
ABHD11	ABHD11	Q8NFV4	7q11.23	S196-p	50772426	human	34.69	Abhydrolase_6	IADELPRsRARkLAD		2
ABHD11	ABHD11	Q8NFV4	7q11.23	T221-p	34365241	human	34.69	Abhydrolase_6	AVRQHLLtNLVEVDG			1
ABHD12	ABHD12	Q8N2K0	20p11.21	T5-p	27442806	human	45.1		___MRKRtEPVALEH		1
ABHD12	ABHD12	Q8N2K0	20p11.21	T43-p	36133812	human	45.1		LKQNLRLtGPAAAEP		1
ABHD12	ABHD12	Q8N2K0	20p11.21	Y110-p	465376	human	45.1		LNFVRVPyFIDLKKP			1
ABHD12	ABHD12	Q8N2K0	20p11.21	S195-p	55377242	human	45.1	Hydrolase_4	ELYKVLSsLGYHVVT		1
ABHD12	ABHD12	Q8N2K0	20p11.21	S235-p	23078509	human	45.1	Hydrolase_4	FDWIkARsGDNPVyI			1
ABHD12	ABHD12	Q8N2K0	20p11.21	Y241-p	23078521	human	45.1	Hydrolase_4	RsGDNPVyIWGHsLG			1
ABHD12	ABHD12	Q8N2K0	20p11.21	S246-p	23078512	human	45.1	Hydrolase_4	PVyIWGHsLGtGVAt			1
ABHD12	ABHD12	Q8N2K0	20p11.21	T249-p	23078515	human	45.1	Hydrolase_4	IWGHsLGtGVAtNLV			1
ABHD12	ABHD12	Q8N2K0	20p11.21	T253-p	23078518	human	45.1	Hydrolase_4	sLGtGVAtNLVRRLC			1
ABHD12	ABHD12	Q8N2K0	20p11.21	S273-p	55377246	human	45.1	Hydrolase_4	PDALILEsPFTNIRE		1
ABHD12	ABHD12	Q8N2K0	20p11.21	Y345-p	11154633	human	45.1		FQLGRKLySIAAPAR			1
ABHD12B	ABHD12B	Q7Z5M8	14q22.1	T96-p	56662012	human	40.78		PELKIPHtVNFYLRV		1
ABHD12B	ABHD12B	Q7Z5M8	14q22.1	T306-p	23078524	human	40.78		LHGEDDRtVPLEyGK			1
ABHD12B	ABHD12B	Q7Z5M8	14q22.1	Y311-p	23078526	human	40.78		DRtVPLEyGKKLYEI			1
ABHD13	ABHD13	Q7L211	13q33.3	S260-p	50772429	human	38.55		ISQCRMPsLFISGLs		1
ABHD13	ABHD13	Q7L211	13q33.3	S267-p	50772433	human	38.55		sLFISGLsDQLIPPV		1
ABHD14A	ABHD14A	Q9BUJ0	3p21.2	T145-p	23078528	human	29.76	Abhydrolase_6	APSkEAStEAGRAAL			1
ABHD14B	ABHD14B	Q96IU4	3p21.2	S91-p	34505644	human	22.35	Abhydrolase_6	IGELAPGsFLAAVVD		1
ABHD14B	ABHD14B	Q96IU4	3p21.2	Y147-p	10422104	human	22.35		DKINAANyASVkTPA		1	1
ABHD15	ABHD15	Q6UXT9	17q11.2	S203-p	28737500	human	51.77	Hydrolase_4	HHGCPLVsPRLQPFG		1
ABHD15	ABHD15	Q6UXT9	17q11.2	S313-p	29575882	human	51.77	Hydrolase_4	SRLFRSRsLREFEEA		1
ABHD15	ABHD15	Q6UXT9	17q11.2	T416-p	25279354	human	51.77		LESFRALtEFFRTEE			1
ABHD15	ABHD15	Q6UXT9	17q11.2	S434-p	9159765	human	51.77		GLSRHRAsFLGGRRr		6	8
ABHD15	ABHD15	Q6UXT9	17q11.2	S452-p	31889425	human	51.77		LQRREVSsSSNLEEI		1
ABHD16A	BAT5	O95870	6p21.33	S6-p	50774084	human	63.24		__MAkLLsCVLGPRL		1
ABHD16A	BAT5	O95870	6p21.33	T32-p	471868	human	63.24		APASVPEtPtAVTAP		5	12
ABHD16A	BAT5	O95870	6p21.33	T34-p	23085862	human	63.24		ASVPEtPtAVTAPHS		1	1
ABHD16A	BAT5	O95870	6p21.33	S42-p	56652009	human	63.24		AVTAPHSsSWDtYYQ		1
ABHD16A	BAT5	O95870	6p21.33	T46-p	56652013	human	63.24		PHSsSWDtYYQPRAL		1
ABHD16A	BAT5	O95870	6p21.33	Y87-p	22776907	human	63.24		FYLYRKGyLsLsKVV			3
ABHD16A	BAT5	O95870	6p21.33	S89-p	22776910	human	63.24		LYRKGyLsLsKVVPF			3
ABHD16A	BAT5	O95870	6p21.33	S91-p	22776913	human	63.24		RKGyLsLsKVVPFSH			3
ABHD16A	BAT5	O95870	6p21.33	Y418-p	23085865	human	63.24		NAEQLCRyQGPVLLI			1
ABHD16A	BAT5	O95870	6p21.33	S443-p	23085859	human	63.24		TVPEDIMsNRGNDLL			1
ABHD16B	ABHD16B	Q9H3Z7	20q13.33	T66-p	25285214	human	52.55		VWLLRDEtLGGDALG			1
ABHD16B	ABHD16B	Q9H3Z7	20q13.33	Y112-p	987509	human	52.55		SLGRWLVyPGSVSLM			1
ABHD16B	ABHD16B	Q9H3Z7	20q13.33	Y138-p	987513	human	52.55		QERLVERyHGRRAKL			1
ABHD16B	ABHD16B	Q9H3Z7	20q13.33	T271-p	23088603	human	52.55	Abhydrolase_1	GALVLDAtFDDLVPL			1
ABHD16B	ABHD16B	Q9H3Z7	20q13.33	Y356-p	23088606	human	52.55	Abhydrolase_1	LRLLEHRyPVVMARE			1
ABHD17A	ABHD17A	Q96GS6	19p13.3	S5-p	23104325	human	33.99		___MNGLsLsELCCL			1
ABHD17A	ABHD17A	Q96GS6	19p13.3	S7-p	23104327	human	33.99		_MNGLsLsELCCLFC			1
ABHD17A	ABHD17A	Q96GS6	19p13.3	T55-p	23104329	human	33.99		AGAAPLGtLRASSGA			3
ABHD17A	ABHD17A	Q96GS6	19p13.3	S307-p	14159970	human	33.99		FISQELPsQRA____		2
ABHD17B	FAM108B1	Q5VST6	9q21.13	S185-p	23104337	human	32.21	Hydrolase_4	DLAARYEsAAVILHs			1
ABHD17B	FAM108B1	Q5VST6	9q21.13	S192-p	55376414	human	32.21	Hydrolase_4	sAAVILHsPLTSGMR		1
ABHD17B	FAM108B1	Q5VST6	9q21.13	S282-p	4743163	human	32.21		ERLkQFVsQELVNL_		3	3
ABHD17C	FAM108C1	Q6PCB6	15q25.1	T43-p	19014277	human	35.83		LPPEPTYtVLAPEQR			1
ABHD17C	FAM108C1	Q6PCB6	15q25.1	Y99-p	4113178	human	35.83		SERADWQySQRELDA			3
ABHD17C	FAM108C1	Q6PCB6	15q25.1	S169-p	23104340	human	35.83	Hydrolase_4	NIFSYDYsGyGVSSG			1
ABHD17C	FAM108C1	Q6PCB6	15q25.1	Y171-p	12227623	human	35.83	Hydrolase_4	FSYDYsGyGVSSGkP			1
ABHD18	ABHD18	Q0P651	4q28.2	T255-p	11093050	human	46.95	DUF2048	TSSADkLtNLNLVSR			1
ABHD18	ABHD18	Q0P651	4q28.2	S284-p	11093054	human	46.95	DUF2048	PADCHNSsKTSVSAT			1
ABHD18	ABHD18	Q0P651	4q28.2	Y317-p	486471	human	46.95	DUF2048	LSTNkSGyTSRNPQS		1
ABHD18	ABHD18	Q0P651	4q28.2	Y397-p	36840219	human	46.95	DUF2048	WPGCEIRyLEGGHIS		1
ABHD2	ABHD2	P08910	15q26.1	Y27-p	25279357	human	48.31	TM	AAVAAVLyVIVRCLN			1
ABHD2	ABHD2	P08910	15q26.1	S49-p	25279360	human	48.31		PDLYFQDsGLsRFLL			1
ABHD2	ABHD2	P08910	15q26.1	S52-p	25279363	human	48.31		YFQDsGLsRFLLkSC			1
ABHD2	ABHD2	P08910	15q26.1	T63-p	23078531	human	48.31		LkSCPLLtkEYIPPL			1
ABHD2	ABHD2	P08910	15q26.1	Y83-p	10280247	human	48.31		GHIQTALyGkMGRVR			2
ABHD2	ABHD2	P08910	15q26.1	Y334-p	25656000	human	48.31	Abhydrolase_1	MRYLHRIyVPLMLVN			1
ABHD2	ABHD2	P08910	15q26.1	S415-p	4781649	human	48.31		ERNkLQCsDTEQVEA		3
ABHD3	ABHD3	Q8WU67	18q11.2	Y156-p	40434088	human	46.01	Abhydrolase_1	TGTSKESyILHMIHL		1
ABHD3	ABHD3	Q8WU67	18q11.2	Y169-p	40434091	human	46.01	Abhydrolase_1	HLSEELGyRCVVFNN		1
ABHD4	ABHD4	Q8TB40	14q11.2	S146-p	23078534	human	38.79	Abhydrolase_1	SMILLGHsLGGFLAT			1
ABHD4	ABHD4	Q8TB40	14q11.2	Y309-p	3728524	human	38.79	Abhydrolase_1	KMQRPDSyVRDMEIK			1
ABHD5	ABHD5	Q8WTS1	3p21.33	Y236-p	25279375	human	39.1	Abhydrolase_1	RPDFKRKySSMFEDD			1
ABHD8	ABHD8	Q96I13	19p13.11	S138-p	11551200	human	47.33		LAPGSAGsGSGsGsG		1
ABHD8	ABHD8	Q96I13	19p13.11	S142-p	23078537	human	47.33		SAGsGSGsGsGGRRR			1
ABHD8	ABHD8	Q96I13	19p13.11	S144-p	23078539	human	47.33		GsGSGsGsGGRRRRA			1
ABI1	Abi-1	Q8IZP0	10p12.1	Y23-p	456322	human	55.08		KRALIESyQNLTRVA		3	148
ABI1	Abi-1	Q8IZP0	10p12.1	Y37-p	23078550	human	55.08		ADYCENNyIQATDkR			3
ABI1	Abi-1	Q8IZP0	10p12.1	S88-p	27115701	human	55.08		SQLRRMEsSINHISQ		1
ABI1	Abi-1	Q8IZP0	10p12.1	Y143-p	3696617	human	55.08	Abi_HHR	YIRkPIDyTVLDDVG			2
ABI1	Abi-1	Q8IZP0	10p12.1	T168-p	15407270	human	55.08	Abi_HHR	GNNQPARtGtLSRtN		1
ABI1	Abi-1	Q8IZP0	10p12.1	T170-p	23078544	human	55.08	Abi_HHR	NQPARtGtLSRtNPP			1
ABI1	Abi-1	Q8IZP0	10p12.1	T174-p	3655542	human	55.08		RtGtLSRtNPPtQKP		5
ABI1	Abi-1	Q8IZP0	10p12.1	T178-p	3655545	human	55.08		LSRtNPPtQKPPsPP		7	5
ABI1	Abi-1	Q8IZP0	10p12.1	S183-p	486178	human	55.08		PPtQKPPsPPMsGRG	1	34	46
ABI1	Abi-1	Q8IZP0	10p12.1	S187-p	3655548	human	55.08		KPPsPPMsGRGtLGR		7	5
ABI1	Abi-1	Q8IZP0	10p12.1	T191-p	3655551	human	55.08		PPMsGRGtLGRNtPy		2	5
ABI1	Abi-1	Q8IZP0	10p12.1	T196-p	7997012	human	55.08		RGtLGRNtPyKtLEP		6	18
ABI1	Abi-1	Q8IZP0	10p12.1	Y198-p	455437	human	55.08		tLGRNtPyKtLEPVK		15	433
ABI1	Abi-1	Q8IZP0	10p12.1	T200-p	4251463	human	55.08		GRNtPyKtLEPVKPP		11	71
ABI1	Abi-1	Q8IZP0	10p12.1	T208-p	12477721	human	55.08		LEPVKPPtVPNDyMt		1	3
ABI1	Abi-1	Q8IZP0	10p12.1	Y213-p	449523	human	55.08		PPtVPNDyMtsPARL	2	29	618
ABI1	Abi-1	Q8IZP0	10p12.1	T215-p	3205887	human	55.08		tVPNDyMtsPARLGs		6	48
ABI1	Abi-1	Q8IZP0	10p12.1	S216-p	3205884	human	55.08		VPNDyMtsPARLGsQ	2	8	32
ABI1	Abi-1	Q8IZP0	10p12.1	S222-p	3655554	human	55.08		tsPARLGsQHsPGRt		16	84
ABI1	Abi-1	Q8IZP0	10p12.1	S225-p	1983922	human	55.08		ARLGsQHsPGRtAsL	1	29	92
ABI1	Abi-1	Q8IZP0	10p12.1	T229-p	5254340	human	55.08		sQHsPGRtAsLNQRP		2	9
ABI1	Abi-1	Q8IZP0	10p12.1	S231-p	3655557	human	55.08		HsPGRtAsLNQRPRt		14	28
ABI1	Abi-1	Q8IZP0	10p12.1	T238-p	5954135	human	55.08		sLNQRPRtHsGssGG			3
ABI1	Abi-1	Q8IZP0	10p12.1	S240-p	4653614	human	55.08		NQRPRtHsGssGGsG			56
ABI1	Abi-1	Q8IZP0	10p12.1	S242-p	5954142	human	55.08		RPRtHsGssGGsGsR			52
ABI1	Abi-1	Q8IZP0	10p12.1	S243-p	15424912	human	55.08		PRtHsGssGGsGsRE			4
ABI1	Abi-1	Q8IZP0	10p12.1	S246-p	10990813	human	55.08		HsGssGGsGsRENsG			7
ABI1	Abi-1	Q8IZP0	10p12.1	S248-p	15424915	human	55.08		GssGGsGsRENsGSS			1
ABI1	Abi-1	Q8IZP0	10p12.1	S252-p	17599500	human	55.08		GsGsRENsGSSSIGI		1
ABI1	Abi-1	Q8IZP0	10p12.1	T265-p	18715504	human	55.08		GIPIAVPtPsPPTIG	1
ABI1	Abi-1	Q8IZP0	10p12.1	S267-p	18715503	human	55.08		PIAVPtPsPPTIGPE	1
ABI1	Abi-1	Q8IZP0	10p12.1	S319-p	1245380	human	55.08		GTMTRQIsRHNstts		5	49
ABI1	Abi-1	Q8IZP0	10p12.1	S323-p	472394	human	55.08		RQIsRHNsttsstss		17	292
ABI1	Abi-1	Q8IZP0	10p12.1	T324-p	4959703	human	55.08		QIsRHNsttsstssG		1	37
ABI1	Abi-1	Q8IZP0	10p12.1	T325-p	1220440	human	55.08		IsRHNsttsstssGG			11
ABI1	Abi-1	Q8IZP0	10p12.1	S326-p	1220444	human	55.08		sRHNsttsstssGGy		2	11
ABI1	Abi-1	Q8IZP0	10p12.1	S327-p	15407267	human	55.08		RHNsttsstssGGyR			5
ABI1	Abi-1	Q8IZP0	10p12.1	T328-p	11063841	human	55.08		HNsttsstssGGyRR			3
ABI1	Abi-1	Q8IZP0	10p12.1	S329-p	10991249	human	55.08		NsttsstssGGyRRt			8
ABI1	Abi-1	Q8IZP0	10p12.1	S330-p	12199810	human	55.08		sttsstssGGyRRtP			7
ABI1	Abi-1	Q8IZP0	10p12.1	Y333-p	454228	human	55.08		sstssGGyRRtPsVT		4	77
ABI1	Abi-1	Q8IZP0	10p12.1	T336-p	3655560	human	55.08		ssGGyRRtPsVTAQF		1	5
ABI1	Abi-1	Q8IZP0	10p12.1	S338-p	5249192	human	55.08		GGyRRtPsVTAQFSA		1	42
ABI1	Abi-1	Q8IZP0	10p12.1	Y355-p	23078547	human	55.08		HVNGGPLySQNSIsI		1	1
ABI1	Abi-1	Q8IZP0	10p12.1	S361-p	3655563	human	55.08		LySQNSIsIAPPPPP		1
ABI1	Abi-1	Q8IZP0	10p12.1	S392-p	12626405	human	55.08		VQENIADsPtPPPPP	1	1
ABI1	Abi-1	Q8IZP0	10p12.1	T394-p	12626406	human	55.08		ENIADsPtPPPPPPP	1	1
ABI1	Abi-1	Q8IZP0	10p12.1	S410-p	12626407	human	55.08		DIPMFDDsPPPPPPP	1	1
ABI1	Abi-1	Q8IZP0	10p12.1	Y421-p	15165600	human	55.08		PPPPPVDyEDEEAAV	1
ABI1	Abi-1	Q8IZP0	10p12.1	Y431-p	6158447	human	55.08		EEAAVVQyNDPyADG		2	10
ABI1	Abi-1	Q8IZP0	10p12.1	Y435-p	475077	human	55.08		VVQyNDPyADGDPAW	1	1	11
ABI1	Abi-1	Q8IZP0	10p12.1	Y455-p	3589548	human	55.08	SH3_1	IEKVVAIyDYtKDKD		1	3
ABI1	Abi-1	Q8IZP0	10p12.1	T458-p	4345600	human	55.08	SH3_1	VVAIyDYtKDKDDEL			1
ABI1	Abi-1	Q8IZP0	10p12.1	Y484-p	462899	human	55.08	SH3_1	KKNDDGWyEGVCNRV			13
ABI1	Abi-1	Q8IZP0	10p12.1	Y499-p	5571333	human	55.08		TGLFPGNyVEsIMHy			1
ABI1	Abi-1	Q8IZP0	10p12.1	S502-p	23078541	human	55.08		FPGNyVEsIMHytD_			1
ABI1	Abi-1	Q8IZP0	10p12.1	Y506-p	5571340	human	55.08		yVEsIMHytD_____	1		4
ABI1	Abi-1	Q8IZP0	10p12.1	T507-p	4757980	human	55.08		VEsIMHytD______		3	3
ABI1	Abi-1 iso11	Q8IZP0-11	10p12.1	T104-p	15407270	human	35.92		GNNQPARtGtLsRTN			1
ABI1	Abi-1 iso11	Q8IZP0-11	10p12.1	T106-p	23078544	human	35.92		NQPARtGtLsRTNPP			1
ABI1	Abi-1 iso11	Q8IZP0-11	10p12.1	S108-p	33690001	human	35.92		PARtGtLsRTNPPTQ			1
ABI1	Abi-1 iso2	Q8IZP0-2	10p12.1	S241-p	10990813	human	48.68		HSGSSGGsGSRENSG			1
ABI1	Abi-1 iso2	Q8IZP0-2	10p12.1	S276-p	15227988	human	48.68		APGSAPGsQYGTMTR		1	2
ABI1	Abi-1 iso3	Q8IZP0-3	10p12.1	T238-p	5954135	human	49.38		SLNQRPRtHsGsSGG			3
ABI1	Abi-1 iso3	Q8IZP0-3	10p12.1	S240-p	4653614	human	49.38		NQRPRtHsGsSGGSG		1	2
ABI1	Abi-1 iso3	Q8IZP0-3	10p12.1	S242-p	5954142	human	49.38		RPRtHsGsSGGSGsR			3
ABI1	Abi-1 iso3	Q8IZP0-3	10p12.1	S248-p	15424915	human	49.38		GsSGGSGsRENsGss			2
ABI1	Abi-1 iso3	Q8IZP0-3	10p12.1	S252-p	17599500	human	49.38		GSGsRENsGssSIGI			1
ABI1	Abi-1 iso3	Q8IZP0-3	10p12.1	S254-p	5263663	human	49.38		GsRENsGssSIGIPI			3
ABI1	Abi-1 iso3	Q8IZP0-3	10p12.1	S255-p	23078553	human	49.38		sRENsGssSIGIPIA			1
ABI1	Abi-1 iso3	Q8IZP0-3	10p12.1	T265-p	18715504	human	49.38		GIPIAVPtPsPPtIG			1
ABI1	Abi-1 iso3	Q8IZP0-3	10p12.1	S267-p	18715503	human	49.38		PIAVPtPsPPtIGPA			1
ABI1	Abi-1 iso3	Q8IZP0-3	10p12.1	T270-p	23078557	human	49.38		VPtPsPPtIGPAAPG			1
ABI1	Abi-1 iso3	Q8IZP0-3	10p12.1	S278-p	23078555	human	49.38		IGPAAPGsAPGsQyG			1
ABI1	Abi-1 iso3	Q8IZP0-3	10p12.1	S282-p	15227988	human	49.38		APGsAPGsQyGTMTR		1	7
ABI1	Abi-1 iso3	Q8IZP0-3	10p12.1	Y284-p	10421184	human	49.38		GsAPGsQyGTMTRQI		1
ABI2	Abi-2	Q9NYB9	2q33.2	S88-p	27442810	human	55.66		SQLRRMEsSINHISQ		1
ABI2	Abi-2	Q9NYB9	2q33.2	T174-p	31886520	human	55.66		kMGGLPRttPPtQKP		1
ABI2	Abi-2	Q9NYB9	2q33.2	T175-p	4710614	human	55.66		MGGLPRttPPtQKPP		2
ABI2	Abi-2	Q9NYB9	2q33.2	T178-p	7150102	human	55.66		LPRttPPtQKPPsPP		2	1
ABI2	Abi-2	Q9NYB9	2q33.2	S183-p	4710620	human	55.66		PPtQKPPsPPMsGKG		18	3
ABI2	Abi-2	Q9NYB9	2q33.2	S187-p	31886523	human	55.66		KPPsPPMsGKGtLGR		2
ABI2	Abi-2	Q9NYB9	2q33.2	T191-p	56667033	human	55.66		PPMsGKGtLGRHsPy		1
ABI2	Abi-2	Q9NYB9	2q33.2	S196-p	7990470	human	55.66		KGtLGRHsPyRtLEP		7	9
ABI2	Abi-2	Q9NYB9	2q33.2	Y198-p	459362	human	55.66		tLGRHsPyRtLEPVr		1	11
ABI2	Abi-2	Q9NYB9	2q33.2	T200-p	7997016	human	55.66		GRHsPyRtLEPVrPP			2
ABI2	Abi-2	Q9NYB9	2q33.2	Y213-p	454672	human	55.66		PPVVPNDyVPsPtRN		10	388
ABI2	Abi-2	Q9NYB9	2q33.2	S216-p	3214074	human	55.66		VPNDyVPsPtRNMAP		7	2
ABI2	Abi-2	Q9NYB9	2q33.2	T218-p	23078562	human	55.66		NDyVPsPtRNMAPsQ			1
ABI2	Abi-2	Q9NYB9	2q33.2	S224-p	3214077	human	55.66		PtRNMAPsQQsPVrt		5
ABI2	Abi-2	Q9NYB9	2q33.2	S227-p	3214080	human	55.66		NMAPsQQsPVrtAsV		27	18
ABI2	Abi-2	Q9NYB9	2q33.2	T231-p	31875074	human	55.66		sQQsPVrtAsVNQRN		1
ABI2	Abi-2	Q9NYB9	2q33.2	S233-p	9320912	human	55.66		QsPVrtAsVNQRNRt		1	16
ABI2	Abi-2	Q9NYB9	2q33.2	T240-p	11180227	human	55.66		sVNQRNRtysSsGSS		1	3
ABI2	Abi-2	Q9NYB9	2q33.2	Y241-p	11181865	human	55.66		VNQRNRtysSsGSSG		1	4
ABI2	Abi-2	Q9NYB9	2q33.2	S242-p	6145641	human	55.66		NQRNRtysSsGSSGG		8	52
ABI2	Abi-2	Q9NYB9	2q33.2	S244-p	11131867	human	55.66		RNRtysSsGSSGGSH		1	4
ABI2	Abi-2	Q9NYB9	2q33.2	S253-p	23078559	human	55.66		SSGGSHPsSRSSSRE			1
ABI2	Abi-2	Q9NYB9	2q33.2	T361-p	4710626	human	55.66		NRPASRHtPPtIGGs		4
ABI2	Abi-2	Q9NYB9	2q33.2	T364-p	31869948	human	55.66		ASRHtPPtIGGsLPy		1
ABI2	Abi-2	Q9NYB9	2q33.2	S368-p	2048297	human	55.66		tPPtIGGsLPyRRPP		19	2
ABI2	Abi-2	Q9NYB9	2q33.2	Y371-p	465073	human	55.66		tIGGsLPyRRPPsIT		5	43
ABI2	Abi-2	Q9NYB9	2q33.2	S376-p	25728731	human	55.66		LPyRRPPsITSQTSL			2
ABI2	Abi-2	Q9NYB9	2q33.2	Y460-p	4252374	human	55.66	SH3_9	LEKVVAIyDYtKDkE		1	3
ABI2	Abi-2	Q9NYB9	2q33.2	T463-p	4611918	human	55.66	SH3_9	VVAIyDYtKDkEDEL			1
ABI2	Abi-2	Q9NYB9	2q33.2	S512-p	50832269	human	55.66		VESIMHYsE______		1
ABI2	Abi-2 iso2	Q9NYB9-2	2q33.2	Y207-p	454672	human	52.45		PPVVPNDyVPSPTRN			3
ABI2	Abi-2 iso2	Q9NYB9-2	2q33.2	S236-p	6145641	human	52.45		NQRNRTYsSSGSSGG			1
ABI2	Abi-2 iso2	Q9NYB9-2	2q33.2	S271-p	41450123	human	52.45		PIAVPTPsPPsVFPG		2
ABI2	Abi-2 iso2	Q9NYB9-2	2q33.2	S274-p	23078565	human	52.45		VPTPsPPsVFPGHPV			6
ABI2	Abi-2 iso2	Q9NYB9-2	2q33.2	Y284-p	6200312	human	52.45		PGHPVQFysMNrPAS			2
ABI2	Abi-2 iso2	Q9NYB9-2	2q33.2	S285-p	7999040	human	52.45		GHPVQFysMNrPASR		1	2
ABI2	Abi-2 iso2	Q9NYB9-2	2q33.2	Y304-p	465073	human	52.45		TIGGSLPyRRPPSIT			1
ABI3	ABI3	Q9P2A4	17q21.32	T134-p	15401927	human	39.04	Abi_HHR	PENLPPLtPYCRRPL		1	3
ABI3	ABI3	Q9P2A4	17q21.32	T165-p	4936978	human	39.04	Abi_HHR	TQLSRTGtLSRKsIK			1
ABI3	ABI3	Q9P2A4	17q21.32	S170-p	4935932	human	39.04		TGtLSRKsIKAPATP		1	3
ABI3	ABI3	Q9P2A4	17q21.32	S210-p	23054098	human	39.04		SAASSAFsLASAGsA			1
ABI3	ABI3	Q9P2A4	17q21.32	S216-p	4755287	human	39.04		FsLASAGsAEGVGGA		1
ABI3	ABI3	Q9P2A4	17q21.32	T258-p	472311	human	39.04		EVFQRPPtLEELsPP			1
ABI3	ABI3	Q9P2A4	17q21.32	S263-p	34506703	human	39.04		PPtLEELsPPPPDEE		1
ABI3	ABI3	Q9P2A4	17q21.32	T338-p	25279378	human	39.04	SH3_9	EGTVICVtRRysDGW			1
ABI3	ABI3	Q9P2A4	17q21.32	Y341-p	4755292	human	39.04	SH3_9	VICVtRRysDGWCEG			1
ABI3	ABI3	Q9P2A4	17q21.32	S342-p	4755297	human	39.04	SH3_9	ICVtRRysDGWCEGV	1	5	1
ABI3	ABI3	Q9P2A4	17q21.32	S365-p	25279381	human	39.04		PGNYVEPsC______			1
ABI3BP	ABI3BP	Q7Z7G0	3q12.2	S116-p	25279387	human	118.64		PSQKKSCsGKTRSRK			1
ABI3BP	ABI3BP	Q7Z7G0	3q12.2	S222-p	27442815	human	118.64		NHKTVVGsKKVNGKI		1
ABI3BP	ABI3BP	Q7Z7G0	3q12.2	T251-p	22776805	human	118.64		PRKLIPItIIKQVIQ			1
ABI3BP	ABI3BP	Q7Z7G0	3q12.2	S417-p	25279384	human	118.64		TSDRILDsIPPKTSR			1
ABI3BP	ABI3BP	Q7Z7G0	3q12.2	T425-p	23078569	human	118.64		IPPKTSRtLEQPRAT			3
ABI3BP	ABI3BP	Q7Z7G0	3q12.2	S468-p	22349995	human	118.64		QQTTSIPsTPKRRPR		1
ABI3BP	ABI3BP	Q7Z7G0	3q12.2	S488-p	34365214	human	118.64		TKPERTTsAGtItPK		1	1
ABI3BP	ABI3BP	Q7Z7G0	3q12.2	T491-p	54413226	human	118.64		ERTTsAGtItPKIsK		1
ABI3BP	ABI3BP	Q7Z7G0	3q12.2	T493-p	23078572	human	118.64		TTsAGtItPKIsKSP			1
ABI3BP	ABI3BP	Q7Z7G0	3q12.2	S497-p	23078567	human	118.64		GtItPKIsKSPEPTW			1
ABI3BP	ABI3BP	Q7Z7G0	3q12.2	S692-p	5243476	human	118.64		SGADRNVsVDstHPT			4
ABI3BP	ABI3BP	Q7Z7G0	3q12.2	S695-p	5243482	human	118.64		DRNVsVDstHPTKKP			1
ABI3BP	ABI3BP	Q7Z7G0	3q12.2	T696-p	5243488	human	118.64		RNVsVDstHPTKKPG			1
ABI3BP	ABI3BP	Q7Z7G0	3q12.2	S772-p	34503015	human	118.64		KQPTVPAsGEELENI		2
ABI3BP	ABI3BP iso4	Q7Z7G0-4	3q12.2	S185-p	33526904	human	86.79		VTLRPEAsTTLASKT		1
ABI3BP	ABI3BP iso4	Q7Z7G0-4	3q12.2	T203-p	5205873	human	86.79		TRRPRLRtKTTPRPE			1
ABI3BP	ABI3BP iso4	Q7Z7G0-4	3q12.2	S401-p	5243476	human	86.79		SGADRNVsVDstHPT			1
ABI3BP	ABI3BP iso4	Q7Z7G0-4	3q12.2	S404-p	5243482	human	86.79		DRNVsVDstHPTKKP			1
ABI3BP	ABI3BP iso4	Q7Z7G0-4	3q12.2	T405-p	5243488	human	86.79		RNVsVDstHPTKKPG			1
ABL1	Abl	P00519	9q34.12	S43-p	5451204	human	122.87		DFEPQGLsEAARWNs			2
ABL1	Abl	P00519	9q34.12	S50-p	461026	human	122.87		sEAARWNsKENLLAG		2	18
ABL1	Abl	P00519	9q34.12	Y70-p	462900	human	122.87	SH3_1	PNLFVALyDFVAsGD	2		12	3098
ABL1	Abl	P00519	9q34.12	S75-p	15401930	human	122.87	SH3_1	ALyDFVAsGDNTLSI			4
ABL1	Abl	P00519	9q34.12	Y93-p	456518	human	122.87	SH3_1	EKLRVLGyNHNGEWC		1	193
ABL1	Abl	P00519	9q34.12	S113-p	15228064	human	122.87	SH3_1	NGQGWVPsNyItPVN			9
ABL1	Abl	P00519	9q34.12	Y115-p	450305	human	122.87		QGWVPsNyItPVNSL	2	6	200
ABL1	Abl	P00519	9q34.12	T117-p	23078590	human	122.87		WVPsNyItPVNSLEK			1
ABL1	Abl	P00519	9q34.12	Y128-p	459259	human	122.87	SH2	SLEKHSWyHGPVSRN	1	2	207
ABL1	Abl	P00519	9q34.12	Y139-p	456712	human	122.87	SH2	VSRNAAEyLLsSGIN	2		51
ABL1	Abl	P00519	9q34.12	S142-p	23078575	human	122.87	SH2	NAAEyLLsSGINGSF			3
ABL1	Abl	P00519	9q34.12	Y167-p	480719	human	122.87	SH2	QRSISLRyEGRVyHy			14
ABL1	Abl	P00519	9q34.12	Y172-p	460505	human	122.87	SH2	LRyEGRVyHyRINTA	1	1	104
ABL1	Abl	P00519	9q34.12	Y174-p	460543	human	122.87	SH2	yEGRVyHyRINTAsD			1
ABL1	Abl	P00519	9q34.12	S180-p	12117355	human	122.87	SH2	HyRINTAsDGKLyVs			32
ABL1	Abl	P00519	9q34.12	Y185-p	450304	human	122.87	SH2	TAsDGKLyVsSESRF	3	13	514	3009
ABL1	Abl	P00519	9q34.12	S187-p	15424921	human	122.87	SH2	sDGKLyVsSESRFNT			4
ABL1	Abl	P00519	9q34.12	Y215-p	469589	human	122.87		GLITTLHyPAPKRNK	1		17
ABL1	Abl	P00519	9q34.12	T224-p	15228067	human	122.87		APKRNKPtVyGVsPN			30
ABL1	Abl	P00519	9q34.12	Y226-p	450303	human	122.87		KRNKPtVyGVsPNyD	13	8	303	2868; 2861
ABL1	Abl	P00519	9q34.12	S229-p	15424918	human	122.87		KPtVyGVsPNyDKWE			67
ABL1	Abl	P00519	9q34.12	Y232-p	450302	human	122.87		VyGVsPNyDKWEMER	2	4	250
ABL1	Abl	P00519	9q34.12	T243-p	23078593	human	122.87	Pkinase_Tyr	EMERTDItMKHKLGG			1
ABL1	Abl	P00519	9q34.12	Y253-p	450301	human	122.87	Pkinase_Tyr	HKLGGGQyGEVyEGV	4	7	273
ABL1	Abl	P00519	9q34.12	Y257-p	450300	human	122.87	Pkinase_Tyr	GGQyGEVyEGVWKKy	4	12	312
ABL1	Abl	P00519	9q34.12	Y264-p	450299	human	122.87	Pkinase_Tyr	yEGVWKKysLtVAVK	1	4	55
ABL1	Abl	P00519	9q34.12	S265-p	18908454	human	122.87	Pkinase_Tyr	EGVWKKysLtVAVKT		1	1
ABL1	Abl	P00519	9q34.12	T267-p	18006317	human	122.87	Pkinase_Tyr	VWKKysLtVAVKTLk		1
ABL1	Abl	P00519	9q34.12	T306-p	23078596	human	122.87	Pkinase_Tyr	VQLLGVCtREPPFyI		1	2
ABL1	Abl	P00519	9q34.12	Y312-p	4922741	human	122.87	Pkinase_Tyr	CtREPPFyIITEFMT	1
ABL1	Abl	P00519	9q34.12	Y320-p	4922750	human	122.87	Pkinase_Tyr	IITEFMTyGNLLDYL			4
ABL1	Abl	P00519	9q34.12	T389-p	23078599	human	122.87	Pkinase_Tyr	FGLSRLMtGDtytAH			3
ABL1	Abl	P00519	9q34.12	T392-p	4272451	human	122.87	Pkinase_Tyr	SRLMtGDtytAHAGA		1	70
ABL1	Abl	P00519	9q34.12	Y393-p	450298	human	122.87	Pkinase_Tyr	RLMtGDtytAHAGAk	10	38	1410	2865
ABL1	Abl	P00519	9q34.12	T394-p	450297	human	122.87	Pkinase_Tyr	LMtGDtytAHAGAkF		5	425
ABL1	Abl	P00519	9q34.12	Y413-p	456519	human	122.87	Pkinase_Tyr	TAPESLAyNKFsIKS		6	152
ABL1	Abl	P00519	9q34.12	S417-p	23078578	human	122.87	Pkinase_Tyr	SLAyNKFsIKSDVWA			1
ABL1	Abl	P00519	9q34.12	S446-p	450296	human	122.87	Pkinase_Tyr	PYPGIDLsQVYELLE	1
ABL1	Abl	P00519	9q34.12	Y456-p	3673721	human	122.87	Pkinase_Tyr	YELLEKDyRMERPEG			1
ABL1	Abl	P00519	9q34.12	Y469-p	450295	human	122.87	Pkinase_Tyr	EGCPEKVyELMRACW		3	274
ABL1	Abl	P00519	9q34.12	T532-p	23078602	human	122.87		APELPTKtRTsRRAA			1
ABL1	Abl	P00519	9q34.12	S535-p	10405407	human	122.87		LPTKtRTsRRAAEHR			4
ABL1	Abl	P00519	9q34.12	S559-p	31083708	human	122.87		HSKGQGEsDPLDHEP		2
ABL1	Abl	P00519	9q34.12	S569-p	450293	human	122.87		LDHEPAVsPLLPRKE		33
ABL1	Abl	P00519	9q34.12	T597-p	34607091	human	122.87		LLPKDKKtNLFsALI			2
ABL1	Abl	P00519	9q34.12	S601-p	23078581	human	122.87		DKKtNLFsALIKKKK			3
ABL1	Abl	P00519	9q34.12	T610-p	18908451	human	122.87		LIKKKKKtAPtPPKR		2
ABL1	Abl	P00519	9q34.12	T613-p	450292	human	122.87		KKKKtAPtPPKRsss		3
ABL1	Abl	P00519	9q34.12	S618-p	1779804	human	122.87		APtPPKRsssFREMD	1	2
ABL1	Abl	P00519	9q34.12	S619-p	1779805	human	122.87		PtPPKRsssFREMDG	1
ABL1	Abl	P00519	9q34.12	S620-p	4274233	human	122.87		tPPKRsssFREMDGQ		3	1
ABL1	Abl	P00519	9q34.12	S642-p	40267910	human	122.87		EEEGRDIsNGALAFt		1
ABL1	Abl	P00519	9q34.12	T649-p	40267914	human	122.87		sNGALAFtPLDtADP		1
ABL1	Abl	P00519	9q34.12	T653-p	40267918	human	122.87		LAFtPLDtADPAKsP		1
ABL1	Abl	P00519	9q34.12	S659-p	4273375	human	122.87		DtADPAKsPKPSNGA		3
ABL1	Abl	P00519	9q34.12	S676-p	36129862	human	122.87		PNGALREsGGsGFRs		1
ABL1	Abl	P00519	9q34.12	S679-p	23078584	human	122.87		ALREsGGsGFRsPHL		1	1
ABL1	Abl	P00519	9q34.12	S683-p	4271047	human	122.87		sGGsGFRsPHLWKks		6	2
ABL1	Abl	P00519	9q34.12	S690-p	6150288	human	122.87		sPHLWKksStLTSsR			1
ABL1	Abl	P00519	9q34.12	T692-p	25279394	human	122.87		HLWKksStLTSsRLA		1	1
ABL1	Abl	P00519	9q34.12	S696-p	31085618	human	122.87		ksStLTSsRLAtGEE		1
ABL1	Abl	P00519	9q34.12	T700-p	6150297	human	122.87		LTSsRLAtGEEEGGG			2
ABL1	Abl	P00519	9q34.12	S708-p	25279398	human	122.87		GEEEGGGssskRFLR			1
ABL1	Abl	P00519	9q34.12	S709-p	6150306	human	122.87		EEEGGGssskRFLRS			2
ABL1	Abl	P00519	9q34.12	S710-p	4272232	human	122.87		EEGGGssskRFLRSC			1
ABL1	Abl	P00519	9q34.12	S718-p	4274299	human	122.87		kRFLRSCsASCVPHG		10	21
ABL1	Abl	P00519	9q34.12	T735-p	450291	human	122.87		DTEWRSVtLPRDLQS	5	2	1	2864
ABL1	Abl	P00519	9q34.12	T751-p	31085628	human	122.87		GRQFDSStFGGHKSE		1
ABL1	Abl	P00519	9q34.12	T781-p	4271647	human	122.87		QVTRGTVtPPPRLVK		7
ABL1	Abl	P00519	9q34.12	S805-p	4270363	human	122.87		FKDIMESsPGssPPN		7
ABL1	Abl	P00519	9q34.12	S808-p	4270375	human	122.87		IMESsPGssPPNLtP		2	1
ABL1	Abl	P00519	9q34.12	S809-p	4270369	human	122.87		MESsPGssPPNLtPK		7
ABL1	Abl	P00519	9q34.12	T814-p	4270378	human	122.87		GssPPNLtPKPLRRQ		5
ABL1	Abl	P00519	9q34.12	T823-p	27442822	human	122.87		KPLRRQVtVAPASGL		2
ABL1	Abl	P00519	9q34.12	T844-p	3178869	human	122.87		GKGSALGtPAAAEPV		6	2
ABL1	Abl	P00519	9q34.12	T852-p	466965	human	122.87		PAAAEPVtPtsKAGs		13	22
ABL1	Abl	P00519	9q34.12	T854-p	41156702	human	122.87		AAEPVtPtsKAGsGA		1
ABL1	Abl	P00519	9q34.12	S855-p	31081417	human	122.87		AEPVtPtsKAGsGAP		2
ABL1	Abl	P00519	9q34.12	S859-p	41156700	human	122.87		tPtsKAGsGAPGGTS		1
ABL1	Abl	P00519	9q34.12	S884-p	450306	human	122.87		RHKHSSEsPGRDKGK		2
ABL1	Abl	P00519	9q34.12	S915-p	31885202	human	122.87		GKAGGKPsQsPsQEA		1
ABL1	Abl	P00519	9q34.12	S917-p	3178866	human	122.87		AGGKPsQsPsQEAAG		10
ABL1	Abl	P00519	9q34.12	S919-p	2192549	human	122.87		GKPsQsPsQEAAGEA		3
ABL1	Abl	P00519	9q34.12	T935-p	23078605	human	122.87		LGAKTKAtsLVdAVN			1
ABL1	Abl	P00519	9q34.12	S936-p	4270090	human	122.87		GAKTKAtsLVdAVNs		2	1
ABL1	Abl	P00519	9q34.12	S943-p	23078587	human	122.87		sLVdAVNsDAAKPsQ			1
ABL1	Abl	P00519	9q34.12	S949-p	470216	human	122.87		NsDAAKPsQPGEGLK		2
ABL1	Abl	P00519	9q34.12	T963-p	27442818	human	122.87		KKPVLPAtPKPQSAK		2
ABL1	Abl	P00519	9q34.12	S977-p	2226519	human	122.87		KPSGTPIsPAPVPST		1
ABL1	Abl	P00519	9q34.12	Y1064-p	22779869	human	122.87	F_actin_bind	LEAGKNLyTFCVSyV			3
ABL1	Abl	P00519	9q34.12	Y1070-p	34550719	human	122.87	F_actin_bind	LyTFCVSyVDSIQQM			1
ABL1	Abl	P00519	9q34.12	S1106-p	31087690	human	122.87	F_actin_bind	ICPATAGsGPAAtQD		1
ABL1	Abl	P00519	9q34.12	T1111-p	25279390	human	122.87	F_actin_bind	AGsGPAAtQDFSKLL			1
ABL1	Abl iso2	P00519-2	9q34.12	S16-p	4701138	human	124.95		LGDQRRPsLPALHFI		9	2
ABL1	Abl iso2	P00519-2	9q34.12	S69-p	461026	human	124.95		SEAARWNsKENLLAG	1
ABL1	Abl iso2	P00519-2	9q34.12	T197-p	12121095	human	124.95	SH2	VYHYRINtASDGKLy	1
ABL1	Abl iso2	P00519-2	9q34.12	Y204-p	450304	human	124.95	SH2	tASDGKLyVSSESRF	1			3009
ABL1	Abl iso2	P00519-2	9q34.12	Y245-p	450303	human	124.95		KRNKPTVyGVSPNYD	4			2868; 2861
ABL1	Abl iso2	P00519-2	9q34.12	T411-p	4272451	human	124.95	Pkinase_Tyr	SRLMTGDtyTAHAGA	1
ABL1	Abl iso2	P00519-2	9q34.12	Y412-p	450298	human	124.95	Pkinase_Tyr	RLMTGDtyTAHAGAK	3	2		2865
ABL1	Abl iso2	P00519-2	9q34.12	S465-p	450296	human	124.95	Pkinase_Tyr	PYPGIDLsQVYELLE	1
ABL1	Abl iso2	P00519-2	9q34.12	Y488-p	450295	human	124.95	Pkinase_Tyr	EGCPEKVyELMRACW	1
ABL2	Arg	P42684	1q25.2	S31-p	18006766	human	128.34		GSSAARPsGRRRDPA		1
ABL2	Arg	P42684	1q25.2	T68-p	4273603	human	128.34		DGFEGDKtGGssPEA		3
ABL2	Arg	P42684	1q25.2	S71-p	4169720	human	128.34		EGDKtGGssPEALHR		2
ABL2	Arg	P42684	1q25.2	S72-p	4693104	human	128.34		GDKtGGssPEALHRP		1
ABL2	Arg	P42684	1q25.2	S96-p	471924	human	128.34		LNEAIRWssKENLLG			6
ABL2	Arg	P42684	1q25.2	S97-p	471925	human	128.34		NEAIRWssKENLLGA			15
ABL2	Arg	P42684	1q25.2	Y116-p	2226537	human	128.34	SH3_1	PNLFVALyDFVAsGD		1	9
ABL2	Arg	P42684	1q25.2	S121-p	15402204	human	128.34	SH3_1	ALyDFVAsGDNTLSI		1	4
ABL2	Arg	P42684	1q25.2	Y139-p	7437800	human	128.34	SH3_1	EKLRVLGyNQNGEWS	1
ABL2	Arg	P42684	1q25.2	S159-p	15228070	human	128.34	SH3_1	NGQGWVPsNyItPVN			8
ABL2	Arg	P42684	1q25.2	Y161-p	449482	human	128.34		QGWVPsNyItPVNSL	1	4	200
ABL2	Arg	P42684	1q25.2	T163-p	23083131	human	128.34		WVPsNyItPVNSLEK			1
ABL2	Arg	P42684	1q25.2	Y174-p	459593	human	128.34	SH2	SLEKHSWyHGPVSRS		2	206
ABL2	Arg	P42684	1q25.2	S194-p	23083125	human	128.34	SH2	LSSLINGsFLVRESE			1
ABL2	Arg	P42684	1q25.2	S203-p	2525709	human	128.34	SH2	LVRESESsPGQLsIS		2
ABL2	Arg	P42684	1q25.2	S208-p	14569832	human	128.34	SH2	ESsPGQLsISLRyEG		3
ABL2	Arg	P42684	1q25.2	Y213-p	1862101	human	128.34	SH2	QLsISLRyEGRVyHY			13
ABL2	Arg	P42684	1q25.2	Y218-p	475330	human	128.34	SH2	LRyEGRVyHYRINTT		1	104
ABL2	Arg	P42684	1q25.2	Y231-p	4274995	human	128.34	SH2	TTADGKVyVTAESRF		3	7
ABL2	Arg	P42684	1q25.2	Y261-p	455657	human	128.34		GLVTTLHyPAPKCNK	1
ABL2	Arg	P42684	1q25.2	Y272-p	456540	human	128.34		KCNKPTVyGVsPIHD	1	3	3
ABL2	Arg	P42684	1q25.2	S275-p	4270165	human	128.34		KPTVyGVsPIHDKWE		2
ABL2	Arg	P42684	1q25.2	Y299-p	3973063	human	128.34	Pkinase_Tyr	HKLGGGQyGEVyVGV			1
ABL2	Arg	P42684	1q25.2	Y303-p	456543	human	128.34	Pkinase_Tyr	GGQyGEVyVGVWKKy		1	3
ABL2	Arg	P42684	1q25.2	Y310-p	456544	human	128.34	Pkinase_Tyr	yVGVWKKysLtVAVK		3	56
ABL2	Arg	P42684	1q25.2	S311-p	18908741	human	128.34	Pkinase_Tyr	VGVWKKysLtVAVKT		1	1
ABL2	Arg	P42684	1q25.2	T313-p	18006769	human	128.34	Pkinase_Tyr	VWKKysLtVAVKTLk		1
ABL2	Arg	P42684	1q25.2	T435-p	23083134	human	128.34	Pkinase_Tyr	FGLSRLMtGDtytAH			3
ABL2	Arg	P42684	1q25.2	T438-p	7445400	human	128.34	Pkinase_Tyr	SRLMtGDtytAHAGA		1	70
ABL2	Arg	P42684	1q25.2	Y439-p	447923	human	128.34	Pkinase_Tyr	RLMtGDtytAHAGAk	2	29	1408
ABL2	Arg	P42684	1q25.2	T440-p	4033065	human	128.34	Pkinase_Tyr	LMtGDtytAHAGAkF		4	425
ABL2	Arg	P42684	1q25.2	T452-p	25283126	human	128.34	Pkinase_Tyr	AkFPIKWtAPESLAy			1
ABL2	Arg	P42684	1q25.2	Y459-p	477568	human	128.34	Pkinase_Tyr	tAPESLAyNTFSIKS			1
ABL2	Arg	P42684	1q25.2	Y515-p	12093122	human	128.34	Pkinase_Tyr	EGCPPKVyELMRACW		1	42
ABL2	Arg	P42684	1q25.2	Y568-p	456545	human	128.34		SSSSVVPyLPRLPIL		2	10
ABL2	Arg	P42684	1q25.2	S577-p	23083128	human	128.34		PRLPILPskTRtLKK			1
ABL2	Arg	P42684	1q25.2	T581-p	23083137	human	128.34		ILPskTRtLKKQVEN			1
ABL2	Arg	P42684	1q25.2	S602-p	4270921	human	128.34		AQDATENsASSLAPG		7
ABL2	Arg	P42684	1q25.2	S617-p	50830921	human	128.34		FIRGAQAssGsPALP		1
ABL2	Arg	P42684	1q25.2	S618-p	31870717	human	128.34		IRGAQAssGsPALPR		2
ABL2	Arg	P42684	1q25.2	S620-p	467476	human	128.34		GAQAssGsPALPRKQ		27	2
ABL2	Arg	P42684	1q25.2	S631-p	2192618	human	128.34		PRKQRDKsPssLLED		33	2
ABL2	Arg	P42684	1q25.2	S633-p	3190381	human	128.34		KQRDKsPssLLEDAK		6
ABL2	Arg	P42684	1q25.2	S634-p	31908416	human	128.34		QRDKsPssLLEDAKE		1
ABL2	Arg	P42684	1q25.2	S655-p	3190384	human	128.34		RKGGFFSsFMKkRNA		10	12
ABL2	Arg	P42684	1q25.2	T664-p	36134058	human	128.34		MKkRNAPtPPkRSSs		2
ABL2	Arg	P42684	1q25.2	S671-p	4274590	human	128.34		tPPkRSSsFREMENQ		4	7
ABL2	Arg	P42684	1q25.2	Y718-p	456547	human	128.34		NLVPPKCyGGSFAQR		9	32
ABL2	Arg	P42684	1q25.2	T753-p	471532	human	128.34		SGITGFFtPRLIKKT		1	17
ABL2	Arg	P42684	1q25.2	S781-p	31858301	human	128.34		TSKPFPRsNstSSMS		3
ABL2	Arg	P42684	1q25.2	S783-p	2192621	human	128.34		KPFPRsNstSSMSSG		10
ABL2	Arg	P42684	1q25.2	T784-p	3190393	human	128.34		PFPRsNstSSMSSGL		1
ABL2	Arg	P42684	1q25.2	T815-p	3190396	human	128.34		SkLQLERtVstssQP		2
ABL2	Arg	P42684	1q25.2	S817-p	481791	human	128.34		LQLERtVstssQPEE		17	42
ABL2	Arg	P42684	1q25.2	T818-p	4274833	human	128.34		QLERtVstssQPEEN		2	2
ABL2	Arg	P42684	1q25.2	S819-p	4693116	human	128.34		LERtVstssQPEENV		3
ABL2	Arg	P42684	1q25.2	S820-p	481792	human	128.34		ERtVstssQPEENVD		17	36
ABL2	Arg	P42684	1q25.2	T864-p	4273630	human	128.34		ATALPLRtPsGDLAI		1	1
ABL2	Arg	P42684	1q25.2	S866-p	15402210	human	128.34		ALPLRtPsGDLAITE		2	1
ABL2	Arg	P42684	1q25.2	S915-p	3190387	human	128.34		GEQPGWPsPAKAAPV		8
ABL2	Arg	P42684	1q25.2	S936-p	483209	human	128.34		HKVPVLIsPtLKHTP		23
ABL2	Arg	P42684	1q25.2	T938-p	7320648	human	128.34		VPVLIsPtLKHTPAD		7
ABL2	Arg	P42684	1q25.2	S969-p	36130565	human	128.34		SEHQVTSsGDKDRPR		1
ABL2	Arg	P42684	1q25.2	S1051-p	30973444	human	128.34		PQVPLPTsSIsPAkM		1
ABL2	Arg	P42684	1q25.2	S1054-p	31870925	human	128.34		PLPTsSIsPAkMANG		4
ABL2	Arg	P42684	1q25.2	S1107-p	40721241	human	128.34	F_actin_bind	LTEPVPNsQLVDtGH		1
ABL2	Arg	P42684	1q25.2	T1112-p	40721245	human	128.34	F_actin_bind	PNsQLVDtGHQLLDY		1
ABL2	Arg iso10	P42684-10	1q25.2	Y668-p	456546	human	116.28		ENQPHKKyELTGLPE		1	6
ABL2	Arg iso4	P42684-4	1q25.2	Y404-p	447923	human	114.29	Pkinase_Tyr	RLMTGDTyTAHAGAK			2
ABL2	Arg iso4	P42684-4	1q25.2	Y648-p	456546	human	114.29		ENQPHKKyELTGLPE		3	8
ABL2	Arg iso6	P42684-6	1q25.2	Y59-p	23083140	human	126.22		HEALHRPyGCDVEPQ			1
ABLIM1	abLIM	O14639	10q25.3	T22-p	10403454	human	87.69		SSEKSKVtSSERTsA			1
ABLIM1	abLIM	O14639	10q25.3	S28-p	10403457	human	87.69		VtSSERTsARGSNRK			1
ABLIM1	abLIM	O14639	10q25.3	S215-p	2024869	human	87.69		LCAQPMSssPKETTF		1
ABLIM1	abLIM	O14639	10q25.3	S216-p	485861	human	87.69		CAQPMSssPKETTFS		4	1
ABLIM1	abLIM	O14639	10q25.3	T349-p	12435761	human	87.69	AbLIM_anchor	TEEkLRPtRtssEsI		1	1
ABLIM1	abLIM	O14639	10q25.3	T351-p	4762731	human	87.69	AbLIM_anchor	EkLRPtRtssEsIys			26
ABLIM1	abLIM	O14639	10q25.3	S352-p	4762738	human	87.69	AbLIM_anchor	kLRPtRtssEsIysR		3	9
ABLIM1	abLIM	O14639	10q25.3	S353-p	467385	human	87.69	AbLIM_anchor	LRPtRtssEsIysRP		3	24
ABLIM1	abLIM	O14639	10q25.3	S355-p	4762745	human	87.69	AbLIM_anchor	PtRtssEsIysRPGs		1	42
ABLIM1	abLIM	O14639	10q25.3	Y357-p	449009	human	87.69	AbLIM_anchor	RtssEsIysRPGssI		11	257
ABLIM1	abLIM	O14639	10q25.3	S358-p	4762752	human	87.69	AbLIM_anchor	tssEsIysRPGssIP		1	39
ABLIM1	abLIM	O14639	10q25.3	S362-p	3174539	human	87.69	AbLIM_anchor	sIysRPGssIPGsPG			26
ABLIM1	abLIM	O14639	10q25.3	S363-p	5473526	human	87.69	AbLIM_anchor	IysRPGssIPGsPGH			18
ABLIM1	abLIM	O14639	10q25.3	S367-p	467386	human	87.69	AbLIM_anchor	PGssIPGsPGHtIyA		13	127
ABLIM1	abLIM	O14639	10q25.3	T371-p	11552501	human	87.69	AbLIM_anchor	IPGsPGHtIyAKVDN		3	52
ABLIM1	abLIM	O14639	10q25.3	Y373-p	449010	human	87.69	AbLIM_anchor	GsPGHtIyAKVDNEI		11	353
ABLIM1	abLIM	O14639	10q25.3	Y383-p	462901	human	87.69	AbLIM_anchor	VDNEILDykDLAAIP		4	114
ABLIM1	abLIM	O14639	10q25.3	Y396-p	449459	human	87.69	AbLIM_anchor	IPKVkAIyDIERPDL		3	78
ABLIM1	abLIM	O14639	10q25.3	T405-p	15401939	human	87.69	AbLIM_anchor	IERPDLItyEPFyts		1	7
ABLIM1	abLIM	O14639	10q25.3	Y406-p	449460	human	87.69	AbLIM_anchor	ERPDLItyEPFytsG		4	186
ABLIM1	abLIM	O14639	10q25.3	Y410-p	449461	human	87.69	AbLIM_anchor	LItyEPFytsGyDDk		2	65
ABLIM1	abLIM	O14639	10q25.3	T411-p	15401936	human	87.69	AbLIM_anchor	ItyEPFytsGyDDkQ			4
ABLIM1	abLIM	O14639	10q25.3	S412-p	15229381	human	87.69	AbLIM_anchor	tyEPFytsGyDDkQE			3
ABLIM1	abLIM	O14639	10q25.3	Y414-p	475149	human	87.69	AbLIM_anchor	EPFytsGyDDkQERQ		1	15
ABLIM1	abLIM	O14639	10q25.3	S422-p	481462	human	87.69	AbLIM_anchor	DDkQERQsLGEsPRt		6	2
ABLIM1	abLIM	O14639	10q25.3	S426-p	467387	human	87.69	AbLIM_anchor	ERQsLGEsPRtLsPt		13	1
ABLIM1	abLIM	O14639	10q25.3	T429-p	2024873	human	87.69	AbLIM_anchor	sLGEsPRtLsPtPsA		11	1
ABLIM1	abLIM	O14639	10q25.3	S431-p	451847	human	87.69	AbLIM_anchor	GEsPRtLsPtPsAEG		39	3
ABLIM1	abLIM	O14639	10q25.3	T433-p	481465	human	87.69	AbLIM_anchor	sPRtLsPtPsAEGyQ		6
ABLIM1	abLIM	O14639	10q25.3	S435-p	451848	human	87.69	AbLIM_anchor	RtLsPtPsAEGyQDV		27	8
ABLIM1	abLIM	O14639	10q25.3	Y439-p	451849	human	87.69	AbLIM_anchor	PtPsAEGyQDVRDRM		8	33
ABLIM1	abLIM	O14639	10q25.3	S450-p	2024877	human	87.69	AbLIM_anchor	RDRMIHRstsQGsIN		7	24
ABLIM1	abLIM	O14639	10q25.3	T451-p	2024881	human	87.69	AbLIM_anchor	DRMIHRstsQGsINs		5	31
ABLIM1	abLIM	O14639	10q25.3	S452-p	451845	human	87.69	AbLIM_anchor	RMIHRstsQGsINsP		27	74
ABLIM1	abLIM	O14639	10q25.3	S455-p	3174542	human	87.69	AbLIM_anchor	HRstsQGsINsPVys		20	71
ABLIM1	abLIM	O14639	10q25.3	S458-p	481690	human	87.69	AbLIM_anchor	tsQGsINsPVysRHs		14	72
ABLIM1	abLIM	O14639	10q25.3	Y461-p	451846	human	87.69	AbLIM_anchor	GsINsPVysRHsytP		9	408
ABLIM1	abLIM	O14639	10q25.3	S462-p	5859469	human	87.69	AbLIM_anchor	sINsPVysRHsytPt			10
ABLIM1	abLIM	O14639	10q25.3	S465-p	56649807	human	87.69	AbLIM_anchor	sPVysRHsytPtTSR		1
ABLIM1	abLIM	O14639	10q25.3	Y466-p	12230992	human	87.69	AbLIM_anchor	PVysRHsytPtTSRS			17
ABLIM1	abLIM	O14639	10q25.3	T467-p	23078614	human	87.69	AbLIM_anchor	VysRHsytPtTSRSP		2	1
ABLIM1	abLIM	O14639	10q25.3	T469-p	17555929	human	87.69	AbLIM_anchor	sRHsytPtTSRSPQH			2
ABLIM1	abLIM	O14639	10q25.3	T502-p	4762767	human	87.69	AbLIM_anchor	RPDSRPLtPTyAQAP			7
ABLIM1	abLIM	O14639	10q25.3	Y505-p	15401942	human	87.69	AbLIM_anchor	SRPLtPTyAQAPKHF			2
ABLIM1	abLIM	O14639	10q25.3	Y522-p	467088	human	87.69	AbLIM_anchor	PDQGINIyRKPPIyk			72
ABLIM1	abLIM	O14639	10q25.3	Y528-p	3562578	human	87.69	AbLIM_anchor	IyRKPPIykQHAALA			25
ABLIM1	abLIM	O14639	10q25.3	S538-p	23078608	human	87.69	AbLIM_anchor	HAALAAQsKssEDII			1
ABLIM1	abLIM	O14639	10q25.3	S540-p	20621400	human	87.69	AbLIM_anchor	ALAAQsKssEDIIkF		6
ABLIM1	abLIM	O14639	10q25.3	S541-p	23078611	human	87.69	AbLIM_anchor	LAAQsKssEDIIkFS		4	1
ABLIM1	abLIM	O14639	10q25.3	S586-p	481463	human	87.69	AbLIM_anchor	GPDMKRRssGREEDD		11	4
ABLIM1	abLIM	O14639	10q25.3	S587-p	481464	human	87.69	AbLIM_anchor	PDMKRRssGREEDDE		16	19
ABLIM1	abLIM	O14639	10q25.3	S631-p	27442826	human	87.69	AbLIM_anchor	EKESRERssLLAsRy		1
ABLIM1	abLIM	O14639	10q25.3	S632-p	56649811	human	87.69	AbLIM_anchor	KESRERssLLAsRyD		1
ABLIM1	abLIM	O14639	10q25.3	S636-p	34606791	human	87.69	AbLIM_anchor	ERssLLAsRyDsPIN			1
ABLIM1	abLIM	O14639	10q25.3	Y638-p	4103295	human	87.69	AbLIM_anchor	ssLLAsRyDsPINsA			7
ABLIM1	abLIM	O14639	10q25.3	S640-p	3174545	human	87.69	AbLIM_anchor	LLAsRyDsPINsAsH		11	2
ABLIM1	abLIM	O14639	10q25.3	S644-p	7103748	human	87.69	AbLIM_anchor	RyDsPINsAsHIPSs		2
ABLIM1	abLIM	O14639	10q25.3	S646-p	25279402	human	87.69	AbLIM_anchor	DsPINsAsHIPSskT			1
ABLIM1	abLIM	O14639	10q25.3	S651-p	18006320	human	87.69	AbLIM_anchor	sAsHIPSskTAsLPG		1
ABLIM1	abLIM	O14639	10q25.3	S655-p	453099	human	87.69	AbLIM_anchor	IPSskTAsLPGyGRN		33	67
ABLIM1	abLIM	O14639	10q25.3	Y659-p	15407279	human	87.69	AbLIM_anchor	kTAsLPGyGRNGLHR			3
ABLIM1	abLIM	O14639	10q25.3	S669-p	4762775	human	87.69	AbLIM_anchor	NGLHRPVstDFAQyN		2	19
ABLIM1	abLIM	O14639	10q25.3	T670-p	2509167	human	87.69	AbLIM_anchor	GLHRPVstDFAQyNs		2	14
ABLIM1	abLIM	O14639	10q25.3	Y675-p	1715413	human	87.69	AbLIM_anchor	VstDFAQyNsyGDVS		1	44
ABLIM1	abLIM	O14639	10q25.3	S677-p	3887772	human	87.69	AbLIM_anchor	tDFAQyNsyGDVSGG		6	13
ABLIM1	abLIM	O14639	10q25.3	Y678-p	462902	human	87.69	AbLIM_anchor	DFAQyNsyGDVSGGV		1	24
ABLIM1	abLIM	O14639	10q25.3	Y688-p	462903	human	87.69	AbLIM_anchor	VSGGVRDyQtLPDGH			9
ABLIM1	abLIM	O14639	10q25.3	T690-p	15407276	human	87.69	AbLIM_anchor	GGVRDyQtLPDGHMP		4	5
ABLIM1	abLIM	O14639	10q25.3	S706-p	453100	human	87.69	AbLIM_anchor	MRMDRGVsMPNMLEP		30	53
ABLIM1	abLIM	O14639	10q25.3	Y718-p	23078620	human	87.69	AbLIM_anchor	LEPKIFPyEMLMVtN			1
ABLIM1	abLIM	O14639	10q25.3	T724-p	23078617	human	87.69	AbLIM_anchor	PyEMLMVtNrGRNKI			5
ABLIM1	abLIM iso5	O14639-5	10q25.3	S39-p	4326620	human	52.06		LPNIRRSssDFFysK		2	8
ABLIM1	abLIM iso5	O14639-5	10q25.3	S40-p	25279406	human	52.06		PNIRRSssDFFysKS			1
ABLIM1	abLIM iso5	O14639-5	10q25.3	Y44-p	25279408	human	52.06		RSssDFFysKSLIRR			1
ABLIM1	abLIM iso5	O14639-5	10q25.3	S45-p	25279410	human	52.06		SssDFFysKSLIRRT			1
ABLIM1	abLIM iso5	O14639-5	10q25.3	S55-p	15417469	human	52.06		LIRRTGRsPSLQPTR			3
ABLIM1	abLIM iso5	O14639-5	10q25.3	S64-p	4762738	human	52.06	AbLIM_anchor	SLQPTRTssESIySR		1
ABLIM1	abLIM iso5	O14639-5	10q25.3	S65-p	467385	human	52.06	AbLIM_anchor	LQPTRTssESIySRP		1
ABLIM1	abLIM iso5	O14639-5	10q25.3	Y69-p	449009	human	52.06	AbLIM_anchor	RTssESIySRPGSSI			6
ABLIM1	abLIM iso5	O14639-5	10q25.3	Y85-p	449010	human	52.06	AbLIM_anchor	GSPGHTIyAKVDNEI			6
ABLIM1	abLIM iso5	O14639-5	10q25.3	Y95-p	462901	human	52.06	AbLIM_anchor	VDNEILDyKDLAAIP			2
ABLIM1	abLIM iso5	O14639-5	10q25.3	Y108-p	449459	human	52.06	AbLIM_anchor	IPKVKAIyDIERPDL			6
ABLIM1	abLIM iso5	O14639-5	10q25.3	Y118-p	449460	human	52.06	AbLIM_anchor	ERPDLITyEPFyTSG			7
ABLIM1	abLIM iso5	O14639-5	10q25.3	Y122-p	449461	human	52.06	AbLIM_anchor	LITyEPFyTSGyDDK			6
ABLIM1	abLIM iso5	O14639-5	10q25.3	Y126-p	475149	human	52.06	AbLIM_anchor	EPFyTSGyDDKQERQ			1
ABLIM1	abLIM iso5	O14639-5	10q25.3	Y151-p	451849	human	52.06	AbLIM_anchor	PTPSAEGyQDVRDRM			1
ABLIM1	abLIM iso5	O14639-5	10q25.3	Y173-p	451846	human	52.06	AbLIM_anchor	GSINSPVySRHSYtP			9
ABLIM1	abLIM iso5	O14639-5	10q25.3	T179-p	23078614	human	52.06	AbLIM_anchor	VySRHSYtPtTSRsP		3
ABLIM1	abLIM iso5	O14639-5	10q25.3	T181-p	17555929	human	52.06	AbLIM_anchor	SRHSYtPtTSRsPQH		1
ABLIM1	abLIM iso5	O14639-5	10q25.3	S185-p	6801901	human	52.06	AbLIM_anchor	YtPtTSRsPQHFHRP		7
ABLIM1	abLIM iso5	O14639-5	10q25.3	Y199-p	467088	human	52.06	AbLIM_anchor	PDQGINIyRKPPIYK		1	184
ABLIM1	abLIM iso5	O14639-5	10q25.3	S264-p	481464	human	52.06	AbLIM_anchor	PDMKRRSsGREEDDE			7
ABLIM2	ABLIM2	Q6H8Q1	4p16.1	S12-p	36134127	human	67.81		SQPQAAPsPLEKsPS		2
ABLIM2	ABLIM2	Q6H8Q1	4p16.1	S17-p	36133300	human	67.81		APsPLEKsPSTAILC		1
ABLIM2	ABLIM2	Q6H8Q1	4p16.1	Y75-p	23078626	human	67.81	LIM	EYICTLDyQRLyGtR			1
ABLIM2	ABLIM2	Q6H8Q1	4p16.1	Y79-p	23078629	human	67.81	LIM	TLDyQRLyGtRCFSC			1
ABLIM2	ABLIM2	Q6H8Q1	4p16.1	T81-p	23078623	human	67.81		DyQRLyGtRCFSCDQ			1
ABLIM2	ABLIM2	Q6H8Q1	4p16.1	S279-p	2024465	human	67.81	AbLIM_anchor	RNKETRTsSEsIISV			1
ABLIM2	ABLIM2	Q6H8Q1	4p16.1	S282-p	4751921	human	67.81	AbLIM_anchor	ETRTsSEsIISVPAS			1
ABLIM2	ABLIM2	Q6H8Q1	4p16.1	S292-p	2024489	human	67.81	AbLIM_anchor	SVPASSTsGsPSRVI		3
ABLIM2	ABLIM2	Q6H8Q1	4p16.1	S294-p	487184	human	67.81	AbLIM_anchor	PASSTsGsPSRVIYA		3
ABLIM2	ABLIM2	Q6H8Q1	4p16.1	S332-p	3072591	human	67.81	AbLIM_anchor	IDRPDMIsYSPYISH		1
ABLIM2	ABLIM2	Q6H8Q1	4p16.1	T362-p	2024493	human	67.81	AbLIM_anchor	RSYKQCRtssPsstG		1
ABLIM2	ABLIM2	Q6H8Q1	4p16.1	S363-p	2024497	human	67.81	AbLIM_anchor	SYKQCRtssPsstGS		1
ABLIM2	ABLIM2	Q6H8Q1	4p16.1	S364-p	2024501	human	67.81	AbLIM_anchor	YKQCRtssPsstGSV		8
ABLIM2	ABLIM2	Q6H8Q1	4p16.1	S366-p	3147303	human	67.81	AbLIM_anchor	QCRtssPsstGSVsL		1
ABLIM2	ABLIM2	Q6H8Q1	4p16.1	S367-p	3147306	human	67.81	AbLIM_anchor	CRtssPsstGSVsLG		1
ABLIM2	ABLIM2	Q6H8Q1	4p16.1	T368-p	3147348	human	67.81	AbLIM_anchor	RtssPsstGSVsLGR		1
ABLIM2	ABLIM2	Q6H8Q1	4p16.1	S372-p	25279412	human	67.81	AbLIM_anchor	PsstGSVsLGRYTPT			1
ABLIM2	ABLIM2	Q6H8Q1	4p16.1	T425-p	56660738	human	67.81	AbLIM_anchor	RHFHVPDtGVKDNIY		1
ABLIM2	ABLIM2	Q6H8Q1	4p16.1	S446-p	36122664	human	67.81	AbLIM_anchor; AbLIM_anchor	RQHAARRsDGEDGsL		2
ABLIM2	ABLIM2	Q6H8Q1	4p16.1	S452-p	2049601	human	67.81	AbLIM_anchor	RsDGEDGsLDQDNRK			1
ABLIM2	ABLIM2	Q6H8Q1	4p16.1	T474-p	2024509	human	67.81	AbLIM_anchor	KGDADTRtNsPDLDt		1	1
ABLIM2	ABLIM2	Q6H8Q1	4p16.1	S476-p	2049605	human	67.81	AbLIM_anchor	DADTRtNsPDLDtQS		6	1
ABLIM2	ABLIM2	Q6H8Q1	4p16.1	T481-p	4751946	human	67.81	AbLIM_anchor	tNsPDLDtQSLSHsS			1
ABLIM2	ABLIM2	Q6H8Q1	4p16.1	S487-p	9271032	human	67.81	AbLIM_anchor	DtQSLSHsSGTDRDP			1
ABLIM2	ABLIM2	Q6H8Q1	4p16.1	S502-p	36130137	human	67.81	AbLIM_anchor	LQRMAGDsFHsRFPY		2
ABLIM2	ABLIM2	Q6H8Q1	4p16.1	S505-p	34502552	human	67.81	AbLIM_anchor	MAGDsFHsRFPYSKS		1
ABLIM2	ABLIM2 iso3	Q6H8Q1-3	4p16.1	T359-p	23250902	human	58.98	AbLIM_anchor	QLLSPTPtEGDQDDR			1
ABLIM2	ABLIM2 iso3	Q6H8Q1-3	4p16.1	S367-p	23250901	human	58.98	AbLIM_anchor	EGDQDDRsyKQCRTS			1
ABLIM2	ABLIM2 iso3	Q6H8Q1-3	4p16.1	Y368-p	23250900	human	58.98	AbLIM_anchor	GDQDDRsyKQCRTSS			1
ABLIM2	ABLIM2 iso3	Q6H8Q1-3	4p16.1	S393-p	27720753	human	58.98	AbLIM_anchor	RYTPTSRsPQHYSRP		2
ABLIM2	ABLIM2 iso3	Q6H8Q1-3	4p16.1	S464-p	34502552	human	58.98	AbLIM_anchor	MAGDSFHsQYKIYPY		1
ABLIM3	ABLIM3	O94929	5q32	S109-p	25279423	human	77.8	LIM	HPKCFVCsLCRKPFP			1
ABLIM3	ABLIM3	O94929	5q32	S163-p	4723440	human	77.8	LIM	EEIKHGQsLLALDKQ		5
ABLIM3	ABLIM3	O94929	5q32	S218-p	25279419	human	77.8	LIM	ETCDRYIsGRVLEAG			1
ABLIM3	ABLIM3	O94929	5q32	T276-p	481187	human	77.8	AbLIM_anchor	KKLKHRRtsEtsIsP		4
ABLIM3	ABLIM3	O94929	5q32	S277-p	467388	human	77.8	AbLIM_anchor	KLKHRRtsEtsIsPP		5	1
ABLIM3	ABLIM3	O94929	5q32	T279-p	481188	human	77.8	AbLIM_anchor	KHRRtsEtsIsPPGs		4
ABLIM3	ABLIM3	O94929	5q32	S280-p	467389	human	77.8	AbLIM_anchor	HRRtsEtsIsPPGss		4	3
ABLIM3	ABLIM3	O94929	5q32	S282-p	481184	human	77.8	AbLIM_anchor	RtsEtsIsPPGssIG		8	3
ABLIM3	ABLIM3	O94929	5q32	S286-p	467390	human	77.8	AbLIM_anchor	tsIsPPGssIGsPNR		4
ABLIM3	ABLIM3	O94929	5q32	S287-p	481185	human	77.8	AbLIM_anchor	sIsPPGssIGsPNRV		1
ABLIM3	ABLIM3	O94929	5q32	S290-p	4723446	human	77.8	AbLIM_anchor	PPGssIGsPNRVICA		2
ABLIM3	ABLIM3	O94929	5q32	Y356-p	3726517	human	77.8	AbLIM_anchor	SLGTLSPySQDIyEN			1
ABLIM3	ABLIM3	O94929	5q32	Y361-p	472663	human	77.8	AbLIM_anchor	SPySQDIyENLDLRQ			1
ABLIM3	ABLIM3	O94929	5q32	S372-p	1983234	human	77.8	AbLIM_anchor	DLRQRRAssPGyIDs		11	15
ABLIM3	ABLIM3	O94929	5q32	S373-p	1983237	human	77.8	AbLIM_anchor	LRQRRAssPGyIDsP		15	6
ABLIM3	ABLIM3	O94929	5q32	Y376-p	4723452	human	77.8	AbLIM_anchor	RRAssPGyIDsPtys		4	1
ABLIM3	ABLIM3	O94929	5q32	S379-p	4723458	human	77.8	AbLIM_anchor	ssPGyIDsPtysRQG		5
ABLIM3	ABLIM3	O94929	5q32	T381-p	4723464	human	77.8	AbLIM_anchor	PGyIDsPtysRQGMs		1
ABLIM3	ABLIM3	O94929	5q32	Y382-p	31873002	human	77.8	AbLIM_anchor	GyIDsPtysRQGMsP		2
ABLIM3	ABLIM3	O94929	5q32	S383-p	25279415	human	77.8	AbLIM_anchor	yIDsPtysRQGMsPt		1	1
ABLIM3	ABLIM3	O94929	5q32	S388-p	1983240	human	77.8	AbLIM_anchor	tysRQGMsPtFSRsP		12
ABLIM3	ABLIM3	O94929	5q32	T390-p	25728769	human	77.8	AbLIM_anchor	sRQGMsPtFSRsPHH		3
ABLIM3	ABLIM3	O94929	5q32	S394-p	17550817	human	77.8	AbLIM_anchor	MsPtFSRsPHHYYRS		2
ABLIM3	ABLIM3	O94929	5q32	S409-p	8109969	human	77.8	AbLIM_anchor	GPESGRSsPyHSQLD		1
ABLIM3	ABLIM3	O94929	5q32	Y411-p	25728765	human	77.8	AbLIM_anchor	ESGRSsPyHSQLDVR		1
ABLIM3	ABLIM3	O94929	5q32	T461-p	40721161	human	77.8	AbLIM_anchor	STATKSKtsEDIsQt		1
ABLIM3	ABLIM3	O94929	5q32	S462-p	5675446	human	77.8	AbLIM_anchor	TATKSKtsEDIsQts			1
ABLIM3	ABLIM3	O94929	5q32	S466-p	4723494	human	77.8	AbLIM_anchor	SKtsEDIsQtsKYSP			1
ABLIM3	ABLIM3	O94929	5q32	T468-p	5675452	human	77.8	AbLIM_anchor	tsEDIsQtsKYSPIY			1
ABLIM3	ABLIM3	O94929	5q32	S469-p	5675458	human	77.8	AbLIM_anchor	sEDIsQtsKYSPIYs			1
ABLIM3	ABLIM3	O94929	5q32	S476-p	26418148	human	77.8	AbLIM_anchor	sKYSPIYsPDPYYAs		1
ABLIM3	ABLIM3	O94929	5q32	S483-p	23078632	human	77.8	AbLIM_anchor	sPDPYYAsESEyWTy			1
ABLIM3	ABLIM3	O94929	5q32	Y487-p	4155549	human	77.8	AbLIM_anchor	YYAsESEyWTyHGsP			3
ABLIM3	ABLIM3	O94929	5q32	Y490-p	3557341	human	77.8	AbLIM_anchor	sESEyWTyHGsPKVP			2
ABLIM3	ABLIM3	O94929	5q32	S493-p	4723500	human	77.8	AbLIM_anchor	EyWTyHGsPKVPRAR		4
ABLIM3	ABLIM3	O94929	5q32	S503-p	467391	human	77.8	AbLIM_anchor	VPRARRFssGGEEDD		18	58
ABLIM3	ABLIM3	O94929	5q32	S504-p	467392	human	77.8	AbLIM_anchor	PRARRFssGGEEDDF		14	44
ABLIM3	ABLIM3	O94929	5q32	S514-p	31872696	human	77.8	AbLIM_anchor	EEDDFDRsMHKLQSG		1
ABLIM3	ABLIM3	O94929	5q32	S536-p	15417471	human	77.8	AbLIM_anchor	EEMKARSsSyADPWt			2
ABLIM3	ABLIM3	O94929	5q32	Y538-p	455097	human	77.8	AbLIM_anchor	MKARSsSyADPWtPP			47
ABLIM3	ABLIM3	O94929	5q32	T543-p	467393	human	77.8	AbLIM_anchor	sSyADPWtPPRSSTS		4	11
ABLIM3	ABLIM3	O94929	5q32	Y560-p	31861167	human	77.8	AbLIM_anchor	EALHTAGyEMsLNGs		1
ABLIM3	ABLIM3	O94929	5q32	S563-p	31869549	human	77.8	AbLIM_anchor	HTAGyEMsLNGsPRS		2
ABLIM3	ABLIM3	O94929	5q32	S567-p	4723518	human	77.8	AbLIM_anchor	yEMsLNGsPRSHyLA		4
ABLIM3	ABLIM3	O94929	5q32	Y572-p	4723524	human	77.8	AbLIM_anchor	NGsPRSHyLADsDPL			2
ABLIM3	ABLIM3	O94929	5q32	S576-p	4723530	human	77.8	AbLIM_anchor	RSHyLADsDPLIsKS		8
ABLIM3	ABLIM3	O94929	5q32	S581-p	34502588	human	77.8	AbLIM_anchor	ADsDPLIsKSAsLPA		1
ABLIM3	ABLIM3	O94929	5q32	S585-p	27442830	human	77.8	AbLIM_anchor	PLIsKSAsLPAYRRN		5
ABLIM3	ABLIM3	O94929	5q32	T597-p	4723536	human	77.8	AbLIM_anchor	RRNGLHRtPsADLFH		1	1
ABLIM3	ABLIM3	O94929	5q32	S599-p	4723542	human	77.8	AbLIM_anchor	NGLHRtPsADLFHYD		2	2
ABLIM3	ABLIM3	O94929	5q32	S607-p	4723554	human	77.8	AbLIM_anchor	ADLFHYDsMNAVNWG		1
ABLIM3	ABLIM3 iso2	O94929-2	5q32	Y299-p	472663	human	61.57	AbLIM_anchor	NRVICDIyENLDLRQ			1
ABLIM3	ABLIM3 iso3	O94929-3	5q32	Y299-p	472663	human	67.07	AbLIM_anchor	NRVICDIyENLDLRQ			1
ABLIM3	ABLIM3 iso3	O94929-3	5q32	Y346-p	4155543	human	67.07	AbLIM_anchor	SAGDSNIyRKPPIYK			1
ABR	ABR	Q12979	17p13.3	S53-p	4739748	human	97.6		TMPYIDEsPtMsPQL		2
ABR	ABR	Q12979	17p13.3	T55-p	56657548	human	97.6		PYIDEsPtMsPQLSA		1
ABR	ABR	Q12979	17p13.3	S57-p	4739754	human	97.6		IDEsPtMsPQLSARS		1
ABR	ABR	Q12979	17p13.3	S72-p	7102733	human	97.6		QGGGDGVsPTPPEGL		2
ABR	ABR	Q12979	17p13.3	T169-p	36130859	human	97.6	RhoGEF	QQWDSQVtMGHLFQk		1
ABR	ABR	Q12979	17p13.3	T244-p	11095584	human	97.6	RhoGEF	YkPIDRVtRstLVLH			1
ABR	ABR	Q12979	17p13.3	S246-p	11095589	human	97.6	RhoGEF	PIDRVtRstLVLHDL			1
ABR	ABR	Q12979	17p13.3	T247-p	56657552	human	97.6	RhoGEF	IDRVtRstLVLHDLL		1
ABR	ABR	Q12979	17p13.3	Y264-p	462904	human	97.6	RhoGEF	TPVDHPDyPLLQDAL		1	4
ABR	ABR	Q12979	17p13.3	T299-p	34550199	human	97.6		VTTPkGEtRQLVKDG			1
ABR	ABR	Q12979	17p13.3	S366-p	36130543	human	97.6	PH	SPEESEAsPQVHPFP		1
ABR	ABR	Q12979	17p13.3	S632-p	36124130	human	97.6		KFTSRDMsLKRtPsK		1
ABR	ABR	Q12979	17p13.3	T636-p	36135925	human	97.6		RDMsLKRtPsKkQtG		2
ABR	ABR	Q12979	17p13.3	S638-p	23078641	human	97.6		MsLKRtPsKkQtGVF		3	2
ABR	ABR	Q12979	17p13.3	T642-p	22776808	human	97.6		RtPsKkQtGVFGVKI		4	8
ABR	ABR	Q12979	17p13.3	S650-p	23078644	human	97.6		GVFGVKIsVVTkRER			1
ABR	ABR	Q12979	17p13.3	Y662-p	34606810	human	97.6	RhoGAP	RERSkVPyIVRQCVE			1
ABR	ABR	Q12979	17p13.3	Y854-p	15230510	human	97.6		ELKRNTLyFSTDV__		1	3
ABR	ABR iso2	Q12979-2	17p13.3	T30-p	36129352	human	93.71		LEECELGtPTSPGSG		2
ABRA	ABRA	Q8N0Z2	8q23.1	T24-p	23078653	human	43.12		LRKIRTAtLVIsLAR			1
ABRA	ABRA	Q8N0Z2	8q23.1	S28-p	23078647	human	43.12		RTAtLVIsLARGWQQ			2
ABRA	ABRA	Q8N0Z2	8q23.1	Y286-p	974097	human	43.12		LHKGDEGyGRPKEGT			2
ABRA	ABRA	Q8N0Z2	8q23.1	T332-p	50323103	human	43.12	Costars	RDGKIQVtFGDLFDR		1
ABRA	ABRA	Q8N0Z2	8q23.1	S344-p	23078650	human	43.12	Costars	FDRYVRIsDKVVGIL			1
ABT1	ABT1	Q9ULW3	6p22.2	S32-p	36125284	human	31.08		AEEEQEEsEEAACGS		3
ABT1	ABT1	Q9ULW3	6p22.2	Y49-p	25279439	human	31.08		RVVPGIVyLGHIPPR			1
ABT1	ABT1	Q9ULW3	6p22.2	S67-p	55380192	human	31.08		LHVRNLLsAYGEVGR		1
ABT1	ABT1	Q9ULW3	6p22.2	Y105-p	56667038	human	31.08		kRSYTKDytEGWVEF		1
ABT1	ABT1	Q9ULW3	6p22.2	T106-p	56667041	human	31.08		RSYTKDytEGWVEFR		1
ABT1	ABT1	Q9ULW3	6p22.2	S136-p	23078659	human	31.08		PMGArRRsPFRYDLW			1
ABT1	ABT1	Q9ULW3	6p22.2	S188-p	36136464	human	31.08		ETDFYLQsVERGQRF		2
ABT1	ABT1	Q9ULW3	6p22.2	S260-p	23078662	human	31.08		IFGAPPPsEsMEGPs			1
ABT1	ABT1	Q9ULW3	6p22.2	S262-p	23078665	human	31.08		GAPPPsEsMEGPsLV			1
ABT1	ABT1	Q9ULW3	6p22.2	S267-p	23078668	human	31.08		sEsMEGPsLVRDs__			1
ABT1	ABT1	Q9ULW3	6p22.2	S272-p	50772451	human	31.08		GPsLVRDs_______		1
ABTB1	ABTB1	Q969K4	3q21.3	Y74-p	3668506	human	53.98		FDGERCLyGALSDPI			1
ABTB1	ABTB1	Q969K4	3q21.3	Y139-p	56665324	human	53.98	BTB	VLGARSAyFANMLDT		1
ABTB2	ABTB2	Q8N961	11p13	T8-p	34353767	human	113.66		MAGTYSStLKTLEDL			1
ABTB2	ABTB2	Q8N961	11p13	S31-p	50772453	human	113.66		GDSCRSLsLSSSksN		1
ABTB2	ABTB2	Q8N961	11p13	S37-p	33526641	human	113.66		LsLSSSksNSQALNS		1
ABTB2	ABTB2	Q8N961	11p13	S67-p	4744306	human	113.66		SMNSRHNsWDTVNTV		2
ABTB2	ABTB2	Q8N961	11p13	S183-p	22871904	human	113.66		LAAVKALsLYSMSAG			1
ABTB2	ABTB2	Q8N961	11p13	S365-p	27442834	human	113.66		HPLCPGAsPARQARQ		7
ABTB2	ABTB2	Q8N961	11p13	S398-p	25281500	human	113.66		LRCPQMEsMENPNLD			1
ACAA1	ACAA1	P09110	3p22.2	T59-p	14159209	human	44.29	Thiolase_N	GRGGFKDttPDELLS		1
ACAA1	ACAA1	P09110	3p22.2	T60-p	14159212	human	44.29	Thiolase_N	RGGFKDttPDELLSA		1
ACAA1	ACAA1	P09110	3p22.2	T70-p	55370059	human	44.29	Thiolase_N	ELLSAVMtAVLKDVN		1
ACAA1	ACAA1	P09110	3p22.2	S124-p	33526609	human	44.29	Thiolase_N	STVNRQCssGLQAVA		1
ACAA1	ACAA1	P09110	3p22.2	S125-p	33526612	human	44.29	Thiolase_N	TVNRQCssGLQAVAs		1
ACAA1	ACAA1	P09110	3p22.2	S132-p	33527077	human	44.29	Thiolase_N	sGLQAVAsIAGGIRN		1
ACAA1	ACAA1	P09110	3p22.2	S141-p	14311501	human	44.29	Thiolase_N	AGGIRNGsYDIGMAC		1	1
ACAA1	ACAA1	P09110	3p22.2	S166-p	34501594	human	44.29	Thiolase_N	GNPGNITsRLMEKEK		1
ACAA1	ACAA1	P09110	3p22.2	S251-p	23078670	human	44.29	Thiolase_N	QDEGIRPstTMEGLA			1
ACAA1	ACAA1	P09110	3p22.2	T252-p	23078673	human	44.29	Thiolase_N	DEGIRPstTMEGLAk		1	1
ACAA1	ACAA1	P09110	3p22.2	S269-p	31855970	human	44.29	Thiolase_N	PAFKKDGsTTAGNSS		1
ACAA1	ACAA1	P09110	3p22.2	S291-p	4769474	human	44.29	Thiolase_N	AILLARRskAEELGL		1
ACAA1	ACAA1	P09110	3p22.2	Y323-p	3552516	human	44.29	Thiolase_C	IMGIGPAyAIPVALQ		1	7
ACAA1	ACAA1	P09110	3p22.2	S337-p	34505148	human	44.29	Thiolase_C	QKAGLTVsDVDIFEI		1
ACAA1	ACAA1	P09110	3p22.2	T389-p	17551715	human	44.29	Thiolase_C	TGARQVItLLNELkR			3
ACAA2	ACAA2	P42765	18q21.1	Y20-p	10280618	human	41.92	Thiolase_N	kRTPFGAyGGLLkDF			2
ACAA2	ACAA2	P42765	18q21.1	Y68-p	55372370	human	41.92	Thiolase_N	QSSSDAIyLARHVGL		1
ACAA2	ACAA2	P42765	18q21.1	T87-p	34503667	human	41.92	Thiolase_N	PkETPALtINRLCGS		1
ACAA2	ACAA2	P42765	18q21.1	T119-p	3190420	human	41.92	Thiolase_N	EVVLCGGtEsMSQAP		1
ACAA2	ACAA2	P42765	18q21.1	S121-p	3190417	human	41.92	Thiolase_N	VLCGGtEsMSQAPyC		1
ACAA2	ACAA2	P42765	18q21.1	Y127-p	3190423	human	41.92	Thiolase_N	EsMSQAPyCVRNVRF		2
ACAA2	ACAA2	P42765	18q21.1	S140-p	34505955	human	41.92	Thiolase_N	RFGTkLGsDIKLEDS		1
ACAA2	ACAA2	P42765	18q21.1	Y182-p	10280621	human	41.92	Thiolase_N	SREECDkyALQSQQR			13
ACAA2	ACAA2	P42765	18q21.1	Y198-p	10280624	human	41.92	Thiolase_N	kAANDAGyFNDEMAP		2	7
ACAA2	ACAA2	P42765	18q21.1	T274-p	4754624	human	41.92	Thiolase_C	AVkkHNFtPLARIVG		1
ACAA2	ACAA2	P42765	18q21.1	S310-p	4754629	human	41.92	Thiolase_C	ALkkAGLsLKDMDLV		1
ACAA2	ACAA2	P42765	18q21.1	S333-p	34506724	human	41.92	Thiolase_C	QYLAVERsLDLDIsK		1
ACAA2	ACAA2	P42765	18q21.1	S339-p	4754634	human	41.92	Thiolase_C	RsLDLDIsKTNVNGG		1
ACACA	ACC1	Q13085	17q12	S5-p	4272697	human	265.55		___MDEPsPLAQPLE		13
ACACA	ACC1	Q13085	17q12	S23-p	449887	human	265.55		HSRFIIGsVsEDNsE		19
ACACA	ACC1	Q13085	17q12	S25-p	448770	human	265.55		RFIIGsVsEDNsEDE		21	1
ACACA	ACC1	Q13085	17q12	S29-p	448771	human	265.55		GsVsEDNsEDEIsNL		45	3
ACACA	ACC1	Q13085	17q12	S34-p	20650728	human	265.55		DNsEDEIsNLVKLDL		1
ACACA	ACC1	Q13085	17q12	S48-p	4270768	human	265.55		LLEEkEGsLsPAsVG		8	1
ACACA	ACC1	Q13085	17q12	S50-p	4169836	human	265.55		EEkEGsLsPAsVGsD		10
ACACA	ACC1	Q13085	17q12	S53-p	4726608	human	265.55		EGsLsPAsVGsDTLs		5
ACACA	ACC1	Q13085	17q12	S56-p	22348203	human	265.55		LsPAsVGsDTLsDLG		3
ACACA	ACC1	Q13085	17q12	S60-p	4726626	human	265.55		sVGsDTLsDLGISSL			1
ACACA	ACC1	Q13085	17q12	S77-p	7104845	human	265.55		GLALHIRssMsGLHL		2
ACACA	ACC1	Q13085	17q12	S78-p	448291	human	265.55		LALHIRssMsGLHLV	3	1
ACACA	ACC1	Q13085	17q12	S80-p	448292	human	265.55		LHIRssMsGLHLVkQ	60	40	8	3661; 11818
ACACA	ACC1	Q13085	17q12	S96-p	4726632	human	265.55		RDRKKIDsQRDFTVA		3
ACACA	ACC1	Q13085	17q12	S104-p	31086980	human	265.55		QRDFTVAsPAEFVTR		3
ACACA	ACC1	Q13085	17q12	S234-p	34363498	human	265.55	Biotin_carb_N	IAFMGPPsQAMWALG			1
ACACA	ACC1	Q13085	17q12	Y290-p	472665	human	265.55	CPSase_L_D2	QELYEkGyVkDVDDG			1
ACACA	ACC1	Q13085	17q12	S344-p	36127864	human	265.55	CPSase_L_D2	VQAEVPGsPIFVMRL		2
ACACA	ACC1	Q13085	17q12	Y417-p	3800684	human	265.55	CPSase_L_D2	kLAKMVGyVSAGTVE			1
ACACA	ACC1	Q13085	17q12	Y434-p	3800690	human	265.55	CPSase_L_D2	YSQDGSFyFLELNPR			1
ACACA	ACC1	Q13085	17q12	S488-p	4169841	human	265.55		GVSPWGDsPIDFEDS		3
ACACA	ACC1	Q13085	17q12	T610-p	4726638	human	265.55	Biotin_carb_C	FQMNRIDtGWLDRLI		2
ACACA	ACC1	Q13085	17q12	Y676-p	23078730	human	265.55		TVDVELIyEGVKYVL			1
ACACA	ACC1	Q13085	17q12	Y734-p	23078733	human	265.55		MKEEVDRyRITIGNK			1
ACACA	ACC1	Q13085	17q12	S756-p	36124439	human	265.55	Biotin_lipoyl	NDPSVMRsPSAGKLI		1
ACACA	ACC1	Q13085	17q12	S835-p	27442855	human	265.55	ACC_central	QAELHTGsLPRIQsT		4
ACACA	ACC1	Q13085	17q12	S841-p	34504907	human	265.55	ACC_central	GsLPRIQsTALRGEK		3
ACACA	ACC1	Q13085	17q12	Y855-p	3666338	human	265.55	ACC_central	KLHRVFHyVLDNLVN			1
ACACA	ACC1	Q13085	17q12	Y867-p	3666344	human	265.55	ACC_central	LVNVMNGyCLPDPFF			1
ACACA	ACC1	Q13085	17q12	S893-p	31868507	human	265.55	ACC_central	MKTLRDPsLPLLELQ		1
ACACA	ACC1	Q13085	17q12	S907-p	31868510	human	265.55	ACC_central	QDIMTSVsGRIPPNV		1
ACACA	ACC1	Q13085	17q12	S977-p	34359156	human	265.55	ACC_central	QLVQRYRsGIRGHMK			1
ACACA	ACC1	Q13085	17q12	Y994-p	27442851	human	265.55	ACC_central	VMDLLRQyLRVETQF		1
ACACA	ACC1	Q13085	17q12	T1042-p	476260	human	265.55	ACC_central	TKKNLLVtMLIDQLC		2
ACACA	ACC1	Q13085	17q12	T1073-p	23078727	human	265.55	ACC_central	LTQLSKTtNAkVALR			1
ACACA	ACC1	Q13085	17q12	T1196-p	467396	human	265.55	ACC_central	PNRGNIPtLNRMsFS			3
ACACA	ACC1	Q13085	17q12	S1201-p	448290	human	265.55	ACC_central	IPtLNRMsFSSNLNH		1
ACACA	ACC1	Q13085	17q12	Y1209-p	4726650	human	265.55	ACC_central	FSSNLNHyGMTHVAs		1
ACACA	ACC1	Q13085	17q12	S1216-p	449868	human	265.55	ACC_central	yGMTHVAsVsDVLLD		4
ACACA	ACC1	Q13085	17q12	S1218-p	4726662	human	265.55	ACC_central	MTHVAsVsDVLLDNS		2	1
ACACA	ACC1	Q13085	17q12	T1227-p	4726668	human	265.55	ACC_central	VLLDNSFtPPCQRMG			2
ACACA	ACC1	Q13085	17q12	S1257-p	34499453	human	265.55	ACC_central	DEVMGCFsDsPPQsP		1
ACACA	ACC1	Q13085	17q12	S1259-p	467395	human	265.55	ACC_central	VMGCFsDsPPQsPtF		9	1
ACACA	ACC1	Q13085	17q12	S1263-p	463821	human	265.55	ACC_central	FsDsPPQsPtFPEAG	3	9	1
ACACA	ACC1	Q13085	17q12	T1265-p	3195101	human	265.55	ACC_central	DsPPQsPtFPEAGHT		3
ACACA	ACC1	Q13085	17q12	S1273-p	34498610	human	265.55	ACC_central	FPEAGHTsLYDEDKV		1
ACACA	ACC1	Q13085	17q12	Y1342-p	22776811	human	265.55	ACC_central	DFRkQVNyEVDRRFH			3
ACACA	ACC1	Q13085	17q12	Y1370-p	480777	human	265.55	ACC_central	KFEEDRIyRHLEPAL		1	25
ACACA	ACC1	Q13085	17q12	S1438-p	18006329	human	265.55	ACC_central	DLVTkEAsFEyLQNE		1
ACACA	ACC1	Q13085	17q12	Y1441-p	18006332	human	265.55	ACC_central	TkEAsFEyLQNEGER		1
ACACA	ACC1	Q13085	17q12	Y1499-p	3436207	human	265.55	ACC_central	VRSMVMRyGSRLWKL			1
ACACA	ACC1	Q13085	17q12	S1720-p	34606963	human	265.55	Carboxyl_trans	RIYVSANsGARIGLA			1
ACACA	ACC1	Q13085	17q12	Y1745-p	36419829	human	265.55	Carboxyl_trans	WVDPEDPyKGYRYLY		1
ACACA	ACC1	Q13085	17q12	S1844-p	2526043	human	265.55	Carboxyl_trans	RTIQVENsHLILTGA		1	1
ACACA	ACC1	Q13085	17q12	S1908-p	23078724	human	265.55	Carboxyl_trans	YMPKSVHsSVPLLNS			1
ACACA	ACC1	Q13085	17q12	S2099-p	476259	human	265.55	Carboxyl_trans	SWVVIDSsINPRHME		1
ACACA	ACC1	Q13085	17q12	Y2108-p	476261	human	265.55	Carboxyl_trans	NPRHMEMyADRESRG		1
ACACA	ACC1	Q13085	17q12	Y2144-p	3412215	human	265.55	Carboxyl_trans	MRRVDPVyIHLAERL			5
ACACA	ACC1	Q13085	17q12	T2153-p	4726686	human	265.55	Carboxyl_trans	HLAERLGtPELSTAE		1
ACACA	ACC1	Q13085	17q12	S2318-p	50772475	human	265.55		NPEVAMDsIIHMTQH		2
ACACA	ACC1	Q13085	17q12	S2343-p	15718788	human	265.55		RILSTMDsPsT____		4
ACACA	ACC1	Q13085	17q12	S2345-p	54413230	human	265.55		LSTMDsPsT______		1
ACACA	ACC1 iso4	Q13085-4	17q12	S4-p	23078736	human	270		____MWWstLMsILR			4
ACACA	ACC1 iso4	Q13085-4	17q12	T5-p	23078738	human	270		___MWWstLMsILRA			8
ACACA	ACC1 iso4	Q13085-4	17q12	S8-p	34368270	human	270		MWWstLMsILRARSF			1
ACACB	ACC2	O00763	12q24.11	S35-p	34505998	human	276.54		DSKPITKsKSEANLI		1	1
ACACB	ACC2	O00763	12q24.11	T70-p	34505595	human	276.54		EGHTLPKtPsQAEPA		1
ACACB	ACC2	O00763	12q24.11	S72-p	27442867	human	276.54		HTLPKtPsQAEPASH		2
ACACB	ACC2	O00763	12q24.11	S91-p	27442863	human	276.54		DAGRRRNsLPPsHQK		3
ACACB	ACC2	O00763	12q24.11	S95-p	34498462	human	276.54		RRNsLPPsHQKPPRN		1
ACACB	ACC2	O00763	12q24.11	S169-p	56649750	human	276.54		MTNFILGsFDDYSSD		1
ACACB	ACC2	O00763	12q24.11	S192-p	4736965	human	276.54		RESTRKGsRAsLGAL		2
ACACB	ACC2	O00763	12q24.11	S195-p	4736972	human	276.54		TRKGsRAsLGALsLE		2
ACACB	ACC2	O00763	12q24.11	S200-p	4736986	human	276.54		RAsLGALsLEAYLTT		1
ACACB	ACC2	O00763	12q24.11	T216-p	4737014	human	276.54		EAETRVPtMRPsMsG		1
ACACB	ACC2	O00763	12q24.11	S220-p	4737021	human	276.54		RVPtMRPsMsGLHLV		1
ACACB	ACC2	O00763	12q24.11	S222-p	448808	human	276.54		PtMRPsMsGLHLVKR	15	5		3661; 11818
ACACB	ACC2	O00763	12q24.11	S246-p	31086983	human	276.54		HRDFTVAsPAEFVTR		3
ACACB	ACC2	O00763	12q24.11	S469-p	4737028	human	276.54	CPSase_L_D2	KGIRKAEsAEDFPIL		1
ACACB	ACC2	O00763	12q24.11	S808-p	23078743	human	276.54		GQVLPADsLLNLVDV			1
ACACB	ACC2	O00763	12q24.11	S865-p	15436607	human	276.54		LLSYNGNsyTTYMKE		1
ACACB	ACC2	O00763	12q24.11	Y866-p	15436606	human	276.54		LSYNGNsyTTYMKEE		1
ACACB	ACC2	O00763	12q24.11	T895-p	34606510	human	276.54	Biotin_lipoyl	FEKENDPtVLRSPSA			1
ACACB	ACC2	O00763	12q24.11	S1340-p	4737035	human	276.54	ACC_central	NRMTVPIsItNPDLL		1	1
ACACB	ACC2	O00763	12q24.11	T1342-p	4737042	human	276.54	ACC_central	MTVPIsItNPDLLRH		5	8
ACACB	ACC2	O00763	12q24.11	S1350-p	4737049	human	276.54	ACC_central	NPDLLRHstELFMDS		1
ACACB	ACC2	O00763	12q24.11	T1351-p	4737056	human	276.54	ACC_central	PDLLRHstELFMDSG		1
ACACB	ACC2	O00763	12q24.11	S1414-p	27442869	human	276.54	ACC_central	YSEDDCksLREEPIH		2
ACACB	ACC2	O00763	12q24.11	Y1456-p	15401951	human	276.54	ACC_central	KkNILVDyGLRRITF		1	1
ACACB	ACC2	O00763	12q24.11	Y1489-p	3973832	human	276.54	ACC_central	EFAEDRIyRHLEPAL		1	1
ACACB	ACC2	O00763	12q24.11	S1557-p	18006335	human	276.54	ACC_central	DLITKEAsFEyLQNE		1
ACACB	ACC2	O00763	12q24.11	Y1560-p	18006338	human	276.54	ACC_central	TKEAsFEyLQNEGER		1
ACACB	ACC2	O00763	12q24.11	T1641-p	7816124	human	276.54	ACC_central	INIRQTTtGSAVPIR			1
ACACB	ACC2	O00763	12q24.11	Y1658-p	10860097	human	276.54	ACC_central	ITNESGYyLDISLyK			1
ACACB	ACC2	O00763	12q24.11	Y1664-p	6154466	human	276.54	ACC_central	YyLDISLyKEVTDSR			1
ACACB	ACC2	O00763	12q24.11	Y1826-p	27442859	human	276.54	Carboxyl_trans	AEGIPKIyVAANsGA		1
ACACB	ACC2	O00763	12q24.11	S1831-p	27442873	human	276.54	Carboxyl_trans	KIyVAANsGARIGMA		1
ACACB	ACC2	O00763	12q24.11	S2347-p	23078740	human	276.54		KQEILQAsGELSHVH			1
ACACB	ACC2	O00763	12q24.11	T2458-p	23078746	human	276.54		TMDSPASt_______			1
ACAD10	ACAD10	Q6JQN1	12q24.12	Y566-p	3552892	human	118.83		AAILQGVyKRSLTGQ		1	11
ACAD10	ACAD10	Q6JQN1	12q24.12	S1002-p	25281503	human	118.83	Acyl-CoA_dh_1	MIKMVAPsMAsRVID			1
ACAD10	ACAD10	Q6JQN1	12q24.12	S1005-p	25281506	human	118.83	Acyl-CoA_dh_1	MVAPsMAsRVIDRAI			1
ACAD11	ACAD11	Q709F0	3q22.1	S9-p	40267922	human	87.26		KPGATGEsDLAEVLP		1
ACAD11	ACAD11	Q709F0	3q22.1	S54-p	29575922	human	87.26	APH	AQYRAGKsNPTFyLQ			1
ACAD11	ACAD11	Q709F0	3q22.1	Y59-p	34364602	human	87.26	APH	GKsNPTFyLQKGFQT			1
ACAD11	ACAD11	Q709F0	3q22.1	S76-p	23078676	human	87.26	APH	LRKKPPGsLLPKAHQ			1
ACAD11	ACAD11	Q709F0	3q22.1	Y107-p	477423	human	87.26	APH	PVPKPILyCSDTSVI			1
ACAD11	ACAD11	Q709F0	3q22.1	Y324-p	473236	human	87.26		AGIAQGVySRYLLGN		4	6
ACAD11	ACAD11	Q709F0	3q22.1	T576-p	23078679	human	87.26	Acyl-CoA_dh_M	MILVPMNtPGVKIIR			1
ACAD8	ACAD8	Q9UKU7	11q25	T26-p	27442837	human	45.07		GLRVLVQtGHRSLTS		1
ACAD8	ACAD8	Q9UKU7	11q25	S216-p	22833012	human	45.07	Acyl-CoA_dh_M	GPGPkGIsCIVVEkG			22
ACAD8	ACAD8	Q9UKU7	11q25	S261-p	23078682	human	45.07		PVANRIGsEGQGFLI			1
ACAD9	ACAD9	Q9H845	3q21.3	T158-p	18908459	human	68.76	Acyl-CoA_dh_N	KGIILAGtEEQKAKY		1
ACAD9	ACAD9	Q9H845	3q21.3	S187-p	36136484	human	68.76	Acyl-CoA_dh_M	LTEPASGsDAASIRS		1
ACAD9	ACAD9	Q9H845	3q21.3	T229-p	18908462	human	68.76	Acyl-CoA_dh_M	IFTVFAKtEVVDsDG		1
ACAD9	ACAD9	Q9H845	3q21.3	S234-p	18908465	human	68.76	Acyl-CoA_dh_M	AKtEVVDsDGsVkDK		1
ACAD9	ACAD9	Q9H845	3q21.3	S237-p	18908468	human	68.76	Acyl-CoA_dh_M	EVVDsDGsVkDKITA		1
ACAD9	ACAD9	Q9H845	3q21.3	S306-p	27908784	human	68.76	Acyl-CoA_dh_1	ILNSGRFsMGsVVAG		2
ACAD9	ACAD9	Q9H845	3q21.3	S309-p	27908787	human	68.76	Acyl-CoA_dh_1	SGRFsMGsVVAGLLK		1
ACAD9	ACAD9	Q9H845	3q21.3	Y325-p	465047	human	68.76	Acyl-CoA_dh_1	LIEMTAEyACTRKQF			1
ACAD9	ACAD9	Q9H845	3q21.3	S337-p	27442840	human	68.76	Acyl-CoA_dh_1	KQFNKRLsEFGLIQE		1
ACAD9	ACAD9	Q9H845	3q21.3	S474-p	4760546	human	68.76		VGRRLRDsLGRTVDL		7	2
ACAD9	ACAD9	Q9H845	3q21.3	Y611-p	3660013	human	68.76		QILEkRAyICAHPLD			6
ACADL	ACADL	P28330	2q34	S28-p	50772456	human	47.66		QLPAARCsHsGGEER		2
ACADL	ACADL	P28330	2q34	S30-p	50772460	human	47.66		PAARCsHsGGEERLE		2
ACADL	ACADL	P28330	2q34	T162-p	23078685	human	47.66	Acyl-CoA_dh_N	KHFIPQMtAGKCIGA			4
ACADL	ACADL	P28330	2q34	S271-p	25281509	human	47.66		EDIRLPAsALLGEEN			1
ACADL	ACADL	P28330	2q34	T329-p	23078688	human	47.66	Acyl-CoA_dh_1	KTVAHLQtVQHKLAE			1
ACADL	ACADL	P28330	2q34	Y411-p	3438678	human	47.66	Acyl-CoA_dh_1	DARVQPIyGGTNEIM			1
ACADM	ACADM	P11310	1p31.1	T70-p	4707297	human	46.59	Acyl-CoA_dh_N	VAAEYDktGEyPVPL			1
ACADM	ACADM	P11310	1p31.1	Y73-p	23078697	human	46.59	Acyl-CoA_dh_N	EYDktGEyPVPLIRR			1
ACADM	ACADM	P11310	1p31.1	Y183-p	55370345	human	46.59	Acyl-CoA_dh_M	AEKkGDEyIINGQKM		1
ACADM	ACADM	P11310	1p31.1	S207-p	23078691	human	46.59	Acyl-CoA_dh_M	WYFLLARsDPDPkAP			1
ACADM	ACADM	P11310	1p31.1	T228-p	34503286	human	46.59	Acyl-CoA_dh_M	GFIVEADtPGIQIGR		2
ACADM	ACADM	P11310	1p31.1	T300-p	25281513	human	46.59	Acyl-CoA_dh_1	QRALDEAtkYALERK			1
ACADM	ACADM	P11310	1p31.1	S320-p	23078694	human	46.59	Acyl-CoA_dh_1	LVEHQAIsFMLAEMA			1
ACADM	ACADM	P11310	1p31.1	T351-p	4707302	human	46.59	Acyl-CoA_dh_1	VDSGRrNtyyASIAK		1	2
ACADM	ACADM	P11310	1p31.1	Y352-p	55370349	human	46.59	Acyl-CoA_dh_1	DSGRrNtyyASIAKA		1
ACADM	ACADM	P11310	1p31.1	Y353-p	34669661	human	46.59	Acyl-CoA_dh_1	SGRrNtyyASIAKAF		1	1
ACADM	ACADM	P11310	1p31.1	Y400-p	464749	human	46.59	Acyl-CoA_dh_1	DAkIYQIyEGTSQIQ			3
ACADS	ACADS	P16219	12q24.31	S10-p	50772464	human	44.3		AALLARAsGPARRAL		1
ACADS	ACADS	P16219	12q24.31	S121-p	23078700	human	44.3	Acyl-CoA_dh_N	VIMSVNNsLYLGPIL			1
ACADS	ACADS	P16219	12q24.31	T219-p	55370920	human	44.3	Acyl-CoA_dh_M	AFLVPMPtPGLTLGK		1
ACADS	ACADS	P16219	12q24.31	T305-p	17551800	human	44.3	Acyl-CoA_dh_1	MAFGAPLtkLQVIQF			1
ACADSB	ACADSB	P45954	10q26.13	S81-p	23078703	human	47.49	Acyl-CoA_dh_N	EQIAPLVstMDENSK			1
ACADSB	ACADSB	P45954	10q26.13	T82-p	23078706	human	47.49	Acyl-CoA_dh_N	QIAPLVstMDENSKM			1
ACADSB	ACADSB	P45954	10q26.13	S183-p	34504250	human	47.49	Acyl-CoA_dh_M	LSEAGAGsDsFALKT		2
ACADSB	ACADSB	P45954	10q26.13	S185-p	34500172	human	47.49	Acyl-CoA_dh_M	EAGAGsDsFALKTRA		1
ACADSB	ACADSB	P45954	10q26.13	Y198-p	462905	human	47.49	Acyl-CoA_dh_M	RADKEGDyyVLNGSK		2	191
ACADSB	ACADSB	P45954	10q26.13	Y199-p	465203	human	47.49	Acyl-CoA_dh_M	ADKEGDyyVLNGSKM			8
ACADSB	ACADSB	P45954	10q26.13	S289-p	34504384	human	47.49	Acyl-CoA_dh_1	GYkYAIGsLNEGRIG		1
ACADSB	ACADSB	P45954	10q26.13	Y372-p	11055123	human	47.49	Acyl-CoA_dh_1	kEASMAKyyASEIAG			1
ACADSB	ACADSB	P45954	10q26.13	Y373-p	11055128	human	47.49	Acyl-CoA_dh_1	EASMAKyyASEIAGQ			1
ACADSB	ACADSB	P45954	10q26.13	Y413-p	3552526	human	47.49	Acyl-CoA_dh_1	DAKIGTIyEGASNIQ		1	3
ACADVL	ACADVL	P49748	17p13.1	S54-p	4708097	human	70.39		LALDKSDsHPSDALT		1
ACADVL	ACADVL	P49748	17p13.1	S328-p	36840142	human	70.39	Acyl-CoA_dh_1	NVLGEVGsGFkVAMH		1
[truncated: 237,665+ more rows]

## Sheet: Table S4-Ubiquitination
Table S4 Human modification site datasets downloaded from the PhosphoSitePlus database
Human ubiquitination site dataset
GENE	PROTEIN	ACC_ID	HU_CHR_LOC	MOD_RSD	SITE_GRP_ID	ORGANISM	MW_kD	DOMAIN	SITE_+/-7_AA	LT_LIT	MS_LIT	MS_CST	CST_CAT#
YWHAB	14-3-3 beta	P31946	20q13.12	K5-ub	41481400	human	28.08		___MtMDksELVQkA		4
YWHAB	14-3-3 beta	P31946	20q13.12	K11-ub	4953847	human	28.08	2014-03-03	DksELVQkAkLAEQA		7	26
YWHAB	14-3-3 beta	P31946	20q13.12	K13-ub	3934069	human	28.08	2014-03-03	sELVQkAkLAEQAER		8	22
YWHAB	14-3-3 beta	P31946	20q13.12	K29-ub	3884577	human	28.08	2014-03-03	DDMAAAMkAVtEQGH		1
YWHAB	14-3-3 beta	P31946	20q13.12	K51-ub	3883232	human	28.08	2014-03-03	NLLsVAykNVVGARR		11	112
YWHAB	14-3-3 beta	P31946	20q13.12	K70-ub	3886160	human	28.08	2014-03-03	VISsIEQkTERNEKk		8	18
YWHAB	14-3-3 beta	P31946	20q13.12	K82-ub	964495100	human	28.08		EKkQQMGkEYREkIE		1
YWHAB	14-3-3 beta	P31946	20q13.12	K87-ub	974165000	human	28.08		MGkEYREkIEAELQD		1
YWHAB	14-3-3 beta	P31946	20q13.12	K105-ub	15383703	human	28.08	2014-03-03	DVLELLDkyLIPNAT		1	1
YWHAB	14-3-3 beta	P31946	20q13.12	K117-ub	22052700	human	28.08	2014-03-03	NATQPEskVFyLkMk		4
YWHAB	14-3-3 beta	P31946	20q13.12	K122-ub	3883236	human	28.08	2014-03-03	EskVFyLkMkGDyFR		9	60
YWHAB	14-3-3 beta	P31946	20q13.12	K124-ub	12312013	human	28.08	2014-03-03	kVFyLkMkGDyFRyL		6	7
YWHAB	14-3-3 beta	P31946	20q13.12	K140-ub	3934076	human	28.08	2014-03-03	EVAsGDNkQTTVSNS		6	41
YWHAB	14-3-3 beta	P31946	20q13.12	K159-ub	21127800	human	28.08	2014-03-03	QEAFEISkkEMQPTH		2
YWHAB	14-3-3 beta	P31946	20q13.12	K160-ub	8104932	human	28.08	2014-03-03	EAFEISkkEMQPTHP		7	46
YWHAB	14-3-3 beta	P31946	20q13.12	K195-ub	15383700	human	28.08	2014-03-03	EKACSLAkTAFDEAI		1	10
YWHAE	14-3-3 epsilon	P62258	17p13.3	K12-ub	3932491	human	29.17	2014-03-03	EDLVYQAkLAEQAER		9	22
YWHAE	14-3-3 epsilon	P62258	17p13.3	K28-ub	21127804	human	29.17	2014-03-03	DEMVESMkkVAGMDV		2
YWHAE	14-3-3 epsilon	P62258	17p13.3	K29-ub	27173214	human	29.17	2014-03-03	EMVESMkkVAGMDVE		1
YWHAE	14-3-3 epsilon	P62258	17p13.3	K50-ub	3932496	human	29.17	2014-03-03	NLLsVAykNVIGARR		11	85
YWHAE	14-3-3 epsilon	P62258	17p13.3	K69-ub	12245441	human	29.17	2014-03-03	IIssIEQkEENkGGE		3	8
YWHAE	14-3-3 epsilon	P62258	17p13.3	K73-ub	15489108	human	29.17	2014-03-03	IEQkEENkGGEDkLk		4
YWHAE	14-3-3 epsilon	P62258	17p13.3	K80-ub	3932701	human	29.17	2014-03-03	kGGEDkLkMIREYRQ		1	1
YWHAE	14-3-3 epsilon	P62258	17p13.3	K106-ub	7251003	human	29.17	2014-03-03	DILDVLDkHLIPAAN		6	31
YWHAE	14-3-3 epsilon	P62258	17p13.3	K118-ub	21127802	human	29.17	2014-03-03	AANtGEskVFYykMk		5
YWHAE	14-3-3 epsilon	P62258	17p13.3	K123-ub	10842290	human	29.17	2014-03-03	EskVFYykMkGDYHr		5	13
YWHAE	14-3-3 epsilon	P62258	17p13.3	K125-ub	3931529	human	29.17	2014-03-03	kVFYykMkGDYHryL		2	37
YWHAE	14-3-3 epsilon	P62258	17p13.3	K142-ub	3931533	human	29.17	2014-03-03	FATGNDRkEAAENsL		8	29
YWHAE	14-3-3 epsilon	P62258	17p13.3	K153-ub	12308785	human	29.17	2014-03-03	ENsLVAykAASDIAM		1	1
YWHAE	14-3-3 epsilon	P62258	17p13.3	K196-ub	12246456	human	29.17	2014-03-03	DRACRLAkAAFDDAI		6	26
YWHAE	14-3-3 epsilon	P62258	17p13.3	K244-ub	15489105	human	29.17		GdGEEQNkEALQDVE		4
YWHAH	14-3-3 eta	Q04917	22q12.3	K50-ub	3931390	human	28.22	2014-03-03	NLLsVAykNVVGARR		11	112
YWHAH	14-3-3 eta	Q04917	22q12.3	K69-ub	22052706	human	28.22	2014-03-03	VISsIEQkTMADGNE		3
YWHAH	14-3-3 eta	Q04917	22q12.3	K77-ub	3932057	human	28.22	2014-03-03	TMADGNEkKLEKVKA		1
YWHAH	14-3-3 eta	Q04917	22q12.3	K91-ub	15383706	human	28.22	2014-03-03	AYREKIEkELETVCN		1	1
YWHAH	14-3-3 eta	Q04917	22q12.3	K106-ub	964495102	human	28.22		DVLSLLDkFLIkNCN		1
YWHAH	14-3-3 eta	Q04917	22q12.3	K110-ub	22052703	human	28.22	2014-03-03	LLDkFLIkNCNDFQY		3
YWHAH	14-3-3 eta	Q04917	22q12.3	K120-ub	27173218	human	28.22	2014-03-03	NDFQYEskVFyLkMk		1
YWHAH	14-3-3 eta	Q04917	22q12.3	K125-ub	3932585	human	28.22	2014-03-03	EskVFyLkMkGDyyR		9	60
YWHAH	14-3-3 eta	Q04917	22q12.3	K127-ub	7252557	human	28.22	2014-03-03	kVFyLkMkGDyyRYL		6	2
YWHAH	14-3-3 eta	Q04917	22q12.3	K142-ub	3932062	human	28.22	2014-03-03	AEVAsGEkkNsVVEA		2
YWHAH	14-3-3 eta	Q04917	22q12.3	K143-ub	3933611	human	28.22	2014-03-03	EVAsGEkkNsVVEAS		2
YWHAH	14-3-3 eta	Q04917	22q12.3	K155-ub	964495104	human	28.22		EASEAAykEAFEISK		1
YWHAG	14-3-3 gamma	P61981	7q11.23	K10-ub	3932468	human	28.3	2014-03-03	DREQLVQkARLAEQA		10	10
YWHAG	14-3-3 gamma	P61981	7q11.23	K28-ub	27173222	human	28.3	2014-03-03	DDMAAAMkNVtELNE		1
YWHAG	14-3-3 gamma	P61981	7q11.23	K50-ub	3931516	human	28.3	2014-03-03	NLLsVAykNVVGARR		11	112
YWHAG	14-3-3 gamma	P61981	7q11.23	K69-ub	3932473	human	28.3	2014-03-03	VISsIEQkTsADGNE		6	20
YWHAG	14-3-3 gamma	P61981	7q11.23	K77-ub	3932478	human	28.3	2014-03-03	TsADGNEkKIEMVRA		1	1
YWHAG	14-3-3 gamma	P61981	7q11.23	K110-ub	15383712	human	28.3	2014-03-03	LLDNYLIkNCSEtQy		1	2
YWHAG	14-3-3 gamma	P61981	7q11.23	K120-ub	7327889	human	28.3	2014-03-03	SEtQyEskVFYLkMk		4
YWHAG	14-3-3 gamma	P61981	7q11.23	K125-ub	3932656	human	28.3	2014-03-03	EskVFYLkMkGDyyR		9	60
YWHAG	14-3-3 gamma	P61981	7q11.23	K127-ub	7252504	human	28.3	2014-03-03	kVFYLkMkGDyyRyL		6	2
YWHAG	14-3-3 gamma	P61981	7q11.23	K142-ub	3931520	human	28.3	2014-03-03	AEVAtGEkRATVVES		5	15
YWHAG	14-3-3 gamma	P61981	7q11.23	K152-ub	12304548	human	28.3	2014-03-03	TVVESSEkAysEAHE		5	19
YWHAG	14-3-3 gamma	P61981	7q11.23	K162-ub	7250998	human	28.3	2014-03-03	sEAHEISkEHMQPtH		2
YWHAG	14-3-3 gamma	P61981	7q11.23	K198-ub	15383709	human	28.3	2014-03-03	EQACHLAktAFDDAI			1
SFN	14-3-3 sigma	P31947	1p36.11	K9-ub	964495112	human	27.77		ERAsLIQkAkLAEQA		1
SFN	14-3-3 sigma	P31947	1p36.11	K11-ub	3934403	human	27.77	2014-03-03	AsLIQkAkLAEQAER		8	22
SFN	14-3-3 sigma	P31947	1p36.11	K32-ub	964495108	human	27.77		FMKGAVEkGEELSCE		1
SFN	14-3-3 sigma	P31947	1p36.11	K49-ub	12312019	human	27.77	2014-03-03	NLLsVAykNVVGGQR		7	5
SFN	14-3-3 sigma	P31947	1p36.11	K68-ub	21127808	human	27.77	2014-03-03	VLssIEQksNEEGsE		2
SFN	14-3-3 sigma	P31947	1p36.11	K77-ub	21127806	human	27.77	2014-03-03	NEEGsEEkGPEVREY		2
SFN	14-3-3 sigma	P31947	1p36.11	K87-ub	964495110	human	27.77		EVREYREkVETELQG		1
SFN	14-3-3 sigma	P31947	1p36.11	K109-ub	15383715	human	27.77	2014-03-03	LLDSHLIkEAGDAEs		1	1
SFN	14-3-3 sigma	P31947	1p36.11	K122-ub	3933061	human	27.77	2014-03-03	EsRVFYLkMkGDyyR		9	60
SFN	14-3-3 sigma	P31947	1p36.11	K124-ub	12381735	human	27.77	2014-03-03	RVFYLkMkGDyyRYL		6	2
SFN	14-3-3 sigma	P31947	1p36.11	K140-ub	964495106	human	27.77		EVAtGDDkkRIIDsA		1
SFN	14-3-3 sigma	P31947	1p36.11	K160-ub	63726200	human	27.77	2014-03-03	EAMDISkkEMPPTNP		1
YWHAQ	14-3-3 theta	P27348	2p25.1	K3-ub	41481405	human	27.76		_____MEkTELIQkA		4
YWHAQ	14-3-3 theta	P27348	2p25.1	K9-ub	486759	human	27.76	2014-03-03	EkTELIQkAkLAEQA		8	16
YWHAQ	14-3-3 theta	P27348	2p25.1	K11-ub	3932764	human	27.76	2014-03-03	TELIQkAkLAEQAER		8	22
YWHAQ	14-3-3 theta	P27348	2p25.1	K27-ub	12300653	human	27.76	2014-03-03	DDMAtCMkAVTEQGA		5	14
YWHAQ	14-3-3 theta	P27348	2p25.1	K49-ub	3934750	human	27.76	2014-03-03	NLLsVAykNVVGGRR		9	47
YWHAQ	14-3-3 theta	P27348	2p25.1	K68-ub	12300657	human	27.76	2014-03-03	VISsIEQkTDTSDkk		6	9
YWHAQ	14-3-3 theta	P27348	2p25.1	K74-ub	12301903	human	27.76	2014-03-03	QkTDTSDkkLQLIkD		4	1
YWHAQ	14-3-3 theta	P27348	2p25.1	K75-ub	12301908	human	27.76	2014-03-03	kTDTSDkkLQLIkDy		3	2
YWHAQ	14-3-3 theta	P27348	2p25.1	K80-ub	12311941	human	27.76	2014-03-03	DkkLQLIkDyREkVE		7	8
YWHAQ	14-3-3 theta	P27348	2p25.1	K85-ub	27173226	human	27.76	2014-03-03	LIkDyREkVEsELRs		3
YWHAQ	14-3-3 theta	P27348	2p25.1	K103-ub	964495114	human	27.76		TVLELLDkYLIANAT		1
YWHAQ	14-3-3 theta	P27348	2p25.1	K115-ub	12309907	human	27.76	2014-03-03	NATNPEskVFYLkMk		4	1
YWHAQ	14-3-3 theta	P27348	2p25.1	K120-ub	3932689	human	27.76	2014-03-03	EskVFYLkMkGDyFR		9	60
YWHAQ	14-3-3 theta	P27348	2p25.1	K122-ub	12311946	human	27.76	2014-03-03	kVFYLkMkGDyFRyL		6	7
YWHAQ	14-3-3 theta	P27348	2p25.1	K139-ub	12293116	human	27.76	2014-03-03	VACGDDRkQtIDNsQ		5	5
YWHAQ	14-3-3 theta	P27348	2p25.1	K157-ub	12314589	human	27.76	2014-03-03	QEAFDIskkEMQPTH		2	5
YWHAQ	14-3-3 theta	P27348	2p25.1	K158-ub	8104807	human	27.76	2014-03-03	EAFDIskkEMQPTHP		7	47
YWHAQ	14-3-3 theta	P27348	2p25.1	K193-ub	15383718	human	27.76	2014-03-03	ELACTLAkTAFDEAI		1	1
YWHAZ	14-3-3 zeta	P63104	8q22.3	K3-ub	41481409	human	27.75		_____MDkNELVQkA		5
YWHAZ	14-3-3 zeta	P63104	8q22.3	K9-ub	4331867	human	27.75	2014-03-03	DkNELVQkAkLAEQA		9	1
YWHAZ	14-3-3 zeta	P63104	8q22.3	K11-ub	3932742	human	27.75	2014-03-03	NELVQkAkLAEQAER		8	22
YWHAZ	14-3-3 zeta	P63104	8q22.3	K27-ub	964495116	human	27.75		DDMAACMksVTEQGA		1
YWHAZ	14-3-3 zeta	P63104	8q22.3	K49-ub	3945777	human	27.75	2014-03-03	NLLsVAykNVVGARR		11	112
YWHAZ	14-3-3 zeta	P63104	8q22.3	K68-ub	12286620	human	27.75	2014-03-03	VVssIEQkTEGAEkk		5	4
YWHAZ	14-3-3 zeta	P63104	8q22.3	K74-ub	27173235	human	27.75	2014-03-03	QkTEGAEkkQQMARE		1
YWHAZ	14-3-3 zeta	P63104	8q22.3	K75-ub	63726202	human	27.75	2014-03-03	kTEGAEkkQQMAREy		2
YWHAZ	14-3-3 zeta	P63104	8q22.3	K85-ub	12290752	human	27.75	2014-03-03	MAREyREkIEtELRD		5	1
YWHAZ	14-3-3 zeta	P63104	8q22.3	K103-ub	10842410	human	27.75	2014-03-03	DVLsLLEkFLIPNAs			1
YWHAZ	14-3-3 zeta	P63104	8q22.3	K115-ub	27173230	human	27.75	2014-03-03	NAsQAEskVFYLkMk		3
YWHAZ	14-3-3 zeta	P63104	8q22.3	K120-ub	3932679	human	27.75	2014-03-03	EskVFYLkMkGDyyR		9	60
YWHAZ	14-3-3 zeta	P63104	8q22.3	K122-ub	7252524	human	27.75	2014-03-03	kVFYLkMkGDyyRyL		6	2
YWHAZ	14-3-3 zeta	P63104	8q22.3	K138-ub	3931545	human	27.75	2014-03-03	EVAAGDDkkGIVDQs		3	89
YWHAZ	14-3-3 zeta	P63104	8q22.3	K139-ub	3931549	human	27.75	2014-03-03	VAAGDDkkGIVDQsQ		8	25
YWHAZ	14-3-3 zeta	P63104	8q22.3	K157-ub	12376729	human	27.75	2014-03-03	QEAFEISkkEMQPTH		3	7
YWHAZ	14-3-3 zeta	P63104	8q22.3	K158-ub	8104796	human	27.75	2014-03-03	EAFEISkkEMQPTHP		7	48
YWHAZ	14-3-3 zeta	P63104	8q22.3	K193-ub	15383721	human	27.75	2014-03-03	EKACSLAktAFDEAI		2	6
EIF4EBP1	4E-BP1	Q13541	8p11.23	K57-ub	15489149	human	12.58	eIF_4EBP	tRIIyDRkFLMECrN		1
EIF4EBP1	4E-BP1	Q13541	8p11.23	K69-ub	12093582	human	12.58	eIF_4EBP	CrNsPVtktPPRDLP		2	1
EIF4EBP3	4E-BP3	O60516	5q31.3	K77-ub	573758378	human	10.87	eIF_4EBP	PPTAPLSkLEELKEQ		1
EIF4ENIF1	4E-T	Q9NRA8	22q12.2	K32-ub	7287874	human	108.2	EIF4E-T	KCPHRytkEELLDIk		1
EIF4ENIF1	4E-T	Q9NRA8	22q12.2	K39-ub	7287879	human	108.2	EIF4E-T	kEELLDIkELPHSKQ		1
EIF4ENIF1	4E-T	Q9NRA8	22q12.2	K54-ub	964495128	human	108.2		RPSCLSEkYDSDGVW		1
EIF4ENIF1	4E-T	Q9NRA8	22q12.2	K85-ub	964495136	human	108.2		sPVEsLKkELDTDRP		1
EIF4ENIF1	4E-T	Q9NRA8	22q12.2	K106-ub	964495118	human	108.2		VDPRERVkEDDLDVV		1
EIF4ENIF1	4E-T	Q9NRA8	22q12.2	K404-ub	964495120	human	108.2		DILEMLQkAkVDLkP		1
EIF4ENIF1	4E-T	Q9NRA8	22q12.2	K406-ub	573787574	human	108.2	EIF4E-T	LEMLQkAkVDLkPLL		2
EIF4ENIF1	4E-T	Q9NRA8	22q12.2	K410-ub	41481420	human	108.2	EIF4E-T	QkAkVDLkPLLSSLs		2
EIF4ENIF1	4E-T	Q9NRA8	22q12.2	K420-ub	964495122	human	108.2		LSSLsANkEKLKESS		1
EIF4ENIF1	4E-T	Q9NRA8	22q12.2	K443-ub	964495124	human	108.2		EEVEAGLkGLkVDQQ		1
EIF4ENIF1	4E-T	Q9NRA8	22q12.2	K446-ub	573787576	human	108.2	EIF4E-T	EAGLkGLkVDQQVkN		2
EIF4ENIF1	4E-T	Q9NRA8	22q12.2	K452-ub	573787578	human	108.2	EIF4E-T	LkVDQQVkNstPFMA		2
EIF4ENIF1	4E-T	Q9NRA8	22q12.2	K477-ub	964495126	human	108.2		TNNRQLKkDGDMTAF		1
EIF4ENIF1	4E-T	Q9NRA8	22q12.2	K486-ub	573787580	human	108.2	EIF4E-T	GDMTAFNkLVSTMkA		2
EIF4ENIF1	4E-T	Q9NRA8	22q12.2	K492-ub	41481424	human	108.2	EIF4E-T	NkLVSTMkAsGtLPs		3
EIF4ENIF1	4E-T	Q9NRA8	22q12.2	K502-ub	573787582	human	108.2	EIF4E-T	GtLPsQPkVSRNLEs		2
EIF4ENIF1	4E-T	Q9NRA8	22q12.2	K732-ub	964495130	human	108.2		DSKEDTQkASEENLL		1
EIF4ENIF1	4E-T	Q9NRA8	22q12.2	K758-ub	964495132	human	108.2		ssPttNSkLSALQRs		1
EIF4ENIF1	4E-T	Q9NRA8	22q12.2	K779-ub	964495134	human	108.2		sQANrYTkEQDYRPK		1
HTR1A	5-HT(1A)	P08908	5q12.3	K334-ub	10041718	human	46.11	7tm_1	RNAEAKRkMALARER		1
HTR1D	5-HT(1D)	P28221	1p36.12	K280-ub	964495138	human	41.91		FFNHVKIkLADSALE		1
HTR2B	5-HT(2B)	P41595	2q37.1	K252-ub	964495140	human	54.3		QKKAYLVkNKPPQRL		1
HTR3A	5-HT(3)	P46098	11q23.2	K431-ub	573764314	human	55.28	Neur_chan_memb	sIRQFLEkRDEIREV		1
HTR3B	5-HT(3B)	O95264	11q23.2	K37-ub	573759682	human	50.29	Neur_chan_LBD	SALYHLSkQLLQKYH		2
TP53BP1	53BP1	Q12888	15q15.3	K54-ub	964495164	human	213.57		LPNLQTHkENPVLDV		1
TP53BP1	53BP1	Q12888	15q15.3	K234-ub	964495160	human	213.57		PIAEQsSkDIPVTAQ		1
TP53BP1	53BP1	Q12888	15q15.3	K244-ub	964495162	human	213.57		PVTAQPSkDVHVVKE		1
TP53BP1	53BP1	Q12888	15q15.3	K527-ub	22052721	human	213.57		sEysQsPkMEsLssH		2
TP53BP1	53BP1	Q12888	15q15.3	K808-ub	964495166	human	213.57		RLDtKEEksVEyEGD		1
TP53BP1	53BP1	Q12888	15q15.3	K873-ub	63726204	human	213.57		DskMANAkQLssDAE		1
TP53BP1	53BP1	Q12888	15q15.3	K984-ub	964495168	human	213.57		AAPDVDDkLCLRMKL		1
TP53BP1	53BP1	Q12888	15q15.3	K1009-ub	964495142	human	213.57		sLQFNLEkPAtGERK		1
TP53BP1	53BP1	Q12888	15q15.3	K1340-ub	964495144	human	213.57		GAGPLrGktsGtEPA		1
TP53BP1	53BP1	Q12888	15q15.3	K1516-ub	964495146	human	213.57		DVGAGKYkLLFDDGy		1
TP53BP1	53BP1	Q12888	15q15.3	K1559-ub	964495148	human	213.57		yFsAGVVkGHRkESG		1
TP53BP1	53BP1	Q12888	15q15.3	K1563-ub	964495150	human	213.57		GVVkGHRkESGELyY		1
TP53BP1	53BP1	Q12888	15q15.3	K1574-ub	964495152	human	213.57		ELyYSIEkEGQRKWY		1
TP53BP1	53BP1	Q12888	15q15.3	K1613-ub	610815378	human	213.57		EAVtPLtkAADIsLD		1
TP53BP1	53BP1	Q12888	15q15.3	K1626-ub	15383729	human	213.57		LDNLVEGkRKRRsNV		1	1
TP53BP1	53BP1	Q12888	15q15.3	K1690-ub	40212810	human	213.57		GRKsATVkPGAVGAG	1
TP53BP1	53BP1	Q12888	15q15.3	K1773-ub	964495154	human	213.57		LEIPPFNkQYTEsQL		1
TP53BP1	53BP1	Q12888	15q15.3	K1960-ub	964495156	human	213.57		VGERIGFkQHPKYkH		1
TP53BP1	53BP1	Q12888	15q15.3	K1966-ub	964495158	human	213.57		FkQHPKYkHDYVsH_		1
TP53BP2	53BP2	Q13625	1q41	K102-ub	603484510	human	125.62		RSQDPsLkRNGVKVP		1
TP53BP2	53BP2	Q13625	1q41	K152-ub	21127812	human	125.62		QQQLLATkEQRLKFL		7
TP53BP2	53BP2	Q13625	1q41	K160-ub	964495170	human	125.62		EQRLKFLkQQDQRQQ		1
TP53BP2	53BP2	Q13625	1q41	K224-ub	15383732	human	125.62		MNNLFQQkQRELVLA		6	1
TP53BP2	53BP2	Q13625	1q41	K234-ub	41481428	human	125.62		ELVLAVSkVEELTRQ		3
TP53BP2	53BP2	Q13625	1q41	K246-ub	964495172	human	125.62		TRQLEMLkNGRIDSH		1
TP53BP2	53BP2	Q13625	1q41	K268-ub	603484514	human	125.62		AELDrLYkELQLRNk		2
TP53BP2	53BP2	Q13625	1q41	K275-ub	41481432	human	125.62		kELQLRNkLNQEQNA		3
TP53BP2	53BP2	Q13625	1q41	K283-ub	21127810	human	125.62		LNQEQNAkLQQQREC		4
TP53BP2	53BP2	Q13625	1q41	K303-ub	603484512	human	125.62		sEVAVMDkRVNELRD		1
TP53BP2	53BP2	Q13625	1q41	K322-ub	603484516	human	125.62		KKAALQQkENLPVSS		1
TP53BP2	53BP2	Q13625	1q41	K493-ub	964495174	human	125.62		RDAQVANkNVAKVPP		1
TP53BP2	53BP2	Q13625	1q41	K724-ub	964495176	human	125.62		DLEALRKkLSNAPRP		1
SCG5	7B2	P05408	15q13.3	K166-ub	573760496	human	23.73		GLGKWNKkLLYEKMK		1
NUFIP2	82-FIP	Q7Z417	17q11.2	K74-ub	964495198	human	76.12		KAQPKPLkHEQkHTL		1
NUFIP2	82-FIP	Q7Z417	17q11.2	K78-ub	964495200	human	76.12		KPLkHEQkHTLQQHQ		1
NUFIP2	82-FIP	Q7Z417	17q11.2	K109-ub	21127814	human	76.12	NUFIP2	GEREIsLkNLssDEA		4
NUFIP2	82-FIP	Q7Z417	17q11.2	K136-ub	41481436	human	76.12	NUFIP2	QVVDTSLkQTVkANt		2
NUFIP2	82-FIP	Q7Z417	17q11.2	K140-ub	964495178	human	76.12		TSLkQTVkANtFGkA		1
NUFIP2	82-FIP	Q7Z417	17q11.2	K146-ub	964495180	human	76.12		VkANtFGkAGIktkN		1
NUFIP2	82-FIP	Q7Z417	17q11.2	K152-ub	964495182	human	76.12		GkAGIktkNFIQkNs		1
NUFIP2	82-FIP	Q7Z417	17q11.2	K157-ub	964495184	human	76.12		ktkNFIQkNsMDKKN		1
NUFIP2	82-FIP	Q7Z417	17q11.2	K243-ub	964495186	human	76.12		NLNIVQDkIMQQETs		1
NUFIP2	82-FIP	Q7Z417	17q11.2	K255-ub	964495188	human	76.12		ETsVPTLkQGLETFK		1
NUFIP2	82-FIP	Q7Z417	17q11.2	K277-ub	964495190	human	76.12		GNRVDGSkPIWkyET		1
NUFIP2	82-FIP	Q7Z417	17q11.2	K302-ub	15383738	human	76.12	NUFIP2	AVGDMLrkssDSKPG			1
NUFIP2	82-FIP	Q7Z417	17q11.2	K338-ub	964495192	human	76.12		EDsWTLFkPPPVFPV		1
NUFIP2	82-FIP	Q7Z417	17q11.2	K355-ub	964495194	human	76.12		SSAKIVPkISYASKV		1
NUFIP2	82-FIP	Q7Z417	17q11.2	K569-ub	573774482	human	76.12	NUFIP2	PKAYELEkRtsPQVL		1
NUFIP2	82-FIP	Q7Z417	17q11.2	K603-ub	964495196	human	76.12		SHIGDLQkADTSsQG		1
MYBL1	A-Myb	P10243	8q13.1	K79-ub	15383744	human	85.89	Myb_DNA-binding	QCQHRWQkVLNPELI		4	1
MYBL1	A-Myb	P10243	8q13.1	K87-ub	41481440	human	85.89	Myb_DNA-binding	VLNPELIkGPWTkEE		3
MYBL1	A-Myb	P10243	8q13.1	K92-ub	41481444	human	85.89	Myb_DNA-binding	LIkGPWTkEEDQRVI		2
MYBL1	A-Myb	P10243	8q13.1	K104-ub	15383741	human	85.89	Myb_DNA-binding	RVIELVQkYGPkRWS		4	1
MYBL1	A-Myb	P10243	8q13.1	K108-ub	15383747	human	85.89	Myb_DNA-binding	LVQkYGPkRWSLIAK			1
MYBL1	A-Myb	P10243	8q13.1	K138-ub	964495202	human	85.89		NHLNPEVkKSSWTEE		1
MYBL1	A-Myb	P10243	8q13.1	K166-ub	41481448	human	85.89	Myb_DNA-binding	NRWAEIAkLLPGRTD		2
MYBL1	A-Myb	P10243	8q13.1	K199-ub	964495204	human	85.89		GYLQDGIkSERSSSK		1
MYBL1	A-Myb	P10243	8q13.1	K686-ub	964495206	human	85.89		QDINsTNkTYTLTKK		1
RBFOX1	A2BP1	Q9NWB1	16p13.3	K156-ub	22052724	human	42.78	RRM_1	IFNERGSkGFGFVTF		1
RBFOX1	A2BP1	Q9NWB1	16p13.3	K175-ub	27173298	human	42.78	RRM_1	DADRAREkLHGTVVE		2
RBFOX1	A2BP1	Q9NWB1	16p13.3	K185-ub	27173301	human	42.78	RRM_1	GTVVEGRkIEVNNAT		1
TWF1	A6	Q12792	12q12	K118-ub	964495208	human	40.28		EFGGGHIkDEVFGTV		1
TWF1	A6	Q12792	12q12	K136-ub	964495210	human	40.28		VSLHGYkkYLLSQss		1
TWF1	A6	Q12792	12q12	K158-ub	964495212	human	40.28		EEELRQIkINEVQTD		1
TWF1	A6	Q12792	12q12	K171-ub	964495214	human	40.28		TDVGVDTkHQtLQGV		1
TWF1	A6	Q12792	12q12	K276-ub	573767540	human	40.28	Cofilin_ADF	RMLYSSCkSRLLEIV		2
TWF2	A6r	Q6IBS0	3p21.2	K136-ub	964495216	human	39.55		LSFAGYQkHLSSCAA		1
TWF2	A6r	Q6IBS0	3p21.2	K171-ub	964495218	human	39.55		TEIsVESkHQTLQGL		1
TWF2	A6r	Q6IBS0	3p21.2	K194-ub	964495220	human	39.55		QRALQQLkQKMVNYI		1
TWF2	A6r	Q6IBS0	3p21.2	K276-ub	573772638	human	39.55	Cofilin_ADF	RMLYSSCkSRLLDSV		2
TWF2	A6r	Q6IBS0	3p21.2	K315-ub	964495222	human	39.55		LyDEVHPkQHAFkQA		1
TWF2	A6r	Q6IBS0	3p21.2	K320-ub	964495224	human	39.55		HPkQHAFkQAFAKPK		1
AAAS	AAAS	Q9NRG9	12q13.13	K52-ub	15383753	human	59.57		LPVLQLTkDPLktPG		6	2
AAAS	AAAS	Q9NRG9	12q13.13	K56-ub	10837785	human	59.57		QLTkDPLktPGRLDH		5	1
AAAS	AAAS	Q9NRG9	12q13.13	K78-ub	573787602	human	59.57		HHREQVWkRCINIWR		1
AAAS	AAAS	Q9NRG9	12q13.13	K165-ub	573787604	human	59.57		AWHPHTNkFAVALLD		1
AAAS	AAAS	Q9NRG9	12q13.13	K189-ub	41481452	human	59.57		STIVPSLkHRLQRNV		2
AAAS	AAAS	Q9NRG9	12q13.13	K301-ub	15383756	human	59.57		LWSPDGSkILATtPS		4	2
AAAS	AAAS	Q9NRG9	12q13.13	K373-ub	41481456	human	59.57		KGCVGGAkSATIVAD		3
AAAS	AAAS	Q9NRG9	12q13.13	K416-ub	41481460	human	59.57		ERLAVLMkGkPRVQD		3
AAAS	AAAS	Q9NRG9	12q13.13	K418-ub	41481464	human	59.57		LAVLMkGkPRVQDGk		2
AAAS	AAAS	Q9NRG9	12q13.13	K425-ub	15383750	human	59.57		kPRVQDGkPVILLFR		4	1
AAAS	AAAS iso2	Q9NRG9-2	12q13.13	K156-ub	41481452	human	55.81		CTIVPSLkHRLQRNV		1
AACS	AACS	Q86V21	12q24.31	K85-ub	610815384	human	75.14	ACAS_N	DEVVDTSkGIADVPE		2
AACS	AACS	Q86V21	12q24.31	K95-ub	22052727	human	75.14	ACAS_N	ADVPEWFkGsRLNYA		4
AACS	AACS	Q86V21	12q24.31	K222-ub	964495226	human	75.14		KEHNHMEkLQQVVkG		1
AACS	AACS	Q86V21	12q24.31	K228-ub	573775026	human	75.14	AMP-binding	EkLQQVVkGLPDLKK		2
AACS	AACS	Q86V21	12q24.31	K489-ub	964495228	human	75.14		SGELVCTkPIPCQPT		1
AACS	AACS	Q86V21	12q24.31	K506-ub	964495230	human	75.14		WNDENGNkYRKAYFS		1
AACS	AACS	Q86V21	12q24.31	K530-ub	27173317	human	75.14	AMP-binding	DyCRINPktGGIVML		1
AACS	AACS	Q86V21	12q24.31	K624-ub	610815380	human	75.14		PsLILETkGIPYTLN		1
AACS	AACS	Q86V21	12q24.31	K640-ub	610815382	human	75.14		KKVEVAVkQIIAGkA		2
AACS	AACS	Q86V21	12q24.31	K646-ub	12354063	human	75.14		VkQIIAGkAVEQGGA		2	7
NCEH1	AADACL1	Q6PIU2	3q26.31	K100-ub	964495232	human	45.81		RVFEGPPkPEEPLKR		1
NCEH1	AADACL1	Q6PIU2	3q26.31	K301-ub	964495234	human	45.81		AsFtKNYkPVVQTTG		1
AADAT	AADAT	Q8N5Z0	4q33	K367-ub	27173351	human	47.35	Aminotran_1_2	VKGINDVkELIEEKA		1
AAED1	AAED1	Q7RTV5	9q22.33	K147-ub	15385718	human	24.86	AhpC-TSA_2	SGQsPHIkSNLLSGs			1
AAGAB	AAGAB	Q6PD74	15q23	K126-ub	573773182	human	34.59		EDGINRQkAQEWCIK		2
AAGAB	AAGAB	Q6PD74	15q23	K160-ub	964495236	human	34.59		FPESTGVkRIVQALN		1
AAGAB	AAGAB	Q6PD74	15q23	K177-ub	573773184	human	34.59	Adaptin_binding	VWsNVVMkNDRNQGF		1
AAGAB	AAGAB	Q6PD74	15q23	K270-ub	10840467	human	34.59	Adaptin_binding	ERLFSKLkEMKDkAA			1
AAGAB	AAGAB	Q6PD74	15q23	K275-ub	573773186	human	34.59	Adaptin_binding	KLkEMKDkAAtLPHE		2
AAGAB	AAGAB	Q6PD74	15q23	K285-ub	964495238	human	34.59		tLPHEQRkVHAEKVA		1
AAK1	AAK1	Q2M2I8	2p13.3	K88-ub	964495244	human	103.88		EHDLQVCkREIQIMR		1
AAK1	AAK1	Q2M2I8	2p13.3	K169-ub	41481468	human	103.88	Pkinase	VARLHQCkTPIIHRD		3
AAK1	AAK1	Q2M2I8	2p13.3	K178-ub	573770502	human	103.88	Pkinase	PIIHRDLkVENILLH		1
AAK1	AAK1	Q2M2I8	2p13.3	K201-ub	964495240	human	103.88		DFGSATNkFQNPQTE		1
AAK1	AAK1	Q2M2I8	2p13.3	K219-ub	964495242	human	103.88		AVEDEIKkYttLSYR		1
AAMDC	AAMDC	Q9H7C9	11q14.1	K27-ub	964495246	human	13.33		NTTYKDCkVWPGGSR		1
AAMDC	AAMDC	Q9H7C9	11q14.1	K55-ub	964495248	human	13.33		GVQPADVkEVVEKGV		1
AAMP	AAMP	Q13685	2q35	K115-ub	21127816	human	46.75		VTGGEDDkAFVWRLS		1
AAMP	AAMP	Q13685	2q35	K202-ub	573768414	human	46.75		DGNTWMWkVPNGDCk		1
AAMP	AAMP	Q13685	2q35	K209-ub	41481472	human	46.75	WD40	kVPNGDCkTFQGPNC		2
AAMP	AAMP	Q13685	2q35	K228-ub	603484518	human	46.75	WD40	GRVLPDGkRAVVGYE		2
AAMP	AAMP	Q13685	2q35	K245-ub	12302182	human	46.75		TIrIWDLkQGsPIHV		6	19
AAR2	AAR2	Q9Y312	20q11.23	K12-ub	22241548	human	43.47		QMDPELAkRLFFEGA		5
AAR2	AAR2	Q9Y312	20q11.23	K44-ub	22241545	human	43.47	AAR2	NSWEVGPkFRGVKMI		4
AAR2	AAR2	Q9Y312	20q11.23	K131-ub	21170652	human	43.47	AAR2	PYPYATLkKWISLTN		1
AAR2	AAR2	Q9Y312	20q11.23	K168-ub	964495250	human	43.47		VLPVLSMkHTKDRVG		1
AAR2	AAR2	Q9Y312	20q11.23	K186-ub	573791446	human	43.47	AAR2	PRCGIECkSyQEGLA		2
AAR2	AAR2	Q9Y312	20q11.23	K199-ub	573791448	human	43.47	AAR2	LARLPEMkPRAGTEI		3
AAR2	AAR2	Q9Y312	20q11.23	K347-ub	964495252	human	43.47		VDATLRKkAEkFQAH		1
AAR2	AAR2	Q9Y312	20q11.23	K350-ub	964495254	human	43.47		TLRKkAEkFQAHLTk		1
AAR2	AAR2	Q9Y312	20q11.23	K357-ub	964495256	human	43.47		kFQAHLTkKFRWDFA		1
AARS	AARS	P49588	16q22.1	K19-ub	22052733	human	106.81	tRNA-synt_2c	QRFIDFFkRNEHTYV		2
AARS	AARS	P49588	16q22.1	K50-ub	964495262	human	106.81		NAGMNQFkPIFLNTI		1
AARS	AARS	P49588	16q22.1	K74-ub	27173367	human	106.81	tRNA-synt_2c	SRAANTQkCIRAGGk		1
AARS	AARS	P49588	16q22.1	K81-ub	21127818	human	106.81	tRNA-synt_2c	kCIRAGGkHNDLDDV		2
AARS	AARS	P49588	16q22.1	K231-ub	12350208	human	106.81	tRNA-synt_2c	READGILkPLPKkSI		1	8
AARS	AARS	P49588	16q22.1	K236-ub	12387789	human	106.81	tRNA-synt_2c	ILkPLPKkSIDTGMG			1
AARS	AARS	P49588	16q22.1	K254-ub	964495258	human	106.81		LVSVLQNkMSNYDTD		1
AARS	AARS	P49588	16q22.1	K272-ub	964495260	human	106.81		PYFEAIQkGTGARPY		1
AARS	AARS	P49588	16q22.1	K282-ub	12399101	human	106.81	tRNA-synt_2c	GARPYTGkVGAEDAD		1	1
AARS	AARS	P49588	16q22.1	K338-ub	12387793	human	106.81	tRNA-synt_2c	AVRYAHEkLNASRGF		2	2
AARS	AARS	P49588	16q22.1	K366-ub	12390142	human	106.81	tRNA-synt_2c	DAFPELKkDPDMVkD			1
AARS	AARS	P49588	16q22.1	K372-ub	12395669	human	106.81	tRNA-synt_2c	KkDPDMVkDIINEEE			1
AARS	AARS	P49588	16q22.1	K384-ub	12373780	human	106.81	tRNA-synt_2c	EEEVQFLkTLSRGRR		4	8
AARS	AARS	P49588	16q22.1	K396-ub	12392635	human	106.81	tRNA-synt_2c	GRRILDRkIQsLGDS		2	2
AARS	AARS	P49588	16q22.1	K451-ub	10839844	human	106.81	tRNA-synt_2c	ERKLAQLkSQGKGAG		1	2
AARS	AARS	P49588	16q22.1	K486-ub	12399105	human	106.81	tRNA-synt_2c	EVTDDsPkYNYHLDS			1
AARS	AARS	P49588	16q22.1	K513-ub	12395673	human	106.81	tRNA-synt_2c	VMALRREkMFVEEVS			2
AARS	AARS	P49588	16q22.1	K558-ub	964495264	human	106.81		VDDSsEDkTEFTVkN		1
AARS	AARS	P49588	16q22.1	K564-ub	12344353	human	106.81	tRNA-synt_2c	DkTEFTVkNAQVrGG		4	14
AARS	AARS	P49588	16q22.1	K625-ub	12350212	human	106.81		VLGEADQkGsLVAPD		6	16
AARS	AARS	P49588	16q22.1	K641-ub	12375805	human	106.81		LrFDFTAkGAMSTQQ		3	8
AARS	AARS	P49588	16q22.1	K650-ub	10839848	human	106.81		AMSTQQIkkAEEIAN			3
AARS	AARS	P49588	16q22.1	K651-ub	9187068	human	106.81		MSTQQIkkAEEIANE		2	1
AARS	AARS	P49588	16q22.1	K664-ub	15383759	human	106.81		NEMIEAAkAVyTQDC		1	2
AARS	AARS	P49588	16q22.1	K677-ub	12344357	human	106.81		DCPLAAAkAIQGLrA		4	15
AARS	AARS	P49588	16q22.1	K747-ub	12246535	human	106.81	tRNA_SAD	VTEEAIAkGIRRIVA		5	56
AARS	AARS	P49588	16q22.1	K762-ub	10839852	human	106.81		VTGAEAQkALRKAES		6	18
AARS	AARS	P49588	16q22.1	K772-ub	9187072	human	106.81		RKAESLKkCLSVMEA		2	6
AARS	AARS	P49588	16q22.1	K780-ub	12395677	human	106.81		CLSVMEAkVKAQTAP		1	1
AARS	AARS	P49588	16q22.1	K789-ub	10839856	human	106.81		KAQTAPNkDVQREIA		2	1
AARS	AARS	P49588	16q22.1	K812-ub	12395681	human	106.81	DHHA1	AVIPQWQkDELRETL		1	2
AARS	AARS	P49588	16q22.1	K820-ub	22052730	human	106.81	DHHA1	DELRETLkSLKKVMD		3
AARS	AARS	P49588	16q22.1	K839-ub	964495266	human	106.81		ASKADVQkRVLEKTk		1
AARS	AARS	P49588	16q22.1	K846-ub	27173373	human	106.81	DHHA1	kRVLEKTkQFIDSNP		2
AARS	AARS	P49588	16q22.1	K869-ub	610815386	human	106.81	DHHA1	MESGASAkALNEALk		1
AARS	AARS	P49588	16q22.1	K876-ub	12391300	human	106.81	DHHA1	kALNEALkLFKMHsP		5	3
AARS	AARS	P49588	16q22.1	K898-ub	964495268	human	106.81		TVDNEAGkItCLCQV		1
AARS	AARS	P49588	16q22.1	K915-ub	964495270	human	106.81		NAANRGLkASEWVQQ		1
AARS	AARS	P49588	16q22.1	K930-ub	21127820	human	106.81	DHHA1	VSGLMDGkGGGkDVs		2
AARS	AARS	P49588	16q22.1	K934-ub	12390146	human	106.81	DHHA1	MDGkGGGkDVsAQAt		2	4
AARS	AARS	P49588	16q22.1	K943-ub	15383762	human	106.81	DHHA1	VsAQAtGkNVGCLQE		2	1
AARSD1	AARSD1	Q9BTE6	17q21.31	K34-ub	964495278	human	45.48		QTEGSNGkKEVLSGF		1
AARSD1	AARSD1	Q9BTE6	17q21.31	K126-ub	21127822	human	45.48		ADHLFKLkTTSWELG		2
AARSD1	AARSD1	Q9BTE6	17q21.31	K161-ub	15489165	human	45.48		IEQSVNEkIRDRLPV		3
AARSD1	AARSD1	Q9BTE6	17q21.31	K224-ub	964495272	human	45.48		LSDLQVIkILGTEkG		1
AARSD1	AARSD1	Q9BTE6	17q21.31	K230-ub	964495274	human	45.48		IkILGTEkGKKNRTN		1
AARSD1	AARSD1	Q9BTE6	17q21.31	K248-ub	573783054	human	45.48		LSGNRVLkWMERSHG		1
AARSD1	AARSD1	Q9BTE6	17q21.31	K258-ub	573783056	human	45.48		ERSHGTEkALTALLk		2
AARSD1	AARSD1	Q9BTE6	17q21.31	K265-ub	573783058	human	45.48		kALTALLkCGAEDHV		2
AARSD1	AARSD1	Q9BTE6	17q21.31	K277-ub	964495276	human	45.48		DHVEAVKkLQNSTkI		1
AARSD1	AARSD1	Q9BTE6	17q21.31	K283-ub	573783060	human	45.48		KkLQNSTkILQkNNL		2
AARSD1	AARSD1	Q9BTE6	17q21.31	K287-ub	22052736	human	45.48		NSTkILQkNNLNLLR		1
AARSD1	AARSD1	Q9BTE6	17q21.31	K376-ub	15489156	human	45.48		VAEVLEGkGAGKKGR		3
AARSD1	AARSD1 iso2	Q9BTE6-2	17q21.31	K239-ub	21127822	human	58.75		ADHLFKLkTTSWELG		2
AARSD1	AARSD1 iso2	Q9BTE6-2	17q21.31	K274-ub	15489165	human	58.75		IEQSVNEkIRDRLPV		2
AARSD1	AARSD1 iso2	Q9BTE6-2	17q21.31	K400-ub	22052736	human	58.75		NSTKILQkNNLNLLR		1
AARSD1	AARSD1 iso2	Q9BTE6-2	17q21.31	K489-ub	15489156	human	58.75		VAEVLEGkGAGkkGR		1
AARS2	AARSL	Q5JTZ9	6p21.1	K83-ub	21127824	human	107.34	tRNA-synt_2c	NAGMNQFkPIFLGTV		1
AARS2	AARSL	Q5JTZ9	6p21.1	K280-ub	27173376	human	107.34	tRNA-synt_2c	LVAVLQGkHSTYDTD		1
AARS2	AARSL	Q5JTZ9	6p21.1	K801-ub	964495280	human	107.34		QSLAQEVkAATERLS		1
AASDH	AASDH	Q4L235	4q12	K9-ub	573770954	human	122.6	AMP-binding	TLQELVHkAASCYMD		1
AASDH	AASDH	Q4L235	4q12	K168-ub	964495282	human	122.6		KYEkEKIkSISSEHV		1
AASDH	AASDH	Q4L235	4q12	K499-ub	964495284	human	122.6		SVKEYIFkELQKYLP		1
AASDH	AASDH	Q4L235	4q12	K552-ub	964495286	human	122.6		SENKLSGkEDLWEKL		1
AASDH	AASDH	Q4L235	4q12	K698-ub	573770956	human	122.6		NSTRFLTkLGHCSSA		1
AASDHPPT	AASDHPPT	Q9NRN7	11q22.3	K45-ub	41481475	human	35.78		RSIQPEEkERIGQFV		3
AASDHPPT	AASDHPPT	Q9NRN7	11q22.3	K58-ub	41481479	human	35.78		FVFARDAkAAMAGRL		4
AASDHPPT	AASDHPPT	Q9NRN7	11q22.3	K74-ub	41481483	human	35.78		IRKLVAEkLNIPWNH		3
AASDHPPT	AASDHPPT	Q9NRN7	11q22.3	K89-ub	603484520	human	35.78		IRLQRTAkGKPVLAK		2
AASDHPPT	AASDHPPT	Q9NRN7	11q22.3	K149-ub	22052739	human	35.78	ACPS	PEFFHIMkRkFTNkE		4
AASDHPPT	AASDHPPT	Q9NRN7	11q22.3	K151-ub	573787664	human	35.78	ACPS	FFHIMkRkFTNkEWE		1
AASDHPPT	AASDHPPT	Q9NRN7	11q22.3	K155-ub	10845368	human	35.78	ACPS	MkRkFTNkEWETIrS		2	1
AASDHPPT	AASDHPPT	Q9NRN7	11q22.3	K164-ub	15383765	human	35.78	ACPS	WETIrSFkDEWtQLD		4	2
AASDHPPT	AASDHPPT	Q9NRN7	11q22.3	K180-ub	573787666	human	35.78	ACPS	FyRNWALkESFIKAI		1
AASDHPPT	AASDHPPT	Q9NRN7	11q22.3	K214-ub	12399444	human	35.78	ACPS	LDIGQVYkETRLFLD		4	2
AASDHPPT	AASDHPPT	Q9NRN7	11q22.3	K226-ub	964495288	human	35.78		FLDGEEEkEWAFEEs		1
AASDHPPT	AASDHPPT	Q9NRN7	11q22.3	K263-ub	4954056	human	35.78		VPsQDDSkPTQRQFT		6	34
AASS	AASS	Q9UDR5	7q31.32	K539-ub	22052742	human	102.13	Sacchrp_dh_NADP	DICKQEEkLGFLVAK		1
AASS	AASS	Q9UDR5	7q31.32	K893-ub	21127826	human	102.13	Sacchrp_dh_C	LDGEIGAkGLMGPFS		1
AATF	AATF	Q9NY61	17q12	K58-ub	964495296	human	63.13		LVVGsIRkLAsAsLL		1
AATF	AATF	Q9NY61	17q12	K69-ub	21127836	human	63.13		AsLLDtDkRYCGkTT		3
AATF	AATF	Q9NY61	17q12	K74-ub	964495298	human	63.13		tDkRYCGkTTSRKAW		1
AATF	AATF	Q9NY61	17q12	K145-ub	964495290	human	63.13		KSRSHsAktPGFsVQ		1
AATF	AATF	Q9NY61	17q12	K159-ub	21127844	human	63.13		QsIsDFEkFTKGMDD		5
AATF	AATF	Q9NY61	17q12	K228-ub	21127830	human	63.13	AATF-Che1	VEkGRAVkNQIALWD		4
AATF	AATF	Q9NY61	17q12	K246-ub	21127840	human	63.13	AATF-Che1	EGRIKLQkALLTtNQ		5
AATF	AATF	Q9NY61	17q12	K264-ub	21127828	human	63.13	AATF-Che1	PDVFPLFkDkGGPEF		2
AATF	AATF	Q9NY61	17q12	K266-ub	21127832	human	63.13	AATF-Che1	VFPLFkDkGGPEFSs		5
AATF	AATF	Q9NY61	17q12	K276-ub	964495292	human	63.13		PEFSsALkNSHKALK		1
AATF	AATF	Q9NY61	17q12	K342-ub	21127848	human	63.13	AATF-Che1	RRVPAKRkLEMEDYP		3
AATF	AATF	Q9NY61	17q12	K354-ub	21127834	human	63.13	AATF-Che1	DYPSFMAkRFADFTV		2
AATF	AATF	Q9NY61	17q12	K383-ub	21127838	human	63.13		LASGkLGkGFGAFER		5
AATF	AATF	Q9NY61	17q12	K403-ub	21127842	human	63.13		IDHILMDkERLLRRt		3
AATF	AATF	Q9NY61	17q12	K422-ub	21127846	human	63.13		SVYRVLGkPEPAAQP		2
AATF	AATF	Q9NY61	17q12	K451-ub	964495294	human	63.13		APANAHLkDLDEEIF		1
AATF	AATF	Q9NY61	17q12	K475-ub	21127850	human	63.13	TRAUB	LRELIERkTsSLDPN		4
AATF	AATF	Q9NY61	17q12	K496-ub	22052744	human	63.13	TRAUB	RQWLAIQkLRSKIHK		3
HEATR6	ABC1	Q6AI08	17q23.1	K267-ub	21127852	human	128.78		GALLAVLkKFMFHGL		1
HEATR6	ABC1	Q6AI08	17q23.1	K300-ub	964495300	human	128.78		YDGRTPIkPQQSESS		1
HEATR6	ABC1	Q6AI08	17q23.1	K411-ub	21127856	human	128.78		AEGGMQskMRSYQAK		3
HEATR6	ABC1	Q6AI08	17q23.1	K556-ub	22052747	human	128.78	DUF4042	NAPYDRLkLSLLTKV		1
HEATR6	ABC1	Q6AI08	17q23.1	K629-ub	964495302	human	128.78		SPPDWWKkAPAGPsL		1
HEATR6	ABC1	Q6AI08	17q23.1	K1029-ub	21127854	human	128.78		AALSVPGkREQYGSV		1
HEATR6	ABC1	Q6AI08	17q23.1	K1137-ub	573772494	human	128.78		QMVRMALkHMGSIQA		1
ABCA2	ABCA2	Q9BZC7	9q34.3	K1105-ub	12338854	human	269.83	ABC_tran	EIRREMDkMIEDLEL			1
ABCA2	ABCA2	Q9BZC7	9q34.3	K1222-ub	21127858	human	269.83		GyRLtLVkRPAEPGG		1
ABCA2	ABCA2	Q9BZC7	9q34.3	K1336-ub	21127862	human	269.83		ENsEADVkEsRkDVL		1
ABCA2	ABCA2	Q9BZC7	9q34.3	K1340-ub	27173486	human	269.83		ADVkEsRkDVLPGAE		1
ABCA2	ABCA2	Q9BZC7	9q34.3	K1704-ub	573783762	human	269.83	ABC2_membrane_3	ITFGNVLksIPASFG		1
ABCA2	ABCA2	Q9BZC7	9q34.3	K2025-ub	21127860	human	269.83		QRMPVSTkPVEDDVD		2
ABCA3	ABCA3	Q99758	16p13.3	K19-ub	573782544	human	191.36		WKNYTLQkRKVLVTV		1
ABCA3	ABCA3	Q99758	16p13.3	K503-ub	3937159	human	191.36		KPRAVAGkEEEDsDP		2
ABCA3	ABCA3	Q99758	16p13.3	K512-ub	3937164	human	191.36		EEDsDPEkALRNEyF		1	3
ABCA3	ABCA3	Q99758	16p13.3	K531-ub	27173514	human	191.36		EDLVAGIkIKHLSKV		1
ABCA3	ABCA3	Q99758	16p13.3	K646-ub	27173498	human	191.36	ABC_tran	QKCPEEVkQMLHIIG		1
ABCA3	ABCA3	Q99758	16p13.3	K1668-ub	27173522	human	191.36		KVFGILEkAKEkYGV		1
ABCA3	ABCA3	Q99758	16p13.3	K1672-ub	964495304	human	191.36		ILEkAKEkYGVDDYS		1
ABCA5	ABCA5	Q8WWZ7	17q24.3	K490-ub	964495316	human	186.51		IQKTYRKkGENVEAL		1
ABCA5	ABCA5	Q8WWZ7	17q24.3	K608-ub	964495318	human	186.51		DLDMQTIkDNQAKkL		1
ABCA5	ABCA5	Q8WWZ7	17q24.3	K701-ub	12414584	human	186.51		VGSSMFLkSkWGIGY			1
ABCA5	ABCA5	Q8WWZ7	17q24.3	K703-ub	12414588	human	186.51		SSMFLkSkWGIGYRL			1
ABCA5	ABCA5	Q8WWZ7	17q24.3	K1050-ub	964495306	human	186.51		NAENHKIkAYTQLKL		1
ABCA5	ABCA5	Q8WWZ7	17q24.3	K1254-ub	964495308	human	186.51		STKSKNRkLPEPPDN		1
ABCA5	ABCA5	Q8WWZ7	17q24.3	K1410-ub	27173530	human	186.51	ABC_tran	GMsAsDMkEVISRIT		1
ABCA5	ABCA5	Q8WWZ7	17q24.3	K1423-ub	964495310	human	186.51		ITHALDLkEHLQkTV		1
ABCA5	ABCA5	Q8WWZ7	17q24.3	K1428-ub	964495312	human	186.51		DLkEHLQkTVKKLPA		1
ABCA5	ABCA5	Q8WWZ7	17q24.3	K1585-ub	964495314	human	186.51		SLSQSFFkLEEAKHA		1
ABCA6	ABCA6	Q8N139	17q24.2-q24.3	K849-ub	573776574	human	184.29		RLRFLKLkRQTKVLL		1
ABCA7	ABCA7	Q8IZY2	19p13.3	K127-ub	573776520	human	234.35		RTLAGLGkLIATLRA		1
ABCA7	ABCA7	Q8IZY2	19p13.3	K411-ub	573776522	human	234.35		TECLSLDkLEAAPSE		1
ABCA7	ABCA7	Q8IZY2	19p13.3	K932-ub	21127864	human	234.35	ABC_tran	QDVGLVSkQSVQTRH		2
ABCA8	ABCA8	O94911	17q24.2	K102-ub	964495320	human	179.25		STPFLAGkEVLGLPD		1
ABCA8	ABCA8	O94911	17q24.2	K771-ub	964495322	human	179.25		LGEVQAEkADDTERL		1
ABCA8	ABCA8	O94911	17q24.2	K790-ub	964495324	human	179.25		QVLSSLNkMRKTIGG		1
ABCA8	ABCA8 iso3	O94911-3		K595-ub	974164700	human	183.68		ILPQEVDkEIQRVLL		1
ABCB1	ABCB1	P08183	7q21.12	K271-ub	964495336	human	141.48		VIAFGGQkKELERYN		1
ABCB1	ABCB1	P08183	7q21.12	K279-ub	22052765	human	141.48	ABC_membrane	KELERYNkNLEEAKR		4
ABCB1	ABCB1	P08183	7q21.12	K367-ub	22052750	human	141.48		GAAYEIFkIIDNkPS		2
ABCB1	ABCB1	P08183	7q21.12	K372-ub	964495338	human	141.48		IFkIIDNkPSIDSYS		1
ABCB1	ABCB1	P08183	7q21.12	K380-ub	964495340	human	141.48		PSIDSYSkSGHkPDN		1
ABCB1	ABCB1	P08183	7q21.12	K389-ub	964495342	human	141.48		GHkPDNIkGNLEFRN		1
ABCB1	ABCB1	P08183	7q21.12	K411-ub	27173670	human	141.48	ABC_tran	RkEVkILkGLNLKVQ		1
ABCB1	ABCB1	P08183	7q21.12	K515-ub	22052762	human	141.48	ABC_tran	NAYDFIMkLPHkFDt		3
ABCB1	ABCB1	P08183	7q21.12	K519-ub	22052759	human	141.48	ABC_tran	FIMkLPHkFDtLVGE		1
ABCB1	ABCB1	P08183	7q21.12	K536-ub	964495344	human	141.48		AQLSGGQkQRIAIAR		1
ABCB1	ABCB1	P08183	7q21.12	K617-ub	603484522	human	141.48		GNHDELMkEkGIYFK		2
ABCB1	ABCB1	P08183	7q21.12	K619-ub	964495346	human	141.48		HDELMkEkGIYFKLV		1
ABCB1	ABCB1	P08183	7q21.12	K826-ub	603484524	human	141.48	ABC_membrane	ANDAAQVkGAIGSRL		1
ABCB1	ABCB1	P08183	7q21.12	K915-ub	22052753	human	141.48	ABC_membrane	VSLTQEQkFEHMYAQ		1
ABCB1	ABCB1	P08183	7q21.12	K1062-ub	964495326	human	141.48		GLSLEVKkGQTLALV		1
ABCB1	ABCB1	P08183	7q21.12	K1093-ub	22052756	human	141.48	ABC_tran	FyDPLAGkVLLDGkE		2
ABCB1	ABCB1	P08183	7q21.12	K1099-ub	964495328	human	141.48		GkVLLDGkEIkRLNV		1
ABCB1	ABCB1	P08183	7q21.12	K1172-ub	964495330	human	141.48		YSTKVGDkGTQLSGG		1
ABCB1	ABCB1	P08183	7q21.12	K1181-ub	964495332	human	141.48		TQLSGGQkQRIAIAR		1
ABCB1	ABCB1	P08183	7q21.12	K1212-ub	964495334	human	141.48		ALDTESEkVVQEALD		1
ABCB10	ABCB10	Q9NRK6	1q42.13	K159-ub	22052768	human	79.15		AGLPEARkLLGLAYP		1
ABCB10	ABCB10	Q9NRK6	1q42.13	K265-ub	573787628	human	79.15	ABC_membrane	QEVAFFDkTRTGELI		1
ABCB10	ABCB10	Q9NRK6	1q42.13	K369-ub	573787630	human	79.15	ABC_membrane	RtVRAFGkEMTEIEK		1
ABCB10	ABCB10	Q9NRK6	1q42.13	K380-ub	573787632	human	79.15	ABC_membrane	EIEKYASkVDHVMQL		1
ABCB10	ABCB10	Q9NRK6	1q42.13	K486-ub	15383768	human	79.15		EGVILNEkSFQGALE			1
ABCB10	ABCB10	Q9NRK6	1q42.13	K732-ub	573787634	human	79.15		IYRKLMNkQSFISA_		1
ABCB4	ABCB4	P21439	7q21.12	K413-ub	27173729	human	141.52	ABC_tran	RANVKILkGLNLKVQ		1
ABCB4	ABCB4	P21439	7q21.12	K538-ub	964495354	human	141.52		AQLSGGQkQRIAIAR		1
ABCB4	ABCB4	P21439	7q21.12	K1061-ub	964495348	human	141.52		GLSLEVKkGQTLALV		1
ABCB4	ABCB4	P21439	7q21.12	K1178-ub	964495350	human	141.52		YETRVGDkGTQLSGG		1
ABCB4	ABCB4	P21439	7q21.12	K1187-ub	964495352	human	141.52		TQLSGGQkQRIAIAR		1
ABCB5	ABCB5	Q2M3G0	7p21.1	K1161-ub	964495356	human	138.64		AQLSGGQkQRLAIAR		1
ABCB6	ABCB6	Q9NP58	2q35	K464-ub	12317266	human	93.89	ABC_membrane	LLNFETVkYYNAESY		2	16
ABCB6	ABCB6	Q9NP58	2q35	K482-ub	12255184	human	93.89	ABC_membrane	RYREAIIkYQGLEWK		5	12
ABCB6	ABCB6	Q9NP58	2q35	K569-ub	610815388	human	93.89		ENMFDLLkEETEVkD		1
ABCB6	ABCB6	Q9NP58	2q35	K575-ub	964495358	human	93.89		LkEETEVkDLPGAGP		1
ABCB6	ABCB6	Q9NP58	2q35	K726-ub	12332387	human	93.89	ABC_tran	QVGERGLkLSGGEKQ		2	1
ABCB6	ABCB6	Q9NP58	2q35	K743-ub	15383771	human	93.89	ABC_tran	AIARTILkAPGIILL		1	2
ABCB6	ABCB6	Q9NP58	2q35	K771-ub	12249573	human	93.89		AIQASLAkVCANRTT		4	10
ABCB6	ABCB6	Q9NP58	2q35	K836-ub	12327349	human	93.89		EETSEDTkPQTMER_		1	3
ABCB7	ABCB7	O75027	Xq13.3	K216-ub	41500301	human	82.64	ABC_membrane	VRNAVFGkVAQNSIR		1
ABCB7	ABCB7	O75027	Xq13.3	K251-ub	12405797	human	82.64	ABC_membrane	RQTGALSkAIDRGtR			2
ABCB7	ABCB7	O75027	Xq13.3	K344-ub	964495360	human	82.64		LLNyETVkYFNNERY		1
ABCB7	ABCB7	O75027	Xq13.3	K500-ub	964495362	human	82.64		FEVPAGkkVAIVGGS		1
ABCB7	ABCB7	O75027	Xq13.3	K608-ub	12332088	human	82.64	ABC_tran	QVGERGLkLSGGEKQ		2	1
ABCB8	ABCB8	Q9NUT2	7q36.1	K247-ub	12294548	human	79.99	ABC_membrane	ITFFDANkTGQLVSR		3	3
ABCB8	ABCB8	Q9NUT2	7q36.1	K263-ub	21127870	human	79.99	ABC_membrane	TtDVQEFkSSFKLVI		3
ABCB8	ABCB8	Q9NUT2	7q36.1	K465-ub	573787976	human	79.99		SGGCCVPkEQLRGSV		1
ABCB8	ABCB8	Q9NUT2	7q36.1	K513-ub	21127868	human	79.99	ABC_tran	VGQSGGGkTTVASLL		2
ABCB8	ABCB8	Q9NUT2	7q36.1	K573-ub	21127866	human	79.99	ABC_tran	MENIRFGkLEAsDEE		2
ABCB8	ABCB8	Q9NUT2	7q36.1	K617-ub	964495364	human	79.99		TTLSGGQkQRLAIAR		1
ABCB8	ABCB8	Q9NUT2	7q36.1	K628-ub	15383774	human	79.99	ABC_tran	AIARALIkQPTVLIL		3	1
ABCB8	ABCB8	Q9NUT2	7q36.1	K699-ub	573787978	human	79.99		THEELLKkGGLYAEL		1
ABCB9	ABCB9	Q9NP78	12q24.31	K376-ub	21127872	human	84.47	ABC_membrane	EETISAMkTVRSFAN		3
ABCB9	ABCB9	Q9NP78	12q24.31	K394-ub	964495366	human	84.47		EAEVYLRkLQQVYKL		1
ABCB9	ABCB9	Q9NP78	12q24.31	K648-ub	964495368	human	84.47		AQLSGGQkQRVAMAR		1
ABCC1	ABCC1	P33527	16p13.11	K72-ub	21127888	human	171.59		IQMTPLNkTKTALGF		1
ABCC1	ABCC1	P33527	16p13.11	K246-ub	21127906	human	171.59		SDLWSLNkEDtSEQV		3
ABCC1	ABCC1	P33527	16p13.11	K259-ub	21127876	human	171.59		QVVPVLVkNWKKECA		2
ABCC1	ABCC1	P33527	16p13.11	K274-ub	964495370	human	171.59		KTRKQPVkVVySskD		1
ABCC1	ABCC1	P33527	16p13.11	K280-ub	21127914	human	171.59		VkVVySskDPAQPKE		6
ABCC1	ABCC1	P33527	16p13.11	K290-ub	21127878	human	171.59		AQPKESskVDANEEV		6
ABCC1	ABCC1	P33527	16p13.11	K303-ub	15383786	human	171.59		EVEALIVkSPQkEWN		5	2
ABCC1	ABCC1	P33527	16p13.11	K307-ub	21127908	human	171.59		LIVkSPQkEWNPSLF		3
ABCC1	ABCC1	P33527	16p13.11	K315-ub	22052771	human	171.59		EWNPSLFkVLYKTFG		1
ABCC1	ABCC1	P33527	16p13.11	K396-ub	21127894	human	171.59	ABC_membrane	FVSGMRIkTAVIGAV		3
ABCC1	ABCC1	P33527	16p13.11	K406-ub	41481487	human	171.59	ABC_membrane	VIGAVyRkALVITNS		3
ABCC1	ABCC1	P33527	16p13.11	K416-ub	21127916	human	171.59	ABC_membrane	VITNSARkSSTVGEI		2
ABCC1	ABCC1	P33527	16p13.11	K488-ub	573763312	human	171.59	ABC_membrane	AVMAMKTkTYQVAHM		2
ABCC1	ABCC1	P33527	16p13.11	K496-ub	4953858	human	171.59	ABC_membrane	TYQVAHMkskDNRIk		4	31
ABCC1	ABCC1	P33527	16p13.11	K498-ub	12249092	human	171.59	ABC_membrane	QVAHMkskDNRIkLM		1	3
ABCC1	ABCC1	P33527	16p13.11	K503-ub	21127892	human	171.59	ABC_membrane	kskDNRIkLMNEILN		4
ABCC1	ABCC1	P33527	16p13.11	K513-ub	21127898	human	171.59	ABC_membrane	NEILNGIkVLKLYAW		3
ABCC1	ABCC1	P33527	16p13.11	K525-ub	21127900	human	171.59	ABC_membrane	YAWELAFkDkVLAIR		2
ABCC1	ABCC1	P33527	16p13.11	K527-ub	54529900	human	171.59	ABC_membrane	WELAFkDkVLAIRQE		2
ABCC1	ABCC1	P33527	16p13.11	K636-ub	12304445	human	171.59		SIERRPVkDGGGTNS		6	3
ABCC1	ABCC1	P33527	16p13.11	K764-ub	964495372	human	171.59		DRTEIGEkGVNLSGG		1
ABCC1	ABCC1	P33527	16p13.11	K773-ub	573763314	human	171.59	ABC_tran	VNLSGGQkQRVSLAR		2
ABCC1	ABCC1	P33527	16p13.11	K804-ub	21127874	human	171.59		AVDAHVGkHIFENVI		1
ABCC1	ABCC1	P33527	16p13.11	K814-ub	12312023	human	171.59		FENVIGPkGMLkNKT		5	4
ABCC1	ABCC1	P33527	16p13.11	K818-ub	12312028	human	171.59		IGPkGMLkNKTRILV			1
ABCC1	ABCC1	P33527	16p13.11	K891-ub	21127910	human	171.59		TGVSGPGkEAkQMEN		4
ABCC1	ABCC1	P33527	16p13.11	K894-ub	15383780	human	171.59		SGPGkEAkQMENGML		5	1
ABCC1	ABCC1	P33527	16p13.11	K908-ub	21127904	human	171.59		LVTDsAGkQLQRQLs		5
ABCC1	ABCC1	P33527	16p13.11	K936-ub	21127890	human	171.59		NstAELQkAEAKKEE		5
ABCC1	ABCC1	P33527	16p13.11	K946-ub	964495374	human	171.59		AKKEETWkLMEADkA		1
ABCC1	ABCC1	P33527	16p13.11	K952-ub	21127896	human	171.59		WkLMEADkAQTGQVK		4
ABCC1	ABCC1	P33527	16p13.11	K1078-ub	21127882	human	171.59	ABC_membrane	NLVNRFSkELDTVDS		2
ABCC1	ABCC1	P33527	16p13.11	K1181-ub	12375778	human	171.59	ABC_membrane	FIHQSDLkVDENQkA		4	2
ABCC1	ABCC1	P33527	16p13.11	K1187-ub	21127912	human	171.59	ABC_membrane	LkVDENQkAYYPSIV		2
ABCC1	ABCC1	P33527	16p13.11	K1265-ub	21127902	human	171.59		IVAVERLkEYSETEk		2
ABCC1	ABCC1	P33527	16p13.11	K1272-ub	21127880	human	171.59		kEYSETEkEAPWQIQ		2
ABCC1	ABCC1	P33527	16p13.11	K1322-ub	573763316	human	171.59	ABC_tran	VTINGGEkVGIVGRT		1
ABCC1	ABCC1	P33527	16p13.11	K1333-ub	573763318	human	171.59	ABC_tran	VGRTGAGkSSLTLGL		1
ABCC1	ABCC1	P33527	16p13.11	K1360-ub	15383783	human	171.59	ABC_tran	IDGINIAkIGLHDLR		1	1
ABCC1	ABCC1	P33527	16p13.11	K1369-ub	21127884	human	171.59	ABC_tran	GLHDLRFkITIIPQD		2
ABCC1	ABCC1	P33527	16p13.11	K1502-ub	15383777	human	171.59		TRVIVLDkGEIQEyG		4	2
ABCC1	ABCC1	P33527	16p13.11	K1526-ub	21127886	human	171.59		GLFysMAkDAGLV__		3
ABCC10	ABCC10	Q5T3U5	6p21.1	K455-ub	21127920	human	161.63	ABC_membrane	NQEMLQHkDARVkLV		2
ABCC10	ABCC10	Q5T3U5	6p21.1	K460-ub	22052780	human	161.63	ABC_membrane	QHkDARVkLVtELLs		2
ABCC10	ABCC10	Q5T3U5	6p21.1	K473-ub	573771678	human	161.63	ABC_membrane	LsGIRVIkFCGWEQA		1
ABCC10	ABCC10	Q5T3U5	6p21.1	K664-ub	22052774	human	161.63	ABC_tran	VAVRGLskGFGLAtQ		1
ABCC10	ABCC10	Q5T3U5	6p21.1	K688-ub	22052777	human	161.63	ABC_tran	RDNILFGkTFDAQLY		1
ABCC10	ABCC10	Q5T3U5	6p21.1	K842-ub	21127918	human	161.63		QSVQNPEkTkEGLEE		2
ABCC10	ABCC10	Q5T3U5	6p21.1	K844-ub	21127922	human	161.63		VQNPEkTkEGLEEEQ		2
ABCC10	ABCC10	Q5T3U5	6p21.1	K1415-ub	964495376	human	161.63		ATASVDQkTDQLLQQ		1
ABCC12	ABCC12	Q96J65	16q12.1	K313-ub	573781048	human	152.3	ABC_membrane	LTCIRLIkMYAWEKS		1
ABCC2	ABCC2	Q92887	10q24.2	K63-ub	21127944	human	174.21		TKRSsTTkLyLAKQV		1
ABCC2	ABCC2	Q92887	10q24.2	K236-ub	964495380	human	174.21		VDEEMKTktLVSkFE		1
ABCC2	ABCC2	Q92887	10q24.2	K241-ub	964495382	human	174.21		KTktLVSkFETHMkR		1
ABCC2	ABCC2	Q92887	10q24.2	K247-ub	964495384	human	174.21		SkFETHMkRELQKAR		1
ABCC2	ABCC2	Q92887	10q24.2	K278-ub	21127936	human	174.21		ARLPGLNkNQsQsQD		3
ABCC2	ABCC2	Q92887	10q24.2	K294-ub	21127938	human	174.21		LVLEDVEkKKKkSGT		2
ABCC2	ABCC2	Q92887	10q24.2	K403-ub	964495386	human	174.21		IMASVYKkALTLSNL		1
ABCC2	ABCC2	Q92887	10q24.2	K413-ub	21127946	human	174.21	ABC_membrane	TLSNLARkEYTVGET		2
ABCC2	ABCC2	Q92887	10q24.2	K485-ub	964495388	human	174.21		AILSTKSkTIQVkNM		1
ABCC2	ABCC2	Q92887	10q24.2	K490-ub	964495390	human	174.21		KSkTIQVkNMKNKDK		1
ABCC2	ABCC2	Q92887	10q24.2	K500-ub	27173825	human	174.21	ABC_membrane	KNKDKRLkIMNEILS		1
ABCC2	ABCC2	Q92887	10q24.2	K510-ub	21127930	human	174.21	ABC_membrane	NEILSGIkILkYFAW		2
ABCC2	ABCC2	Q92887	10q24.2	K513-ub	964495392	human	174.21		LSGIkILkYFAWEPS		1
ABCC2	ABCC2	Q92887	10q24.2	K615-ub	21127934	human	174.21		VsTERLEkyLGGDDL		1
ABCC2	ABCC2	Q92887	10q24.2	K716-ub	964495394	human	174.21		WIQNGTIkDNILFGt		1
ABCC2	ABCC2	Q92887	10q24.2	K728-ub	21127924	human	174.21	ABC_tran	FGtEFNEkRYQQVLE		4
ABCC2	ABCC2	Q92887	10q24.2	K811-ub	12257041	human	174.21		LGPNGLLkGKTRLLV		1	1
ABCC2	ABCC2	Q92887	10q24.2	K851-ub	964495396	human	174.21		SYSALLAkkGEFAkN		1
ABCC2	ABCC2	Q92887	10q24.2	K857-ub	27173801	human	174.21		AkkGEFAkNLkTFLR		1
ABCC2	ABCC2	Q92887	10q24.2	K860-ub	27173833	human	174.21		GEFAkNLkTFLRHTG		1
ABCC2	ABCC2	Q92887	10q24.2	K940-ub	21127942	human	174.21		TRNVNsLkEDEELVk		3
ABCC2	ABCC2	Q92887	10q24.2	K947-ub	21127940	human	174.21		kEDEELVkGQKLIKk		3
ABCC2	ABCC2	Q92887	10q24.2	K954-ub	54529904	human	174.21		kGQKLIKkEFIETGK		1
ABCC2	ABCC2	Q92887	10q24.2	K1184-ub	21127928	human	174.21	ABC_membrane	EHQQRFLkHNEVRID		1
ABCC2	ABCC2	Q92887	10q24.2	K1277-ub	21127932	human	174.21		ERITEYTkVENEAPW		1
ABCC2	ABCC2	Q92887	10q24.2	K1288-ub	964495378	human	174.21		EAPWVTDkRPPPDWP		1
ABCC2	ABCC2	Q92887	10q24.2	K1544-ub	21127926	human	174.21		IENVNSTkF______		3
ABCC3	ABCC3	O15438	17q21.33	K160-ub	610815390	human	169.34		RSKILLAkAEGEISD		1
ABCC3	ABCC3	O15438	17q21.33	K238-ub	54529916	human	169.34		yRHPLEEkDLWSLkE		1
ABCC3	ABCC3	O15438	17q21.33	K244-ub	21127950	human	169.34		EkDLWSLkEEDRSQM		3
ABCC3	ABCC3	O15438	17q21.33	K271-ub	964495398	human	169.34		EkQTARHkASAAPGk		1
ABCC3	ABCC3	O15438	17q21.33	K278-ub	54529912	human	169.34		kASAAPGkNAsGEDE		3
ABCC3	ABCC3	O15438	17q21.33	K392-ub	21127962	human	169.34	ABC_membrane	IMGVIYRkALVITNS		1
ABCC3	ABCC3	O15438	17q21.33	K401-ub	21127948	human	169.34	ABC_membrane	LVITNSVkRASTVGE		2
ABCC3	ABCC3	O15438	17q21.33	K479-ub	54529908	human	169.34	ABC_membrane	KMRAFQVkQMKLKDS		1
ABCC3	ABCC3	O15438	17q21.33	K489-ub	27173875	human	169.34	ABC_membrane	KLKDSRIkLMSEILN		1
ABCC3	ABCC3	O15438	17q21.33	K499-ub	27173884	human	169.34	ABC_membrane	SEILNGIkVLKLYAW		1
ABCC3	ABCC3	O15438	17q21.33	K512-ub	12286156	human	169.34	ABC_membrane	AWEPSFLkQVEGIRQ		4	5
ABCC3	ABCC3	O15438	17q21.33	K684-ub	964495400	human	169.34		EMEKLEGkVHMKGSV		1
ABCC3	ABCC3	O15438	17q21.33	K803-ub	27173870	human	169.34		PEGVLAGkTRVLVTH		1
ABCC3	ABCC3	O15438	17q21.33	K931-ub	21127952	human	169.34		RHLGPSEkVQVTEAk		4
ABCC3	ABCC3	O15438	17q21.33	K938-ub	21127960	human	169.34		kVQVTEAkADGALTQ		4
ABCC3	ABCC3	O15438	17q21.33	K1052-ub	54529920	human	169.34	ABC_membrane	HQALLHNkIRSPQSF		1
ABCC3	ABCC3	O15438	17q21.33	K1177-ub	21127956	human	169.34	ABC_membrane	FEIISDTkVDANQRS		1
ABCC3	ABCC3	O15438	17q21.33	K1344-ub	21127954	human	169.34	ABC_tran	FRILEAAkGEIRIDG		2
ABCC3	ABCC3	O15438	17q21.33	K1498-ub	21127958	human	169.34		TRVLVLDkGVVAEFD		1
ABCC4	ABCC4	O15439	13q32.1	K66-ub	21127988	human	149.53		ELQGFWDkEVLRAEN		3
ABCC4	ABCC4	O15439	13q32.1	K77-ub	12252053	human	149.53		RAENDAQkPSLTRAI		4	1
ABCC4	ABCC4	O15439	13q32.1	K264-ub	21127990	human	149.53	ABC_membrane	LFSsLRSkTATFtDA		3
ABCC4	ABCC4	O15439	13q32.1	K293-ub	21127978	human	149.53	ABC_membrane	IKMYAWEkSFSNLIT		1
ABCC4	ABCC4	O15439	13q32.1	K304-ub	21127980	human	149.53	ABC_membrane	NLITNLRkKEISkIL		1
ABCC4	ABCC4	O15439	13q32.1	K309-ub	573757682	human	149.53	ABC_membrane	LRkKEISkILRSSCL		1
ABCC4	ABCC4	O15439	13q32.1	K509-ub	964495410	human	149.53		ERYEKVIkACALKkD		1
ABCC4	ABCC4	O15439	13q32.1	K515-ub	21127996	human	149.53	ABC_tran	IkACALKkDLQLLED		4
ABCC4	ABCC4	O15439	13q32.1	K540-ub	21127970	human	149.53	ABC_tran	TTLSGGQkARVNLAR		2
ABCC4	ABCC4	O15439	13q32.1	K607-ub	21127964	human	149.53		AsQILILkDGKMVQk		1
ABCC4	ABCC4	O15439	13q32.1	K614-ub	21127976	human	149.53		kDGKMVQkGTYTEFL		1
ABCC4	ABCC4	O15439	13q32.1	K622-ub	15383789	human	149.53		GTYTEFLkSGIDFGs		3	1
ABCC4	ABCC4	O15439	13q32.1	K632-ub	21127984	human	149.53		IDFGsLLkkDNEESE		2
ABCC4	ABCC4	O15439	13q32.1	K633-ub	21127998	human	149.53		DFGsLLkkDNEESEQ		2
ABCC4	ABCC4	O15439	13q32.1	K670-ub	21127992	human	149.53		QsSRPsLkDGALEsQ		4
ABCC4	ABCC4	O15439	13q32.1	K695-ub	21127982	human	149.53		EENRSEGkVGFQAYk		3
ABCC4	ABCC4	O15439	13q32.1	K702-ub	22052783	human	149.53		kVGFQAYkNYFRAGA		1
ABCC4	ABCC4	O15439	13q32.1	K807-ub	610815392	human	149.53	ABC_membrane	KMFESILkAPVLFFD		1
ABCC4	ABCC4	O15439	13q32.1	K918-ub	12254849	human	149.53	ABC_membrane	LWtIRAYkAEERCQE			1
ABCC4	ABCC4	O15439	13q32.1	K1021-ub	21127994	human	149.53		IEyTDLEkEAPWEYQ		2
ABCC4	ABCC4	O15439	13q32.1	K1066-ub	964495402	human	149.53		KHLTALIkSQEkVGI		1
ABCC4	ABCC4	O15439	13q32.1	K1070-ub	21127986	human	149.53	ABC_tran	ALIkSQEkVGIVGRT		1
ABCC4	ABCC4	O15439	13q32.1	K1097-ub	964495404	human	149.53		RLSEPEGkIWIDKIL		1
ABCC4	ABCC4	O15439	13q32.1	K1133-ub	964495406	human	149.53		LFTGtMRkNLDPFNE		1
ABCC4	ABCC4	O15439	13q32.1	K1165-ub	21127966	human	149.53	ABC_tran	TIEDLPGkMDTELAE		1
ABCC4	ABCC4	O15439	13q32.1	K1217-ub	964495408	human	149.53		RTDELIQkKIREKFA		1
ABCC4	ABCC4	O15439	13q32.1	K1253-ub	21127972	human	149.53		VLDSGRLkEyDEPyV		2
ABCC4	ABCC4	O15439	13q32.1	K1265-ub	21127968	human	149.53		PyVLLQNkESLFYkM		4
ABCC4	ABCC4	O15439	13q32.1	K1271-ub	22052789	human	149.53		NkESLFYkMVQQLGk		1
ABCC4	ABCC4	O15439	13q32.1	K1278-ub	21127974	human	149.53		kMVQQLGkAEAAALT		5
ABCC4	ABCC4	O15439	13q32.1	K1289-ub	22052786	human	149.53		AALTETAkQVYFKRN		2
ABCC5	ABCC5	O15440	3q27.1	K8-ub	964495430	human	160.66		MKDIDIGkEyIIPsP		1
ABCC5	ABCC5	O15440	3q27.1	K78-ub	964495428	human	160.66		ILDEEHPkGKYHHGL		1
ABCC5	ABCC5	O15440	3q27.1	K89-ub	964495432	human	160.66		HHGLSALkPIRTTSK		1
ABCC5	ABCC5	O15440	3q27.1	K383-ub	15383792	human	160.66	ABC_membrane	AFSQSVQkIREEERR		3	1
ABCC5	ABCC5	O15440	3q27.1	K493-ub	964495422	human	160.66		PHIKIEMkNATLAWD		1
ABCC5	ABCC5	O15440	3q27.1	K546-ub	964495424	human	160.66		QAVLAEQkGHLLLDs		1
ABCC5	ABCC5	O15440	3q27.1	K565-ub	964495426	human	160.66		sPEEEEGkHIHLGHL		1
ABCC5	ABCC5	O15440	3q27.1	K821-ub	21128002	human	160.66		tGSVKKEkAVkPEEG		2
ABCC5	ABCC5	O15440	3q27.1	K824-ub	21128000	human	160.66		VKKEkAVkPEEGQLV		2
ABCC5	ABCC5	O15440	3q27.1	K977-ub	21128004	human	160.66	ABC_membrane	RILNRFSkDMDEVDV		1
ABCC5	ABCC5	O15440	3q27.1	K1211-ub	964495412	human	160.66		ENLPLVLkkVSFtIk		1
ABCC5	ABCC5	O15440	3q27.1	K1212-ub	964495414	human	160.66		NLPLVLkkVSFtIkP		1
ABCC5	ABCC5	O15440	3q27.1	K1218-ub	964495416	human	160.66		kkVSFtIkPKEkIGI		1
ABCC5	ABCC5	O15440	3q27.1	K1222-ub	964495418	human	160.66		FtIkPKEkIGIVGRT		1
ABCC5	ABCC5	O15440	3q27.1	K1309-ub	964495420	human	160.66		ALERTHMkECIAQLP		1
ABCC6	ABCC6	O95255	16p13.11	K281-ub	12385060	human	164.91		RKGGsGMkAPETEPF			1
ABCC8	ABCC8	Q09428	11p15.1	K528-ub	610815394	human	176.99	ABC_membrane	RVETTRRkEMTSLRA		1
ABCC8	ABCC8	Q09428	11p15.1	K889-ub	15383795	human	176.99		TVVLVTHkLQYLPHA			1
ABCC8	ABCC8	Q09428	11p15.1	K903-ub	15383798	human	176.99		ADWIIAMkDGTIQRE			1
ABCD1	ABCD1	P33897	Xq28	K264-ub	573763322	human	82.94	ABC_membrane_2	VLRAFSPkFGELVAE		1
ABCD1	ABCD1	P33897	Xq28	K407-ub	15383801	human	82.94		ERIMSSYkEVTELAG		1	1
ABCD1	ABCD1	P33897	Xq28	K462-ub	573763324	human	82.94		VRVEGPLkIRGQVVD		2
ABCD1	ABCD1	P33897	Xq28	K533-ub	573763326	human	82.94	ABC_tran	TYGGVLYkPPPQRMF		1
ABCD1	ABCD1	P33897	Xq28	K569-ub	573763328	human	82.94	ABC_tran	SVEDMQRkGYSEQDL		1
ABCD1	ABCD1	P33897	Xq28	K602-ub	27173974	human	82.94	ABC_tran	WEAMCDWkDVLSGGE		1
ABCD1	ABCD1	P33897	Xq28	K610-ub	27173971	human	82.94	ABC_tran	DVLSGGEkQRIGMAR		2
ABCD1	ABCD1	P33897	Xq28	K680-ub	964495434	human	82.94		FDGEGGWkFEkLDSA		1
ABCD1	ABCD1	P33897	Xq28	K683-ub	964495436	human	82.94		EGGWkFEkLDSAARL		1
ABCD1	ABCD1	P33897	Xq28	K696-ub	27173977	human	82.94		RLSLTEEkQRLEQQL		2
ABCD1	ABCD1	P33897	Xq28	K708-ub	22052792	human	82.94		QQLAGIPkMQRRLQE		2
ABCD2	ABCD2	Q9UBJ2	12q12	K411-ub	15383804	human	83.23		ERIMSSykEVtELAG		1	1
ABCD2	ABCD2	Q9UBJ2	12q12	K614-ub	27173980	human	83.23	ABC_tran	DVLSGGEkQRMGMAR		2
ABCD3	ABCD3	P28288	1p21.3	K6-ub	41526700	human	75.48		__MAAFSkYLTARNS		3
ABCD3	ABCD3	P28288	1p21.3	K38-ub	964495438	human	75.48		RALGLHGkksGkPPL		1
ABCD3	ABCD3	P28288	1p21.3	K39-ub	21181778	human	75.48		ALGLHGkksGkPPLQ		2
ABCD3	ABCD3	P28288	1p21.3	K42-ub	964495440	human	75.48		LHGkksGkPPLQNNE		1
ABCD3	ABCD3	P28288	1p21.3	K50-ub	12294107	human	75.48		PPLQNNEkEGKKERA			1
ABCD3	ABCD3	P28288	1p21.3	K61-ub	21181768	human	75.48	ABC_membrane_2	KERAVVDkVFFsRLI		3
ABCD3	ABCD3	P28288	1p21.3	K253-ub	21181774	human	75.48	ABC_membrane_2	RLRRPIGkMTITEQk		1
ABCD3	ABCD3	P28288	1p21.3	K260-ub	3935847	human	75.48	ABC_membrane_2	kMTITEQkYEGEYRY		7	3
ABCD3	ABCD3	P28288	1p21.3	K286-ub	15394939	human	75.48	ABC_membrane_2	IAFYNGNkREKQTVH		6	1
ABCD3	ABCD3	P28288	1p21.3	K347-ub	15394942	human	75.48		LSHPRHLkSTHSELL		3	4
ABCD3	ABCD3	P28288	1p21.3	K399-ub	21181772	human	75.48		TELMQVLkDLNHGkY		1
ABCD3	ABCD3	P28288	1p21.3	K405-ub	21181770	human	75.48		LkDLNHGkYERTMVS		2
ABCD3	ABCD3	P28288	1p21.3	K416-ub	15394948	human	75.48		TMVSQQEkGIEGVQV			2
ABCD3	ABCD3	P28288	1p21.3	K479-ub	27204694	human	75.48	ABC_tran	CGPNGCGkSSLFRVL		1
ABCD3	ABCD3	P28288	1p21.3	K504-ub	63726206	human	75.48	ABC_tran	LTKPERGkLFYVPQR		1
ABCD3	ABCD3	P28288	1p21.3	K533-ub	603484526	human	75.48	ABC_tran	PDGREDQkRkGISDL		1
ABCD3	ABCD3	P28288	1p21.3	K535-ub	21181776	human	75.48	ABC_tran	GREDQkRkGISDLVL		3
ABCD3	ABCD3	P28288	1p21.3	K543-ub	15394945	human	75.48	ABC_tran	GISDLVLkEyLDNVQ		2	1
ABCD3	ABCD3	P28288	1p21.3	K576-ub	3936567	human	75.48	ABC_tran	DVLsGGEkQRMAMAR		4
ABCD4	ABCD4	O14678	14q24.3	K217-ub	964495442	human	68.6		MKLVHQEkLEGDFRF		1
ABCD4	ABCD4	O14678	14q24.3	K225-ub	573757136	human	68.6	ABC_membrane_2	LEGDFRFkHMQIRVN		1
ABCD4	ABCD4	O14678	14q24.3	K401-ub	964495444	human	68.6		ISAPssDkPLIKDLS		1
ABCD4	ABCD4	O14678	14q24.3	K479-ub	21128006	human	68.6	ABC_tran	EQVIYPLkEVYPDSG		2
ABCE1	ABCE1	P61221	4q31.21	K4-ub	573766114	human	67.31		____MADkLTRIAIV		1
ABCE1	ABCE1	P61221	4q31.21	K15-ub	964495446	human	67.31		IAIVNHDkCKPKKCR		1
ABCE1	ABCE1	P61221	4q31.21	K27-ub	964495448	human	67.31		KCRQECKkSCPVVRM		1
ABCE1	ABCE1	P61221	4q31.21	K36-ub	41481491	human	67.31	RLI	CPVVRMGkLCIEVtP		3
ABCE1	ABCE1	P61221	4q31.21	K64-ub	15383810	human	67.31	Fer4	GCGICIKkCPFGALs		3	1
ABCE1	ABCE1	P61221	4q31.21	K81-ub	41481495	human	67.31		NLPSNLEkETTHRYC		3
ABCE1	ABCE1	P61221	4q31.21	K93-ub	15383819	human	67.31		RYCANAFkLHRLPIP		4	1
ABCE1	ABCE1	P61221	4q31.21	K116-ub	15383807	human	67.31	ABC_tran	VGtNGIGksTALkIL		4	1
ABCE1	ABCE1	P61221	4q31.21	K121-ub	12394011	human	67.31	ABC_tran	IGksTALkILAGkQk		6	1
ABCE1	ABCE1	P61221	4q31.21	K126-ub	12399138	human	67.31	ABC_tran	ALkILAGkQkPNLGk		2	1
ABCE1	ABCE1	P61221	4q31.21	K128-ub	15383816	human	67.31	ABC_tran	kILAGkQkPNLGkYD		1	1
ABCE1	ABCE1	P61221	4q31.21	K133-ub	15383813	human	67.31	ABC_tran	kQkPNLGkYDDPPDW			2
ABCE1	ABCE1	P61221	4q31.21	K158-ub	12354853	human	67.31	ABC_tran	ELQNyFTkILEDDLk		6	27
ABCE1	ABCE1	P61221	4q31.21	K165-ub	21128014	human	67.31	ABC_tran	kILEDDLkAIIkPQY		4
ABCE1	ABCE1	P61221	4q31.21	K169-ub	21128010	human	67.31	ABC_tran	DDLkAIIkPQYVDQI		5
ABCE1	ABCE1	P61221	4q31.21	K178-ub	21128008	human	67.31	ABC_tran	QYVDQIPkAAkGtVG		3
ABCE1	ABCE1	P61221	4q31.21	K181-ub	12348282	human	67.31	ABC_tran	DQIPkAAkGtVGSIL		5	4
ABCE1	ABCE1	P61221	4q31.21	K191-ub	21128012	human	67.31	ABC_tran	VGSILDRkDETkTQA		5
ABCE1	ABCE1	P61221	4q31.21	K195-ub	41481499	human	67.31	ABC_tran	LDRkDETkTQAIVCQ		3
ABCE1	ABCE1	P61221	4q31.21	K210-ub	12342440	human	67.31	ABC_tran	QLDLTHLkERNVEDL		5	15
ABCE1	ABCE1	P61221	4q31.21	K250-ub	12338642	human	67.31		PSSYLDVkQRLkAAI		6	27
ABCE1	ABCE1	P61221	4q31.21	K254-ub	41481503	human	67.31		LDVkQRLkAAITIRS		2
ABCE1	ABCE1	P61221	4q31.21	K332-ub	12359783	human	67.31		rDAsLVFkVAETANE		5	2
ABCE1	ABCE1	P61221	4q31.21	K343-ub	10837246	human	67.31		TANEEEVkkMCMYkY		2	11
ABCE1	ABCE1	P61221	4q31.21	K344-ub	12353968	human	67.31		ANEEEVkkMCMYkYP		1	1
ABCE1	ABCE1	P61221	4q31.21	K349-ub	41481507	human	67.31		VkkMCMYkYPGMKKK		3
ABCE1	ABCE1	P61221	4q31.21	K397-ub	12324752	human	67.31	ABC_tran	RMLAGRLkPDEGGEV		5	6
ABCE1	ABCE1	P61221	4q31.21	K412-ub	21128016	human	67.31	ABC_tran	PVLNVSykPQKIsPk		3
ABCE1	ABCE1	P61221	4q31.21	K419-ub	27173984	human	67.31	ABC_tran	kPQKIsPkSTGsVRQ		3
ABCE1	ABCE1	P61221	4q31.21	K431-ub	573766116	human	67.31	ABC_tran	VRQLLHEkIRDAYTH		2
ABCE1	ABCE1	P61221	4q31.21	K447-ub	964495450	human	67.31		QFVTDVMkPLQIENI		1
ABCE1	ABCE1	P61221	4q31.21	K478-ub	964495452	human	67.31		ALALCLGkPADVYLI		1
ABCE1	ABCE1	P61221	4q31.21	K541-ub	12350261	human	67.31		VFDGVPSkNTVANsP		5	6
ABCE1	ABCE1	P61221	4q31.21	K579-ub	22052795	human	67.31		NYRPRINkLNsIkDV		4
ABCE1	ABCE1	P61221	4q31.21	K584-ub	21128018	human	67.31		INkLNsIkDVEQKks		4
ABCE1	ABCE1	P61221	4q31.21	K590-ub	21128020	human	67.31		IkDVEQKksGNyFFL		4
ABCF1	ABCF1	Q8NE71	6p21.33	K6-ub	964495482	human	95.93		__MPKAPkQQPPEPE		1
ABCF1	ABCF1	Q8NE71	6p21.33	K26-ub	964495460	human	95.93		EstsPsDkVVKKGKK		1
ABCF1	ABCF1	Q8NE71	6p21.33	K39-ub	22058901	human	95.93		KKDKKIKkTFFEELA		3
ABCF1	ABCF1	Q8NE71	6p21.33	K50-ub	964495474	human	95.93		EELAVEDkQAGEEEK		1
ABCF1	ABCF1	Q8NE71	6p21.33	K174-ub	964495454	human	95.93		EEQQPALkGkKGKEE		1
ABCF1	ABCF1	Q8NE71	6p21.33	K209-ub	964495456	human	95.93		DKEEEIIkEKEPPKQ		1
ABCF1	ABCF1	Q8NE71	6p21.33	K255-ub	964495458	human	95.93		DPyAHLskKEKKKLK		1
ABCF1	ABCF1	Q8NE71	6p21.33	K263-ub	964495462	human	95.93		KEKKKLKkQMEyERQ		1
ABCF1	ABCF1	Q8NE71	6p21.33	K275-ub	21128022	human	95.93		ERQVAsLkAANAAEN		2
ABCF1	ABCF1	Q8NE71	6p21.33	K305-ub	964495464	human	95.93		LENASDIkLEkFSIS		1
ABCF1	ABCF1	Q8NE71	6p21.33	K308-ub	964495466	human	95.93		ASDIkLEkFSISAHG		1
ABCF1	ABCF1	Q8NE71	6p21.33	K347-ub	964495468	human	95.93		KGKttLLkHIANRAL		1
ABCF1	ABCF1	Q8NE71	6p21.33	K389-ub	964495470	human	95.93		RADTKRLkLLEEERR		1
ABCF1	ABCF1	Q8NE71	6p21.33	K414-ub	964495472	human	95.93		tAAERLEkVyEELRA		1
ABCF1	ABCF1	Q8NE71	6p21.33	K430-ub	573777586	human	95.93	ABC_tran	GAAAAEAkARRILAG		2
ABCF1	ABCF1	Q8NE71	6p21.33	K451-ub	22052798	human	95.93	ABC_tran	MQNRPTQkFSGGWRM		2
ABCF1	ABCF1	Q8NE71	6p21.33	K549-ub	964495476	human	95.93		QKQKELLkQyEKQEK		1
ABCF1	ABCF1	Q8NE71	6p21.33	K573-ub	6797149	human	95.93	ABC_tran_Xtn	KSTKQAEkQTkEALt	1	1
ABCF1	ABCF1	Q8NE71	6p21.33	K576-ub	964495478	human	95.93		KQAEkQTkEALtRkQ		1
ABCF1	ABCF1	Q8NE71	6p21.33	K582-ub	6797148	human	95.93	ABC_tran_Xtn	TkEALtRkQQKCRRk	1	1
ABCF1	ABCF1	Q8NE71	6p21.33	K589-ub	964495480	human	95.93		kQQKCRRkNQDEEsQ		1
ABCF1	ABCF1	Q8NE71	6p21.33	K603-ub	964495484	human	95.93		QEAPELLkRPKEYTV		1
ABCF1	ABCF1	Q8NE71	6p21.33	K689-ub	12396038	human	95.93	ABC_tran	MRKNHRLkIGFFNQQ		2	2
ABCF1	ABCF1	Q8NE71	6p21.33	K748-ub	964495486	human	95.93		CkLSGGQkARVVFAE		1
ABCF2	ABCF2	Q9UG63	7q36.1	K66-ub	964495498	human	71.29		ELEDFEMkKAAARAV		1
ABCF2	ABCF2	Q9UG63	7q36.1	K133-ub	573789602	human	71.29	ABC_tran	MLLsAIGkREVPIPE		1
ABCF2	ABCF2	Q9UG63	7q36.1	K174-ub	10840901	human	71.29	ABC_tran	TERAMLEkEAERLAH		5	1
ABCF2	ABCF2	Q9UG63	7q36.1	K188-ub	573789604	human	71.29	ABC_tran	HEDAECEkLMELYER		1
ABCF2	ABCF2	Q9UG63	7q36.1	K203-ub	12354144	human	71.29	ABC_tran	LEELDADkAEMRASR		4	4
ABCF2	ABCF2	Q9UG63	7q36.1	K227-ub	27173995	human	71.29	ABC_tran	AMQRKKLkDFSGGWR		2
ABCF2	ABCF2	Q9UG63	7q36.1	K304-ub	964495488	human	71.29		HMHNKKLkYyTGNYD		1
ABCF2	ABCF2	Q9UG63	7q36.1	K315-ub	15383822	human	71.29	ABC_tran_Xtn	GNYDQYVkTRLELEE		6	2
ABCF2	ABCF2	Q9UG63	7q36.1	K326-ub	21128026	human	71.29	ABC_tran_Xtn	ELEENQMkrFHWEQD		5
ABCF2	ABCF2	Q9UG63	7q36.1	K339-ub	15383825	human	71.29	ABC_tran_Xtn	QDQIAHMkNyIARFG		2	1
ABCF2	ABCF2	Q9UG63	7q36.1	K351-ub	41481511	human	71.29	ABC_tran_Xtn	RFGHGsAkLARQAQS		4
ABCF2	ABCF2	Q9UG63	7q36.1	K359-ub	964495490	human	71.29		LARQAQSkEKTLQkM		1
ABCF2	ABCF2	Q9UG63	7q36.1	K365-ub	21128024	human	71.29	ABC_tran_Xtn	SkEKTLQkMMAsGLt		6
ABCF2	ABCF2	Q9UG63	7q36.1	K379-ub	27173998	human	71.29	ABC_tran_Xtn	tERVVsDkTLSFyFP		1
ABCF2	ABCF2	Q9UG63	7q36.1	K436-ub	12356014	human	71.29	ABC_tran	VGPNGAGkSTLLkLL		3	4
ABCF2	ABCF2	Q9UG63	7q36.1	K441-ub	12354148	human	71.29	ABC_tran	AGkSTLLkLLTGELL		1	4
ABCF2	ABCF2	Q9UG63	7q36.1	K456-ub	964495492	human	71.29		PTDGMIRkHSHVkIG		1
ABCF2	ABCF2	Q9UG63	7q36.1	K461-ub	964495494	human	71.29		IRkHSHVkIGRyHQH		1
ABCF2	ABCF2	Q9UG63	7q36.1	K508-ub	12345113	human	71.29	ABC_tran	GRYGLTGkQQVsPIR		6	12
ABCF2	ABCF2	Q9UG63	7q36.1	K522-ub	12354152	human	71.29	ABC_tran	RNLsDGQkCRVCLAW		1	4
ABCF2	ABCF2	Q9UG63	7q36.1	K588-ub	12359957	human	71.29		QEIWVCEkQTITkWP			2
ABCF2	ABCF2	Q9UG63	7q36.1	K593-ub	964495496	human	71.29		CEkQTITkWPGDILA		1
ABCF2	ABCF2	Q9UG63	7q36.1	K602-ub	12395220	human	71.29		PGDILAYkEHLKskL		1	1
ABCF2	ABCF2	Q9UG63	7q36.1	K608-ub	12345117	human	71.29		YkEHLKskLVDEEPQ		4	5
ABCF2	ABCF2	Q9UG63	7q36.1	K618-ub	10840905	human	71.29		DEEPQLtkRTHNV__		3	3
ABCF3	ABCF3	Q9NUQ8	3q27.1	K95-ub	964495510	human	79.74		DAPIQLSkItENyDC		1
ABCF3	ABCF3	Q9NUQ8	3q27.1	K111-ub	964495500	human	79.74		tKLPGLLkREQssTV		1
ABCF3	ABCF3	Q9NUQ8	3q27.1	K144-ub	964495502	human	79.74		RSEKDTLkTSNPLVL		1
ABCF3	ABCF3	Q9NUQ8	3q27.1	K174-ub	610815396	human	79.74		LESSGKNkSYDVRIE		1
ABCF3	ABCF3	Q9NUQ8	3q27.1	K294-ub	12319848	human	79.74	ABC_tran	ELAEIYAkLEEIEAD		3	9
ABCF3	ABCF3	Q9NUQ8	3q27.1	K302-ub	12329781	human	79.74	ABC_tran	LEEIEADkAPARASV		1	4
ABCF3	ABCF3	Q9NUQ8	3q27.1	K319-ub	573787966	human	79.74	ABC_tran	AGLGFTPkMQQQPTR		2
ABCF3	ABCF3	Q9NUQ8	3q27.1	K457-ub	10840570	human	79.74	ABC_tran_Xtn	RAsQVQSkLKMLEkL		1	3
ABCF3	ABCF3	Q9NUQ8	3q27.1	K463-ub	964495504	human	79.74		SkLKMLEkLPELkPV		1
ABCF3	ABCF3	Q9NUQ8	3q27.1	K468-ub	964495506	human	79.74		LEkLPELkPVDKESE		1
ABCF3	ABCF3	Q9NUQ8	3q27.1	K479-ub	964495508	human	79.74		KESEVVMkFPDGFEK		1
ABCF3	ABCF3	Q9NUQ8	3q27.1	K531-ub	573787968	human	79.74	ABC_tran	VGENGAGkSTMLkLL		1
ABCF3	ABCF3	Q9NUQ8	3q27.1	K536-ub	12386417	human	79.74	ABC_tran	AGkSTMLkLLLGDLA		1	4
ABCF3	ABCF3	Q9NUQ8	3q27.1	K616-ub	12348477	human	79.74	ABC_tran	ASLSGGQkSRVAFAQ		1	2
ABCG1	ABCG1	P45844	21q22.3	K54-ub	964495514	human	75.59		DLLNGHLkkVDNNLT		1
ABCG1	ABCG1	P45844	21q22.3	K55-ub	41481514	human	75.59		LLNGHLkkVDNNLTE		2
ABCG1	ABCG1	P45844	21q22.3	K98-ub	964495516	human	75.59		WWRKKGYktLLkGIs		1
ABCG1	ABCG1	P45844	21q22.3	K102-ub	27174007	human	75.59	ABC_tran	KGYktLLkGIsGkFN		3
ABCG1	ABCG1	P45844	21q22.3	K107-ub	573764254	human	75.59	ABC_tran	LLkGIsGkFNSGELV		2
ABCG1	ABCG1	P45844	21q22.3	K140-ub	27174004	human	75.59	ABC_tran	GYRETGMkGAVLING		2
ABCG1	ABCG1	P45844	21q22.3	K189-ub	12405286	human	75.59	ABC_tran	AHLKLQEkDEGRREM			1
ABCG1	ABCG1	P45844	21q22.3	K300-ub	573764256	human	75.59		GQCVYRGkVCNLVPY		1
ABCG1	ABCG1	P45844	21q22.3	K354-ub	27174001	human	75.59		GMCDSDHkRDLGGDA		1
ABCG1	ABCG1	P45844	21q22.3	K376-ub	964495512	human	75.59		HRPSEEVkQTKRLKG		1
ABCG2	ABCG2	Q9UNQ0	4q22.1	K172-ub	27174012	human	72.31	ABC_tran	IQELGLDkVADSKVG		1
ABCG2	ABCG2	Q9UNQ0	4q22.1	K323-ub	964495518	human	72.31		TEIIEPSkQDKPLIE		1
ABCG2	ABCG2	Q9UNQ0	4q22.1	K357-ub	964495520	human	72.31		HQLsGGEkKKKItVF		1
ABCG4	ABCG4	Q9H172	11q23.3	K82-ub	964495522	human	71.9		CWRKRGYkTLLKCLS		1
ABHD10	ABHD10	Q9NUJ1	3q13.2	K129-ub	21128028	human	33.93	Abhydrolase_1	SEESTLGkWRKDVLS		2
ABHD10	ABHD10	Q9NUJ1	3q13.2	K194-ub	21128030	human	33.93	Abhydrolase_1	NQLPVELkKEVEMkG		1
ABHD10	ABHD10	Q9NUJ1	3q13.2	K200-ub	22058904	human	33.93		LkKEVEMkGVWSMPS		1
ABHD10	ABHD10	Q9NUJ1	3q13.2	K248-ub	21128032	human	33.93		IRLLHGMkDDIVPWH		1
ABHD11	ABHD11	Q8NFV4	7q11.23	K87-ub	22058907	human	34.69	Abhydrolase_6	TNFNSIAkILAQQTG		1
ABHD11	ABHD11	Q8NFV4	7q11.23	K200-ub	21128034	human	34.69	Abhydrolase_6	LPRsRARkLADEQLS		1
ABHD12	ABHD12	Q8N2K0	20p11.21	K232-ub	573776712	human	45.1	Hydrolase_4	LHVFDWIkARsGDNP		1
ABHD12	ABHD12	Q8N2K0	20p11.21	K283-ub	41481517	human	45.1	Hydrolase_4	TNIREEAkSHPFSVI		2
ABHD12	ABHD12	Q8N2K0	20p11.21	K319-ub	964495524	human	45.1		FANDENVkHISCPLL		1
ABHD12	ABHD12	Q8N2K0	20p11.21	K358-ub	22058910	human	45.1		ARSFRDFkVQFVPFH		1
ABHD13	ABHD13	Q7L211	13q33.3	K320-ub	603484528	human	38.55		QFIKEVVkSHSPEEM		2
ABHD13	ABHD13	Q7L211	13q33.3	K329-ub	573774086	human	38.55		HSPEEMAkTSSNVTI		3
ABHD14A	ABHD14A	Q9BUJ0	3p21.2	K141-ub	41481521	human	29.76	Abhydrolase_6	FGNSAPSkEAStEAG		2
ABHD14B	ABHD14B	Q96IU4	3p21.2	K151-ub	27174055	human	22.35		AANyASVkTPALIVY		1
ABHD14B	ABHD14B	Q96IU4	3p21.2	K173-ub	27174058	human	22.35		QTSFEHLkQLPNHRV		1
ABHD15	ABHD15	Q6UXT9	17q11.2	K216-ub	27174061	human	51.77	Hydrolase_4	FGDPSDLkEAVTYIR		1
ABHD17A	ABHD17A	Q96GS6	19p13.3	K67-ub	573780868	human	33.99		SGAPGRWkLHLTERA		1
ABHD17A	ABHD17A	Q96GS6	19p13.3	K92-ub	8101589	human	33.99		TIEVFPTkSARGNRV		5	1
ABHD17A	ABHD17A	Q96GS6	19p13.3	K226-ub	15388396	human	33.99	Hydrolase_4	RVAFPDTkkTYCFDA		1	1
ABHD17A	ABHD17A	Q96GS6	19p13.3	K227-ub	573780870	human	33.99	Hydrolase_4	VAFPDTkkTYCFDAF		2
ABHD18	ABHD18	Q0P651	4q28.2	K253-ub	22241595	human	46.95	DUF2048	HFTSSADkLtNLNLV		3
ABHD18	ABHD18	Q0P651	4q28.2	K276-ub	964495526	human	46.95		SNQVVSQkPADCHNS		1
ABHD18	ABHD18	Q0P651	4q28.2	K314-ub	41483353	human	46.95	DUF2048	NQTLSTNkSGyTSRN		3
ABHD18	ABHD18	Q0P651	4q28.2	K330-ub	573767348	human	46.95	DUF2048	QSYHLLSkEQSRNSL		2
ABHD2	ABHD2	P08910	15q26.1	K36-ub	12249031	human	48.31		IVRCLNLkSPTAPPD		3	12
ABHD2	ABHD2	P08910	15q26.1	K57-ub	3935310	human	48.31		GLsRFLLkSCPLLtk		7	52
ABHD2	ABHD2	P08910	15q26.1	K64-ub	573760700	human	48.31		kSCPLLtkEYIPPLI		2
ABHD2	ABHD2	P08910	15q26.1	K74-ub	573760702	human	48.31		IPPLIWGkSGHIQTA		1
ABHD2	ABHD2	P08910	15q26.1	K85-ub	12246221	human	48.31		IQTALyGkMGRVRSP		2	11
ABHD2	ABHD2	P08910	15q26.1	K152-ub	12246225	human	48.31	Abhydrolase_1	TFVDYAQkNGYRCAV		3	5
ABHD2	ABHD2	P08910	15q26.1	K266-ub	964495528	human	48.31		LMADNMKkIILSHRQ		1
ABHD2	ABHD2	P08910	15q26.1	K281-ub	12246229	human	48.31	Abhydrolase_1	ALFGDHVkkPQSLED			3
ABHD2	ABHD2	P08910	15q26.1	K282-ub	12253434	human	48.31	Abhydrolase_1	LFGDHVkkPQSLEDT		3	13
ABHD2	ABHD2	P08910	15q26.1	K310-ub	12395505	human	48.31	Abhydrolase_1	IDDNVMRkFHGYNSL		1	1
ABHD2	ABHD2	P08910	15q26.1	K411-ub	12246233	human	48.31		ICQWERNkLQCsDTE		1	5
ABHD3	ABHD3	Q8WU67	18q11.2	K55-ub	12313283	human	46.01		YLSSIAKkPQLVTGG		1	17
ABHD3	ABHD3	Q8WU67	18q11.2	K102-ub	12313287	human	46.01		LRPFITSkPPVQYRN		3	5
ABHD3	ABHD3	Q8WU67	18q11.2	K288-ub	15383828	human	46.01		KHRHMFVkQVDMDHV		4	3
ABHD3	ABHD3	Q8WU67	18q11.2	K297-ub	27174073	human	46.01		VDMDHVMkAkSIREF		1
ABHD3	ABHD3	Q8WU67	18q11.2	K299-ub	964495530	human	46.01		MDHVMkAkSIREFDK		1
ABHD3	ABHD3	Q8WU67	18q11.2	K332-ub	12313291	human	46.01		ASPSPRLkSVGIPVL		2	21
ABHD3	ABHD3	Q8WU67	18q11.2	K395-ub	573778810	human	46.01		TYMDRVFkQFVQAMV		1
ABHD4	ABHD4	Q8TB40	14q11.2	K42-ub	12405456	human	38.79		ILQCLQNkFLARYVS			2
ABHD4	ABHD4	Q8TB40	14q11.2	K192-ub	12304653	human	38.79	Abhydrolase_1	RAPPAWVkAVASVLG		4	33
ABHD4	ABHD4	Q8TB40	14q11.2	K228-ub	964495532	human	38.79		FRPDFKRkFADFFED		1
ABHD5	ABHD5	Q8WTS1	3p21.33	K36-ub	964495534	human	39.1		PTSISHLkEAEEKML		1
ABHD5	ABHD5	Q8WTS1	3p21.33	K44-ub	964495536	human	39.1		EAEEKMLkCVPCTYK		1
ABHD5	ABHD5	Q8WTS1	3p21.33	K62-ub	964495538	human	39.1		VRISNGNkIWTLKFS		1
ABHD5	ABHD5	Q8WTS1	3p21.33	K283-ub	573778766	human	39.1	Abhydrolase_1	PMLQRIGkMHPDIPV		1
ABHD6	ABHD6	Q9BV23	3p14.3	K126-ub	21128036	human	38.33	Abhydrolase_1	LSIDGQVkRIHQFVE		3
ABHD6	ABHD6	Q9BV23	3p14.3	K136-ub	964495540	human	38.33		HQFVECLkLNKKPFH		1
ABHD6	ABHD6	Q9BV23	3p14.3	K189-ub	27174091	human	38.33	Abhydrolase_1	NQFVQRLkELQGSAA		1
ABHD6	ABHD6	Q9BV23	3p14.3	K223-ub	27174079	human	38.33	Abhydrolase_1	LCSYVRFkVPQQILQ		2
ABHD6	ABHD6	Q9BV23	3p14.3	K265-ub	964495542	human	38.33		SLHQNMDkIkVPTQI		1
ABHD6	ABHD6	Q9BV23	3p14.3	K267-ub	27174082	human	38.33	Abhydrolase_1	HQNMDkIkVPTQIIW		1
ABHD6	ABHD6	Q9BV23	3p14.3	K276-ub	27174094	human	38.33	Abhydrolase_1	PTQIIWGkQDQVLDV		1
ABI1	Abi-1	Q8IZP0	10p12.1	K43-ub	573776370	human	55.08		NyIQATDkRKALEET		2
ABI1	Abi-1	Q8IZP0	10p12.1	K123-ub	573776372	human	55.08	Abi_HHR	KNTSRTHkIIAPANM		2
ABI1	Abi-1	Q8IZP0	10p12.1	K139-ub	573776374	human	55.08	Abi_HHR	RPVRYIRkPIDyTVL		2
ABI2	Abi-2	Q9NYB9	2q33.2	K43-ub	573788612	human	55.66		NYIQSADkQRALEET		2
ABI2	Abi-2	Q9NYB9	2q33.2	K123-ub	15383831	human	55.66	Abi_HHR	KNTSRTHkIIAPANL		1	1
ABI2	Abi-2	Q9NYB9	2q33.2	K139-ub	573788614	human	55.66	Abi_HHR	RPVRYIRkPIDYTIL		2
ABI2	Abi-2	Q9NYB9	2q33.2	K167-ub	4332471	human	55.66	Abi_HHR	KVSTQNMkMGGLPRt		4	7
ABI2	Abi-2 iso2	Q9NYB9-2	2q33.2	K154-ub	964495544	human	52.45		DDIGHGVkVSTQNMK		1
ABI3	ABI3	Q9P2A4	17q21.32	K43-ub	573789060	human	39.04		NYVQATDkRKALEET		1
ABL1	Abl	P00519	9q34.12	K285-ub	15383834	human	122.87	Pkinase_Tyr	MEVEEFLkEAAVMKE			1
ABL1	Abl	P00519	9q34.12	K400-ub	964495546	human	122.87		ytAHAGAkFPIKWTA		1
ABL1	Abl	P00519	9q34.12	K512-ub	964495548	human	122.87		EVEKELGkQGVRGAV		1
ABLIM1	abLIM	O14639	10q25.3	K121-ub	964495550	human	87.69		QTKHFHIkCFTCKVC		1
ABLIM1	abLIM	O14639	10q25.3	K234-ub	63726210	human	87.69	LIM	AGCGRDIkNGQALLA		1
ABLIM1	abLIM	O14639	10q25.3	K275-ub	63726208	human	87.69	LIM	DGAPYCEkDYQGLFG		2
ABLIM1	abLIM	O14639	10q25.3	K345-ub	964495552	human	87.69		QSTKTEEkLRPtRts		1
ABLIM1	abLIM	O14639	10q25.3	K384-ub	573757102	human	87.69	AbLIM_anchor	DNEILDykDLAAIPK		2
ABLIM1	abLIM	O14639	10q25.3	K393-ub	964495554	human	87.69		LAAIPKVkAIyDIER		1
ABLIM1	abLIM	O14639	10q25.3	K417-ub	964495556	human	87.69		ytsGyDDkQERQsLG		1
ABLIM1	abLIM	O14639	10q25.3	K529-ub	63726214	human	87.69	AbLIM_anchor	yRKPPIykQHAALAA		1
ABLIM1	abLIM	O14639	10q25.3	K546-ub	63726216	human	87.69	AbLIM_anchor	KssEDIIkFSkFPAA		2
ABLIM1	abLIM	O14639	10q25.3	K549-ub	63726212	human	87.69	AbLIM_anchor	EDIIkFSkFPAAQAP		1
ABLIM1	abLIM	O14639	10q25.3	K652-ub	63726218	human	87.69	AbLIM_anchor	AsHIPSskTAsLPGy		2
ABO	ABO	P16442	9q34.2	K11-ub	12246286	human	40.93		VLRTLAGkPKCHALR			1
AOC1	ABP1	P19801	7q36.1	K626-ub	15383837	human	85.38	Cu_amine_oxid	RYPLAVTkYRESELC			1
ABR	ABR	Q12979	17p13.3	K87-ub	573767654	human	97.6		APGVEAGkGLEMRKL		1
ABR	ABR	Q12979	17p13.3	K151-ub	964495558	human	97.6		QDIYEIHkEFYDNLC		1
ABR	ABR	Q12979	17p13.3	K160-ub	964495560	human	97.6		FYDNLCPkVQQWDSQ		1
ABR	ABR	Q12979	17p13.3	K176-ub	964495562	human	97.6		tMGHLFQkLASQLGV		1
ABR	ABR	Q12979	17p13.3	K185-ub	3883101	human	97.6	RhoGEF	ASQLGVYkAFVDNYk		1
ABR	ABR	Q12979	17p13.3	K192-ub	27174112	human	97.6	RhoGEF	kAFVDNYkVALETAE		2
ABR	ABR	Q12979	17p13.3	K200-ub	3883430	human	97.6	RhoGEF	VALETAEkCSQSNNQ		2
ABR	ABR	Q12979	17p13.3	K210-ub	573767656	human	97.6	RhoGEF	QSNNQFQkISEELkV		2
ABR	ABR	Q12979	17p13.3	K216-ub	573767658	human	97.6	RhoGEF	QkISEELkVKGPKDS		2
ABR	ABR	Q12979	17p13.3	K238-ub	573767660	human	97.6	RhoGEF	TMEALLYkPIDRVtR		1
ABR	ABR	Q12979	17p13.3	K296-ub	964495564	human	97.6		RTAVTTPkGEtRQLV		1
ABR	ABR	Q12979	17p13.3	K383-ub	573767662	human	97.6	PH	ELEDMKMkISALkSE		1
ABR	ABR	Q12979	17p13.3	K388-ub	573767664	human	97.6	PH	KMkISALkSEIQKEK		2
ABR	ABR	Q12979	17p13.3	K581-ub	573767666	human	97.6	C2	YDKTKVNkDNNEIVD		1
ABR	ABR	Q12979	17p13.3	K589-ub	964495566	human	97.6		DNNEIVDkIMGkGQI		1
ABR	ABR	Q12979	17p13.3	K593-ub	573767668	human	97.6	C2	IVDkIMGkGQIQLDP		2
ABR	ABR	Q12979	17p13.3	K606-ub	964495568	human	97.6		DPQTVETkNWHTDVI		1
ABR	ABR	Q12979	17p13.3	K640-ub	964495570	human	97.6		LKRtPsKkQtGVFGV		1
ABR	ABR	Q12979	17p13.3	K654-ub	964495572	human	97.6		VKIsVVTkRERSkVP		1
ABR	ABR	Q12979	17p13.3	K659-ub	573767670	human	97.6		VTkRERSkVPyIVRQ		2
ABR	ABR	Q12979	17p13.3	K785-ub	964495574	human	97.6		HLKRVAEkEPINkMS		1
ABR	ABR	Q12979	17p13.3	K790-ub	964495576	human	97.6		AEkEPINkMSLHNLA		1
ABRA	ABRA	Q8N0Z2	8q23.1	K356-ub	10998761	human	43.12	Costars	GILMRARkHGLVDFE			1
ABRACL	ABRACL	Q9P1F3	6q24.1	K25-ub	964495578	human	9.06		GSkNADGkLSVKFGV		1
ABRACL	ABRACL	Q9P1F3	6q24.1	K38-ub	964495580	human	9.06		GVLFRDDkCANLFEA		1
ABRACL	ABRACL	Q9P1F3	6q24.1	K51-ub	15383726	human	9.06	Costars	EALVGTLkAAKRRKI			1
FAM175A	Abraxas	Q6UWZ7	4q21.23	K87-ub	964495588	human	46.66		VNEQALKkILsNVkK		1
FAM175A	Abraxas	Q6UWZ7	4q21.23	K93-ub	964495590	human	46.66		KkILsNVkKNVVGWY		1
FAM175A	Abraxas	Q6UWZ7	4q21.23	K155-ub	41481524	human	46.66		RLEHSLYkPQkGLFH		1
FAM175A	Abraxas	Q6UWZ7	4q21.23	K158-ub	12371898	human	46.66		HSLYkPQkGLFHRVP		4	1
FAM175A	Abraxas	Q6UWZ7	4q21.23	K201-ub	21128040	human	46.66		AVQTHSSkFFEEDGS		5
FAM175A	Abraxas	Q6UWZ7	4q21.23	K210-ub	41481528	human	46.66		FEEDGSLkEVHKINE		2
FAM175A	Abraxas	Q6UWZ7	4q21.23	K242-ub	964495582	human	46.66		DSEQAVDkLVKDVNR		1
FAM175A	Abraxas	Q6UWZ7	4q21.23	K268-ub	41481532	human	46.66		QIQAAREkNIQkDPQ		1
FAM175A	Abraxas	Q6UWZ7	4q21.23	K272-ub	573773508	human	46.66		AREkNIQkDPQENIF		1
FAM175A	Abraxas	Q6UWZ7	4q21.23	K302-ub	41481536	human	46.66		HSCVMSLkNRHVSKS		2
FAM175A	Abraxas	Q6UWZ7	4q21.23	K345-ub	964495584	human	46.66		AStPQIIkHkALDLD		1
FAM175A	Abraxas	Q6UWZ7	4q21.23	K347-ub	21128042	human	46.66		tPQIIkHkALDLDDR		5
FAM175A	Abraxas	Q6UWZ7	4q21.23	K358-ub	22058913	human	46.66		LDDRWQFkRSRLLDt		3
FAM175A	Abraxas	Q6UWZ7	4q21.23	K368-ub	573773510	human	46.66		RLLDtQDkRSkADTG		2
FAM175A	Abraxas	Q6UWZ7	4q21.23	K371-ub	964495586	human	46.66		DtQDkRSkADTGSSN		1
FAM175A	Abraxas	Q6UWZ7	4q21.23	K384-ub	21128038	human	46.66		SNQDKAskMssPEtD		2
FAM175A	Abraxas	Q6UWZ7	4q21.23	K396-ub	21128044	human	46.66		EtDEEIEkMkGFGEY		1
FAM175A	Abraxas	Q6UWZ7	4q21.23	K398-ub	21128046	human	46.66		DEEIEkMkGFGEYsR		5
ABT1	ABT1	Q9ULW3	6p22.2	K87-ub	10999024	human	31.08		EDrFVRRkkkAAAAA			1
ABT1	ABT1	Q9ULW3	6p22.2	K88-ub	10999027	human	31.08		DrFVRRkkkAAAAAG			1
ABT1	ABT1	Q9ULW3	6p22.2	K89-ub	10999030	human	31.08		rFVRRkkkAAAAAGG			1
ABT1	ABT1	Q9ULW3	6p22.2	K146-ub	22058915	human	31.08		RYDLWNLkYLHRFTW		1
ABT1	ABT1	Q9ULW3	6p22.2	K179-ub	603484530	human	31.08		RAEVAQAkRETDFYL		1
ABT1	ABT1	Q9ULW3	6p22.2	K242-ub	964495592	human	31.08		RLATAQDkARSNKGL		1
ABTB1	ABTB1	Q969K4	3q21.3	K193-ub	12401069	human	53.98	BTB	SDCERLAkQCQLWDL			2
ABTB1	ABTB1	Q969K4	3q21.3	K207-ub	964495594	human	53.98		LLSDLEAkCEKVSEF		1
ABTB1	ABTB1	Q969K4	3q21.3	K218-ub	27174119	human	53.98		VSEFVASkPGTCVKV		1
ABTB1	ABTB1	Q969K4	3q21.3	K406-ub	27174116	human	53.98		QCTEYMAkVIEkLVE		1
ABTB1	ABTB1	Q969K4	3q21.3	K410-ub	12313370	human	53.98		YMAkVIEkLVEREDF		1	1
ABTB1	ABTB1	Q969K4	3q21.3	K422-ub	964495596	human	53.98		EDFVEAVkEEAAAVA		1
ABTB2	ABTB2	Q8N961	11p13	K36-ub	964495598	human	113.66		SLsLSSSksNSQALN		1
ABTB2	ABTB2	Q8N961	11p13	K485-ub	21128048	human	113.66		DARAATEkFNQDLGF		1
ABTB2	ABTB2	Q8N961	11p13	K677-ub	964495600	human	113.66		LTQPQQAkADVLSLE		1
ABTB2	ABTB2	Q8N961	11p13	K877-ub	21128052	human	113.66	BTB	FKTLMTNkSEQDGDS		1
ABTB2	ABTB2	Q8N961	11p13	K998-ub	21128050	human	113.66		LIYGRSSkVQGLDPL		2
ACAA1	ACAA1	P09110	3p22.2	K198-ub	27174134	human	44.29	Thiolase_N	RFGISREkQDTFALA		1
ACAA1	ACAA1	P09110	3p22.2	K209-ub	27174130	human	44.29	Thiolase_N	FALASQQkAARAQSK		1
ACAA1	ACAA1	P09110	3p22.2	K292-ub	3937312	human	44.29		ILLARRskAEELGLP		3
ACAA2	ACAA2	P42765	18q21.1	K38-ub	964495606	human	41.92		DLSEFAAkAALSAGK		1
ACAA2	ACAA2	P42765	18q21.1	K81-ub	964495608	human	41.92		GLRVGIPkETPALtI		1
ACAA2	ACAA2	P42765	18q21.1	K137-ub	27174166	human	41.92	Thiolase_N	RNVRFGTkLGsDIKL		1
ACAA2	ACAA2	P42765	18q21.1	K181-ub	964495602	human	41.92		ISREECDkyALQSQQ		1
ACAA2	ACAA2	P42765	18q21.1	K191-ub	27174184	human	41.92	Thiolase_N	LQSQQRWkAANDAGy		1
ACAA2	ACAA2	P42765	18q21.1	K234-ub	27174178	human	41.92	Thiolase_N	TTLEQLQkLPPVFkk		1
ACAA2	ACAA2	P42765	18q21.1	K241-ub	27174169	human	41.92	Thiolase_N	kLPPVFkkDGTVTAG		1
ACAA2	ACAA2	P42765	18q21.1	K269-ub	964495604	human	41.92		IASEDAVkkHNFtPL		1
ACAD10	ACAD10	Q6JQN1	12q24.12	K427-ub	573772706	human	118.83	APH	RQVRTWVkQYRASET		1
ACAD10	ACAD10	Q6JQN1	12q24.12	K709-ub	573772708	human	118.83	Acyl-CoA_dh_N	EDLKEKAkAEGLWNL		2
ACAD10	ACAD10	Q6JQN1	12q24.12	K776-ub	964495610	human	118.83		RYGTEAQkARWLIPL		1
ACAD10	ACAD10	Q6JQN1	12q24.12	K787-ub	21128056	human	118.83	Acyl-CoA_dh_N	LIPLLEGkARSCFAM		2
ACAD8	ACAD8	Q9UKU7	11q25	K50-ub	964495614	human	45.07		EEQKEFQkVAFDFAA		1
ACAD8	ACAD8	Q9UKU7	11q25	K144-ub	573790328	human	45.07	Acyl-CoA_dh_N	GNEEQRHkFCPPLCT		1
ACAD8	ACAD8	Q9UKU7	11q25	K177-ub	964495612	human	45.07		ASLLTSAkkQGDHYI		1
ACAD8	ACAD8	Q9UKU7	11q25	K178-ub	573790330	human	45.07	Acyl-CoA_dh_M	SLLTSAkkQGDHYIL		2
ACAD8	ACAD8	Q9UKU7	11q25	K213-ub	573790332	human	45.07	Acyl-CoA_dh_M	RTGGPGPkGIsCIVV		1
ACAD8	ACAD8	Q9UKU7	11q25	K235-ub	573790334	human	45.07	Acyl-CoA_dh_M	SFGkKEKkVGWNSQP		1
ACAD8	ACAD8	Q9UKU7	11q25	K303-ub	27174223	human	45.07	Acyl-CoA_dh_1	RDHLNVRkQFGEPLA		1
ACAD8	ACAD8	Q9UKU7	11q25	K345-ub	573790336	human	45.07	Acyl-CoA_dh_1	VALQEERkDAVALCS		1
ACAD9	ACAD9	Q9H845	3q21.3	K100-ub	964495616	human	68.76		IPDETLEkLKSLGLF		1
ACAD9	ACAD9	Q9H845	3q21.3	K279-ub	964495618	human	68.76		EVHFENTkIPVENIL		1
ACAD9	ACAD9	Q9H845	3q21.3	K599-ub	964495620	human	68.76		ENLDEQIkKVSQQIL		1
ACAD9	ACAD9	Q9H845	3q21.3	K608-ub	573786538	human	68.76		VSQQILEkRAyICAH		2
ACADM	ACADM	P11310	1p31.1	K69-ub	573761234	human	46.59	Acyl-CoA_dh_N	PVAAEYDktGEyPVP		2
ACADM	ACADM	P11310	1p31.1	K179-ub	964495622	human	46.59		IKTKAEKkGDEyIIN		1
ACADM	ACADM	P11310	1p31.1	K217-ub	15383840	human	46.59	Acyl-CoA_dh_M	DPkAPANkAFTGFIV		1	1
ACADM	ACADM	P11310	1p31.1	K236-ub	573761236	human	46.59	Acyl-CoA_dh_M	PGIQIGRkELNMGQR		2
ACADM	ACADM	P11310	1p31.1	K256-ub	573761238	human	46.59		GIVFEDVkVPkENVL		2
ACADM	ACADM	P11310	1p31.1	K259-ub	964495624	human	46.59		FEDVkVPkENVLIGD		1
ACADM	ACADM	P11310	1p31.1	K271-ub	964495626	human	46.59		IGDGAGFkVAMGAFD		1
ACADM	ACADM	P11310	1p31.1	K279-ub	573761240	human	46.59	Acyl-CoA_dh_1	VAMGAFDkTRPVVAA		2
ACADM	ACADM	P11310	1p31.1	K301-ub	27174233	human	46.59	Acyl-CoA_dh_1	RALDEAtkYALERKT		2
ACADM	ACADM	P11310	1p31.1	K395-ub	27174236	human	46.59	Acyl-CoA_dh_1	EKLMRDAkIYQIyEG		1
ACADS	ACADS	P16219	12q24.31	K306-ub	27174242	human	44.3	Acyl-CoA_dh_1	AFGAPLtkLQVIQFK		1
ACADSB	ACADSB	P45954	10q26.13	K70-ub	22058924	human	47.49	Acyl-CoA_dh_N	MIKSSVKkFAQEQIA		1
ACADSB	ACADSB	P45954	10q26.13	K284-ub	22058921	human	47.49	Acyl-CoA_dh_1	GQIGHGYkYAIGsLN		1
ACADVL	ACADVL	P49748	17p13.1	K372-ub	27174270	human	70.39	Acyl-CoA_dh_1	NRTQFGEkIHNFGLI		1
ACADVL	ACADVL	P49748	17p13.1	K492-ub	21128058	human	70.39		sGLGsALkNPFGNAG		2
ACADVL	ACADVL	P49748	17p13.1	K507-ub	22058927	human	70.39		LLLGEAGkQLRRRAG		1
ACADVL	ACADVL	P49748	17p13.1	K639-ub	964495628	human	70.39		RNFkSISkALVErGG		1
ACAT1	ACAT1	P24752	11q22.3	K174-ub	22058930	human	45.2	Thiolase_N	STPYGGVkLEDLIVk		1
ACAT1	ACAT1	P24752	11q22.3	K181-ub	21128060	human	45.2	Thiolase_N	kLEDLIVkDGLTDVY		3
ACAT1	ACAT1	P24752	11q22.3	K190-ub	964495630	human	45.2		GLTDVYNkIHMGSCA		1
ACAT1	ACAT1	P24752	11q22.3	K263-ub	27174293	human	45.2	Thiolase_N	YkRVDFskVPKLKTV		1
ACAT2	ACAT2	Q9BWD1	6q25.3	K39-ub	27174341	human	41.35	Thiolase_N	DLGSTVIkEVLKRAT		1
ACAT2	ACAT2	Q9BWD1	6q25.3	K136-ub	573783394	human	41.35	Thiolase_N	AyLRTGVkIGEMPLT		2
ACAT2	ACAT2	Q9BWD1	6q25.3	K169-ub	964495632	human	41.35		ITAENVAkkWQVSRE		1
ACAT2	ACAT2	Q9BWD1	6q25.3	K170-ub	573783396	human	41.35	Thiolase_N	TAENVAkkWQVSRED		2
ACAT2	ACAT2	Q9BWD1	6q25.3	K180-ub	27174313	human	41.35	Thiolase_N	VSREDQDkVAVLsQN		3
ACAT2	ACAT2	Q9BWD1	6q25.3	K194-ub	964495634	human	41.35		NrTENAQkAGHFDkE		1
ACAT2	ACAT2	Q9BWD1	6q25.3	K200-ub	27174301	human	41.35	Thiolase_N	QkAGHFDkEIVPVLV		3
ACAT2	ACAT2	Q9BWD1	6q25.3	K211-ub	27174329	human	41.35	Thiolase_N	PVLVSTRkGLIEVkT		2
ACAT2	ACAT2	Q9BWD1	6q25.3	K217-ub	27174317	human	41.35	Thiolase_N	RkGLIEVkTDEFPRH		2
ACAT2	ACAT2	Q9BWD1	6q25.3	K233-ub	27174321	human	41.35	Thiolase_N	SNIEAMSkLkPYFLT		1
ACAT2	ACAT2	Q9BWD1	6q25.3	K235-ub	22058933	human	41.35	Thiolase_N	IEAMSkLkPYFLTDG		4
ACAT2	ACAT2	Q9BWD1	6q25.3	K265-ub	27174333	human	41.35	Thiolase_N	AAAVVLMkKSEADKR		1
ACAT2	ACAT2	Q9BWD1	6q25.3	K341-ub	573783398	human	41.35	Thiolase_C	ELGLNPEkVNIEGGA		1
ACBD3	ACBD3	Q9H3P7	1q42.12	K163-ub	22058936	human	60.59	ACBP	DAMVEFVkLLNRCCH		1
ACBD3	ACBD3	Q9H3P7	1q42.12	K347-ub	964495636	human	60.59		tHTDSsEkELEPEAA		1
ACBD3	ACBD3	Q9H3P7	1q42.12	K381-ub	964495638	human	60.59		MWTRPQIkDFKEkIQ		1
ACBD3	ACBD3	Q9H3P7	1q42.12	K386-ub	12302580	human	60.59		QIkDFKEkIQQDADS		6	38
ACBD3	ACBD3	Q9H3P7	1q42.12	K473-ub	964495640	human	60.59		KAKKNANkPLLDEIV		1
ACBD3	ACBD3	Q9H3P7	1q42.12	K507-ub	12287792	human	60.59	GOLD_2	GRGVyLLkFDNSySL		6	40
ACBD5	ACBD5	Q5T8D3	10p12.1	K57-ub	27174380	human	60.09	ACBP	KVIQSLPkNGSFQPT		1
ACBD5	ACBD5	Q5T8D3	10p12.1	K76-ub	27174372	human	60.09	ACBP	LKFYSFYkQATEGPC		1
ACBD5	ACBD5	Q5T8D3	10p12.1	K84-ub	964495644	human	60.09		QATEGPCkLSRPGFW		1
ACBD5	ACBD5	Q5T8D3	10p12.1	K133-ub	964495642	human	60.09		EtMPMtEkVEELLRV		1
ACBD5	ACBD5	Q5T8D3	10p12.1	K151-ub	21128068	human	60.09		FyEIVEDkKsGRSSD		2
ACBD5	ACBD5	Q5T8D3	10p12.1	K267-ub	21128066	human	60.09		GRsTEEVkPIDENLG		3
ACBD5	ACBD5	Q5T8D3	10p12.1	K378-ub	21128062	human	60.09		VEGKGEVkHGGEDGR		2
ACBD5	ACBD5	Q5T8D3	10p12.1	K422-ub	603484532	human	60.09		QHLsEGTkGRQVGsG		1
ACBD5	ACBD5	Q5T8D3	10p12.1	K469-ub	21128064	human	60.09		NVLQRLQkLETLTAL		3
ACBD5	ACBD5 iso3	Q5T8D3-3	10p12.1	K176-ub	12348413	human	58.98		LTStPNAkTVNGkAE		3	2
ACBD5	ACBD5 iso3	Q5T8D3-3	10p12.1	K181-ub	15383843	human	58.98		NAkTVNGkAESSDSG			1
ACBD6	ACBD6	Q9BR61	1q25.2-q25.3	K76-ub	964495658	human	31.15		yARyKQVkVGNCNtP		1
ACBD6	ACBD6	Q9BR61	1q25.2-q25.3	K84-ub	964495660	human	31.15		VGNCNtPkPsFFDFE		1
ACBD6	ACBD6	Q9BR61	1q25.2-q25.3	K93-ub	964495662	human	31.15		sFFDFEGkQkWEAWk		1
ACBD6	ACBD6	Q9BR61	1q25.2-q25.3	K95-ub	573782814	human	31.15	ACBP	FDFEGkQkWEAWkAL		1
ACBD6	ACBD6	Q9BR61	1q25.2-q25.3	K100-ub	964495646	human	31.15		kQkWEAWkALGDSsP		1
ACBD6	ACBD6	Q9BR61	1q25.2-q25.3	K119-ub	964495648	human	31.15		QEYIAVVkkLDPGWN		1
ACBD6	ACBD6	Q9BR61	1q25.2-q25.3	K120-ub	964495650	human	31.15		EYIAVVkkLDPGWNP		1
ACBD6	ACBD6	Q9BR61	1q25.2-q25.3	K132-ub	964495652	human	31.15		WNPQIPEkKGkEANT		1
ACBD6	ACBD6	Q9BR61	1q25.2-q25.3	K135-ub	964495654	human	31.15		QIPEkKGkEANTGFG		1
ACBD6	ACBD6	Q9BR61	1q25.2-q25.3	K160-ub	964495656	human	31.15		ETIREEDkNIFDYCR		1
ACBD6	ACBD6	Q9BR61	1q25.2-q25.3	K176-ub	22058939	human	31.15	Ank_2	NNIDHITkAIKSkNV		3
ACBD6	ACBD6	Q9BR61	1q25.2-q25.3	K181-ub	573782816	human	31.15	Ank_2	ITkAIKSkNVDVNVk		3
ACBD6	ACBD6	Q9BR61	1q25.2-q25.3	K188-ub	12399389	human	31.15	Ank_2	kNVDVNVkDEEGRAL		2	1
ACACA	ACC1	Q13085	17q12	K45-ub	964495680	human	265.55		KLDLLEEkEGsLsPA		1
ACACA	ACC1	Q13085	17q12	K86-ub	12093439	human	265.55		MsGLHLVkQGRDRKK		1	4
ACACA	ACC1	Q13085	17q12	K116-ub	964495664	human	265.55		VTRFGGNkVIEkVLI		1
ACACA	ACC1	Q13085	17q12	K120-ub	27174423	human	265.55	Biotin_carb_N	GGNkVIEkVLIANNG		2
ACACA	ACC1	Q13085	17q12	K132-ub	573767746	human	265.55	Biotin_carb_N	NNGIAAVkCMRSIRR		1
ACACA	ACC1	Q13085	17q12	K276-ub	21128092	human	265.55	CPSase_L_D2	WQENDFSkRILNVPQ		4
ACACA	ACC1	Q13085	17q12	K288-ub	21128080	human	265.55	CPSase_L_D2	VPQELYEkGyVkDVD		3
ACACA	ACC1	Q13085	17q12	K292-ub	964495676	human	265.55		LYEkGyVkDVDDGLQ		1
ACACA	ACC1	Q13085	17q12	K311-ub	21128070	human	265.55	CPSase_L_D2	VGYPVMIkASEGGGG		1
ACACA	ACC1	Q13085	17q12	K386-ub	573767748	human	265.55	CPSase_L_D2	SVQRRHQkIIEEAPA		1
ACACA	ACC1	Q13085	17q12	K410-ub	964495678	human	265.55		HMEQCAVkLAKMVGy		1
ACACA	ACC1	Q13085	17q12	K520-ub	21128084	human	265.55	Biotin_carb_C	ENPDEGFkPSSGTVQ		4
ACACA	ACC1	Q13085	17q12	K579-ub	10842473	human	265.55	Biotin_carb_C	SNMVVALkELSIRGD		1	1
ACACA	ACC1	Q13085	17q12	K747-ub	573767750	human	265.55		NKTCVFEkENDPSVM		1
ACACA	ACC1	Q13085	17q12	K817-ub	573767752	human	265.55	Biotin_lipoyl	DPGCVLAkMQLDNPS		2
ACACA	ACC1	Q13085	17q12	K825-ub	21128086	human	265.55	ACC_central	MQLDNPSkVQQAELH		4
ACACA	ACC1	Q13085	17q12	K879-ub	964495682	human	265.55		PFFSSKVkDWVERLM		1
ACACA	ACC1	Q13085	17q12	K916-ub	27174395	human	265.55	ACC_central	RIPPNVEkSIKKEMA		1
ACACA	ACC1	Q13085	17q12	K1076-ub	603484534	human	265.55	ACC_central	LSKTtNAkVALRARQ		1
ACACA	ACC1	Q13085	17q12	K1316-ub	21128072	human	265.55	ACC_central	REFTQQNkATLVDHG		3
ACACA	ACC1	Q13085	17q12	K1334-ub	573767754	human	265.55	ACC_central	LTFLVAQkDFRkQVN		1
ACACA	ACC1	Q13085	17q12	K1338-ub	27174403	human	265.55	ACC_central	VAQkDFRkQVNyEVD		2
ACACA	ACC1	Q13085	17q12	K1354-ub	573767756	human	265.55	ACC_central	RFHREFPkFFTFRAR		1
ACACA	ACC1	Q13085	17q12	K1435-ub	21128076	human	265.55	ACC_central	RHSDLVTkEAsFEyL		1
ACACA	ACC1	Q13085	17q12	K1524-ub	573767758	human	265.55	ACC_central	IRLTPTGkAIPIRLF		2
ACACA	ACC1	Q13085	17q12	K1586-ub	964495666	human	265.55		TkDLLQSkRFQAQSL		1
ACACA	ACC1	Q13085	17q12	K1759-ub	22058942	human	265.55	Carboxyl_trans	YLTPQDYkRVSALNS		5
ACACA	ACC1	Q13085	17q12	K1781-ub	27174427	human	265.55	Carboxyl_trans	DEGESRYkITDIIGk		3
ACACA	ACC1	Q13085	17q12	K1788-ub	21128082	human	265.55	Carboxyl_trans	kITDIIGkEEGIGPE		2
ACACA	ACC1	Q13085	17q12	K1856-ub	21128090	human	265.55	Carboxyl_trans	TGAGALNkVLGREVY		1
ACACA	ACC1	Q13085	17q12	K1916-ub	21128088	human	265.55	Carboxyl_trans	SVPLLNSkDPIDRII		2
ACACA	ACC1	Q13085	17q12	K1929-ub	21128078	human	265.55	Carboxyl_trans	IIEFVPTkTPYDPRW		4
ACACA	ACC1	Q13085	17q12	K2031-ub	27174419	human	265.55	Carboxyl_trans	FKTYQAIkDFNREGL		1
ACACA	ACC1	Q13085	17q12	K2127-ub	27174387	human	265.55	Carboxyl_trans	PEGTVEIkFRRKDLV		2
ACACA	ACC1	Q13085	17q12	K2135-ub	964495668	human	265.55		FRRKDLVkTMRRVDP		1
ACACA	ACC1	Q13085	17q12	K2209-ub	21128074	human	265.55	Carboxyl_trans	ISDILDWkTSRTFFY		1
ACACA	ACC1	Q13085	17q12	K2231-ub	27174399	human	265.55		LEDLVKKkIHNANPE		1
ACACA	ACC1	Q13085	17q12	K2268-ub	964495670	human	265.55		AYVWDNNkDLAEWLE		1
ACACA	ACC1	Q13085	17q12	K2293-ub	964495672	human	265.55		SVIEENIkCISRDYV		1
ACACA	ACC1	Q13085	17q12	K2302-ub	964495674	human	265.55		ISRDYVLkQIRSLVQ		1
ACACB	ACC2	O00763	12q24.11	K262-ub	27174483	human	276.54	Biotin_carb_N	GGDRVIEkVLIANNG		2
ACACB	ACC2	O00763	12q24.11	K274-ub	573756908	human	276.54	Biotin_carb_N	NNGIAAVkCMRSIRR		1
ACACB	ACC2	O00763	12q24.11	K663-ub	21128094	human	276.54	Biotin_carb_C	ENPDEGFkPSSGTVQ		4
ACACB	ACC2	O00763	12q24.11	K722-ub	10841981	human	276.54	Biotin_carb_C	SNMVVALkELSIRGD		1	1
ACACB	ACC2	O00763	12q24.11	K1413-ub	27174431	human	276.54	ACC_central	LYSEDDCksLREEPI		1
ACACB	ACC2	O00763	12q24.11	K1473-ub	573756910	human	276.54	ACC_central	AQEKEFPkFFTFRAR		1
ACD	ACD	Q96AP0	16q22.1	K84-ub	21128096	human	48.97	TPP1	DTSDWEEkEFGFRGT		3
ACD	ACD	Q96AP0	16q22.1	K146-ub	573780192	human	48.97		NQDLDVQkkLYDCLE		1
ACD	ACD	Q96AP0	16q22.1	K147-ub	25218502	human	48.97		QDLDVQkkLYDCLEE	1
ACD	ACD	Q96AP0	16q22.1	K381-ub	41481540	human	48.97		EFVGLPCkNrPPFPR		3
ACD	ACD	Q96AP0	16q22.1	K406-ub	573780194	human	48.97		CSVWEPPkRHRDGsA		1
ACE	ACE	P12821	17q23.3	K718-ub	22058945	human	149.71	Peptidase_M2	QLQNTtIkRIIKKVQ		1
ACE2	ACE2	Q9BYF1	Xp22.2	K625-ub	964495684	human	92.46		IKVRISLkSALGDKA		1
ACE2	ACE2	Q9BYF1	Xp22.2	K676-ub	964495686	human	92.46		DVRVANLkPRISFNF		1
MACF1	ACF7	Q9UPN3	1p34.3	K86-ub	63726220	human	838.31	CH	VQKKTFTkWVNKHLM		1
MACF1	ACF7	Q9UPN3	1p34.3	K152-ub	964495688	human	838.31		FLKQRQVkLVNIRND		1
MACF1	ACF7	Q9UPN3	1p34.3	K555-ub	573790732	human	838.31		LKAEPLTkATHssST		1
MACF1	ACF7	Q9UPN3	1p34.3	K812-ub	573790734	human	838.31		LQDSIKRkYsCDHNT		2
MACF1	ACF7	Q9UPN3	1p34.3	K859-ub	964495754	human	838.31		SKTIVQLkPRsPDHV		1
MACF1	ACF7	Q9UPN3	1p34.3	K977-ub	964495756	human	838.31		VQTWNLEkLRSSAPG		1
MACF1	ACF7	Q9UPN3	1p34.3	K1645-ub	573790736	human	838.31		sVVEAIEkRIISETV		1
MACF1	ACF7	Q9UPN3	1p34.3	K1702-ub	41481542	human	838.31		ESYLRTSkNLIDPNT		2
MACF1	ACF7	Q9UPN3	1p34.3	K1712-ub	41481546	human	838.31		IDPNTAEkIGLLDLM		3
MACF1	ACF7	Q9UPN3	1p34.3	K1731-ub	573790738	human	838.31		VHQESGFkLLPVkQL		2
MACF1	ACF7	Q9UPN3	1p34.3	K1736-ub	41481550	human	838.31		GFkLLPVkQLAGGMV		3
MACF1	ACF7	Q9UPN3	1p34.3	K1746-ub	573790740	human	838.31		AGGMVsLkSGrkVSI		2
MACF1	ACF7	Q9UPN3	1p34.3	K1750-ub	573790742	human	838.31		VsLkSGrkVSIFRAV		1
MACF1	ACF7	Q9UPN3	1p34.3	K1892-ub	964495690	human	838.31		LSNRQHIkALFLPAT		1
MACF1	ACF7	Q9UPN3	1p34.3	K1907-ub	573790744	human	838.31		TEILSWKkAIESGIL		2
MACF1	ACF7	Q9UPN3	1p34.3	K1923-ub	964495692	human	838.31		RDLANNLkSICIPDV		1
MACF1	ACF7	Q9UPN3	1p34.3	K1991-ub	573790746	human	838.31		QRLLLLDkELMETLT		1
MACF1	ACF7	Q9UPN3	1p34.3	K2009-ub	573790748	human	838.31		EyQTsPPkVVEIGHQ		2
MACF1	ACF7	Q9UPN3	1p34.3	K2019-ub	41481554	human	838.31		EIGHQRQktPEGLQE		3
MACF1	ACF7	Q9UPN3	1p34.3	K2054-ub	573790750	human	838.31		FQFSsQNkEYPDRED		2
MACF1	ACF7	Q9UPN3	1p34.3	K2069-ub	573790752	human	838.31		CTTEKGKkTTVETED		1
MACF1	ACF7	Q9UPN3	1p34.3	K2091-ub	573790754	human	838.31		QDLFVEQkERNPNID		2
MACF1	ACF7	Q9UPN3	1p34.3	K2107-ub	573790756	human	838.31		LKVINKVkLEVQRQL		1
MACF1	ACF7	Q9UPN3	1p34.3	K2242-ub	964495694	human	838.31		LKKtFLAkDDHKEsQ		1
MACF1	ACF7	Q9UPN3	1p34.3	K2329-ub	573790758	human	838.31	Plectin	VPSHTAVkLMEKLNM		2
MACF1	ACF7	Q9UPN3	1p34.3	K2373-ub	573790760	human	838.31	Plectin	HNVLMADkAISGVLD		2
MACF1	ACF7	Q9UPN3	1p34.3	K2390-ub	573790762	human	838.31	Plectin	TQTLCSVkDAVTVGL		2
MACF1	ACF7	Q9UPN3	1p34.3	K2400-ub	573790764	human	838.31	Plectin	VTVGLLDkETATRIL		2
MACF1	ACF7	Q9UPN3	1p34.3	K2420-ub	573790766	human	838.31	Plectin	TGGIIDLkRGKKVsV		1
MACF1	ACF7	Q9UPN3	1p34.3	K2505-ub	573790768	human	838.31	Plectin	EAVRLLTkQVVDGGI		1
MACF1	ACF7	Q9UPN3	1p34.3	K2539-ub	964495696	human	838.31		IGEDLAEkLKRVENL		1
MACF1	ACF7	Q9UPN3	1p34.3	K2564-ub	573790770	human	838.31		KENISLPkAIkLDLI		2
MACF1	ACF7	Q9UPN3	1p34.3	K2567-ub	573790772	human	838.31		ISLPkAIkLDLITSD		1
MACF1	ACF7	Q9UPN3	1p34.3	K2576-ub	573790774	human	838.31		DLITSDLkREIQEVQ		2
MACF1	ACF7	Q9UPN3	1p34.3	K2604-ub	964495698	human	838.31		RLTLAEAkkEGLLTN		1
MACF1	ACF7	Q9UPN3	1p34.3	K2605-ub	573790776	human	838.31		LTLAEAkkEGLLTNE		2
MACF1	ACF7	Q9UPN3	1p34.3	K2639-ub	964495700	human	838.31		VPYSELVkKCkIDIE		1
MACF1	ACF7	Q9UPN3	1p34.3	K2642-ub	573790778	human	838.31		SELVkKCkIDIEsGQ		1
MACF1	ACF7	Q9UPN3	1p34.3	K2661-ub	964495702	human	838.31		VIPFSDIkDGVSDkV		1
MACF1	ACF7	Q9UPN3	1p34.3	K2667-ub	22058948	human	838.31		IkDGVSDkVLTLSQA		1
MACF1	ACF7	Q9UPN3	1p34.3	K2679-ub	964495704	human	838.31		SQAIQLGkVDFASTL		1
MACF1	ACF7	Q9UPN3	1p34.3	K2687-ub	573790780	human	838.31	Plectin	VDFASTLkVLEAQAN		2
MACF1	ACF7	Q9UPN3	1p34.3	K2705-ub	573790782	human	838.31	Plectin	IIDTATGkRLTLASA		2
MACF1	ACF7	Q9UPN3	1p34.3	K2753-ub	573790784	human	838.31		TLVEAIEkRLISPEL		2
MACF1	ACF7	Q9UPN3	1p34.3	K2780-ub	964495706	human	838.31		DHRAQIEkQEGIEVC		1
MACF1	ACF7	Q9UPN3	1p34.3	K2830-ub	573790786	human	838.31		ENQSAQEkVKVRVSD		2
MACF1	ACF7	Q9UPN3	1p34.3	K2850-ub	964495708	human	838.31		KSREISLkEFGCKDQ		1
MACF1	ACF7	Q9UPN3	1p34.3	K2867-ub	573790788	human	838.31		PRMSSDAkEFISIIN		1
MACF1	ACF7	Q9UPN3	1p34.3	K2881-ub	573790790	human	838.31		NPHNLKGkSLGQVSL		2
MACF1	ACF7	Q9UPN3	1p34.3	K2898-ub	964495710	human	838.31		PysECDFkLKEVARN		1
MACF1	ACF7	Q9UPN3	1p34.3	K3019-ub	573790792	human	838.31		DEHDsHIksQPREMT		2
MACF1	ACF7	Q9UPN3	1p34.3	K3072-ub	573790794	human	838.31		ALTLFSSkQANEGKV		2
MACF1	ACF7	Q9UPN3	1p34.3	K3139-ub	964495712	human	838.31		SQISKTDkSFQGTTR		1
MACF1	ACF7	Q9UPN3	1p34.3	K3159-ub	964495714	human	838.31		QDSWVTSkTKEtKHQ		1
MACF1	ACF7	Q9UPN3	1p34.3	K3202-ub	964495716	human	838.31		TVSRPDSkEVRyLEF		1
MACF1	ACF7	Q9UPN3	1p34.3	K3279-ub	22058953	human	838.31		LGsFLPEkLFkGVSQ		3
MACF1	ACF7	Q9UPN3	1p34.3	K3282-ub	964495718	human	838.31		FLPEkLFkGVSQkEN		1
MACF1	ACF7	Q9UPN3	1p34.3	K3287-ub	573790796	human	838.31		LFkGVSQkENtGQQN		1
MACF1	ACF7	Q9UPN3	1p34.3	K3390-ub	573790798	human	838.31		RNIEMRTkQIQPLEL		1
MACF1	ACF7	Q9UPN3	1p34.3	K3458-ub	15392386	human	838.31		KDAKNLQkSLSSVSD		3	1
MACF1	ACF7	Q9UPN3	1p34.3	K3484-ub	964495720	human	838.31		AVEIEKTkVLNQHTQ		1
MACF1	ACF7	Q9UPN3	1p34.3	K3506-ub	22058950	human	838.31		LRAWVGNkNLILNSk		3
MACF1	ACF7	Q9UPN3	1p34.3	K3513-ub	964495722	human	838.31		kNLILNSkGSNSEID		1
MACF1	ACF7	Q9UPN3	1p34.3	K3654-ub	964495724	human	838.31		QDLsALQkNQsDLKD		1
MACF1	ACF7	Q9UPN3	1p34.3	K3678-ub	964495726	human	838.31		TSFATVVkDIEGFME		1
MACF1	ACF7	Q9UPN3	1p34.3	K3690-ub	964495728	human	838.31		FMEENQtkLsPRELt		1
MACF1	ACF7	Q9UPN3	1p34.3	K3722-ub	964495730	human	838.31		EETRVAQkELEEAVT		1
MACF1	ACF7	Q9UPN3	1p34.3	K3936-ub	964495732	human	838.31		sEDVIsHkGDLRFVT		1
MACF1	ACF7	Q9UPN3	1p34.3	K4306-ub	22058956	human	838.31		DRVQNLRkDFtELQK		1
MACF1	ACF7	Q9UPN3	1p34.3	K4364-ub	964495734	human	838.31		MSAKELEkQIEHLKs		1
MACF1	ACF7	Q9UPN3	1p34.3	K4448-ub	964495736	human	838.31		DVNLKYEkLGGVLHE		1
MACF1	ACF7	Q9UPN3	1p34.3	K4668-ub	964495738	human	838.31		ELQSINQkWVELtDK		1
MACF1	ACF7	Q9UPN3	1p34.3	K4689-ub	964495740	human	838.31		QIDQAIVkSTQYQEL		1
MACF1	ACF7	Q9UPN3	1p34.3	K4830-ub	964495742	human	838.31		KNCPISAkLERLQsQ		1
MACF1	ACF7	Q9UPN3	1p34.3	K5331-ub	11947759	human	838.31	Spectrin	RWNtLNKkVAQRIAQ			1
MACF1	ACF7	Q9UPN3	1p34.3	K5381-ub	964495744	human	838.31		SAEYKVVkAQIQEQK		1
MACF1	ACF7	Q9UPN3	1p34.3	K5422-ub	964495746	human	838.31		AELADREkITGQLES		1
MACF1	ACF7	Q9UPN3	1p34.3	K5535-ub	964495748	human	838.31		EVLLIQEkLDGIKTR		1
MACF1	ACF7	Q9UPN3	1p34.3	K6411-ub	964495750	human	838.31		DDSGsGsktEQSVAL		1
MACF1	ACF7	Q9UPN3	1p34.3	K6641-ub	964495752	human	838.31		FLGEVRDkWDTVCGK		1
MACF1	ACF7 iso2	Q9UPN3-2	1p34.3	K3486-ub	964495758	human	620.42		IQDRCCRkAALLDQA		1
MACF1	ACF7 iso2	Q9UPN3-2	1p34.3	K3527-ub	964495760	human	620.42		SVFVKDFkQDVLHRQ		1
MACF1	ACF7 iso3	Q9UPN3-3	1p34.3	K3430-ub	964495762	human	614.15		IQDRCCRkAALLDQA		1
MACF1	ACF7 iso3	Q9UPN3-3	1p34.3	K3471-ub	964495764	human	614.15		SVFVKDFkQDVLHRQ		1
ACIN1	acinus	Q9UKV3	14q11.2	K5-ub	6797103	human	151.86		___MWRRkHPrTSGG	1	1
ACIN1	acinus	Q9UKV3	14q11.2	K81-ub	964495778	human	151.86		ALRVTDLkAALEQrG		1
ACIN1	acinus	Q9UKV3	14q11.2	K103-ub	22058962	human	151.86	SAP	sALVKRLkGALMLEN		1
ACIN1	acinus	Q9UKV3	14q11.2	K138-ub	964495770	human	151.86		MsQNsFIkQYLEkQQ		1
ACIN1	acinus	Q9UKV3	14q11.2	K143-ub	22058959	human	151.86		FIkQYLEkQQELLRQ		2
ACIN1	acinus	Q9UKV3	14q11.2	K302-ub	22058965	human	151.86		sREAPILkEFKEEGE		1
ACIN1	acinus	Q9UKV3	14q11.2	K506-ub	964495772	human	151.86		sVLPLVQkSTLAdys		1
ACIN1	acinus	Q9UKV3	14q11.2	K516-ub	964495774	human	151.86		LAdysAQkDLEPEsD		1
ACIN1	acinus	Q9UKV3	14q11.2	K540-ub	964495776	human	151.86		IEELALAkGITEECL		1
ACIN1	acinus	Q9UKV3	14q11.2	K548-ub	573790340	human	151.86		GITEECLkQPsLEQK		3
ACIN1	acinus	Q9UKV3	14q11.2	K818-ub	964495780	human	151.86		KKEssLPksFKRkIs		1
ACIN1	acinus	Q9UKV3	14q11.2	K823-ub	22058974	human	151.86		LPksFKRkIsVVsAt		3
ACIN1	acinus	Q9UKV3	14q11.2	K831-ub	22058968	human	151.86		IsVVsAtkGVPAGNs		2
ACIN1	acinus	Q9UKV3	14q11.2	K860-ub	964495782	human	151.86		ASTATTQkkPsIsIT		1
ACIN1	acinus	Q9UKV3	14q11.2	K861-ub	22058971	human	151.86		STATTQkkPsIsITT		1
ACIN1	acinus	Q9UKV3	14q11.2	K986-ub	964495784	human	151.86		RRsIsQQksGVsItI		1
ACIN1	acinus	Q9UKV3	14q11.2	K1029-ub	12409085	human	151.86		PFTLGQLkELLGRTG			9
ACIN1	acinus	Q9UKV3	14q11.2	K1047-ub	964495766	human	151.86		EEAFWIDkIKSHCFV		1
ACIN1	acinus	Q9UKV3	14q11.2	K1209-ub	21259100	human	151.86	RSB_motif	AQEEPPAkLLDDLFR		2
ACIN1	acinus	Q9UKV3	14q11.2	K1219-ub	15383845	human	151.86	RSB_motif	DDLFRKTkAAPCIyW			1
ACIN1	acinus	Q9UKV3	14q11.2	K1237-ub	964495768	human	151.86		tDsQIVQkEAERAER		1
TNK2	Ack	Q07912	3q29	K48-ub	964495794	human	114.57		VKNEDLEkIGMGRPG		1
TNK2	Ack	Q07912	3q29	K100-ub	964495786	human	114.57		HSQSTFRktsPAPGG		1
TNK2	Ack	Q07912	3q29	K124-ub	964495792	human	114.57		LTCLIGEkDLRLLEk		1
TNK2	Ack	Q07912	3q29	K131-ub	12106456	human	114.57	Pkinase_Tyr	kDLRLLEkLGDGsFG		3	17
TNK2	Ack	Q07912	3q29	K515-ub	964495796	human	114.57		QHLGGVKkPtyDPVS		1
TNK2	Ack	Q07912	3q29	K533-ub	964495798	human	114.57		DPLSSDFkRLGLRKP		1
TNK2	Ack	Q07912	3q29	K1011-ub	964495788	human	114.57		RPRGECHkVLEMFDW		1
TNK2	Ack	Q07912	3q29	K1037-ub	964495790	human	114.57		SWGPAHHkR______		1
ACLY	ACLY	P53396	17q21.2	K4-ub	41481558	human	120.84		____MSAkAISEQTG		5
ACLY	ACLY	P53396	17q21.2	K12-ub	22058995	human	120.84		AISEQTGkELLYkFI		4
ACLY	ACLY	P53396	17q21.2	K17-ub	41481562	human	120.84		TGkELLYkFICTTsA		1
ACLY	ACLY	P53396	17q21.2	K58-ub	21128112	human	120.84		LSQNLVVkPDQLIkR		5
ACLY	ACLY	P53396	17q21.2	K64-ub	22058977	human	120.84		VkPDQLIkRRGkLGL		2
ACLY	ACLY	P53396	17q21.2	K68-ub	22058986	human	120.84		QLIkRRGkLGLVGVN		3
ACLY	ACLY	P53396	17q21.2	K82-ub	15383857	human	120.84		NLTLDGVksWLkPRL		2	1
ACLY	ACLY	P53396	17q21.2	K86-ub	7252413	human	120.84		DGVksWLkPRLGQEA		3	1
ACLY	ACLY	P53396	17q21.2	K97-ub	21128110	human	120.84		GQEAtVGkAtGFLKN		5
ACLY	ACLY	P53396	17q21.2	K148-ub	15383851	human	120.84		DVGDVDAkAQkLLVG		4	1
ACLY	ACLY	P53396	17q21.2	K151-ub	21128098	human	120.84		DVDAkAQkLLVGVDE		3
ACLY	ACLY	P53396	17q21.2	K159-ub	27174563	human	120.84		LLVGVDEkLNPEDIk		3
ACLY	ACLY	P53396	17q21.2	K166-ub	964495802	human	120.84		kLNPEDIkkHLLVHA		1
ACLY	ACLY	P53396	17q21.2	K167-ub	964495804	human	120.84		LNPEDIkkHLLVHAP		1
ACLY	ACLY	P53396	17q21.2	K230-ub	22058980	human	120.84		ATADYICkVkWGDIE		4
ACLY	ACLY	P53396	17q21.2	K232-ub	22058983	human	120.84		ADYICkVkWGDIEFP		2
ACLY	ACLY	P53396	17q21.2	K259-ub	21128106	human	120.84	Citrate_bind	yIADLDAksGAsLkL		5
ACLY	ACLY	P53396	17q21.2	K265-ub	21128118	human	120.84	Citrate_bind	AksGAsLkLTLLNPk		4
ACLY	ACLY	P53396	17q21.2	K272-ub	21128114	human	120.84	Citrate_bind	kLTLLNPkGRIWTMV		6
ACLY	ACLY	P53396	17q21.2	K369-ub	21128104	human	120.84	Citrate_bind	RDyQGPLkEHEVTIF		2
ACLY	ACLY	P53396	17q21.2	K468-ub	12093977	human	120.84		ADEVAPAkKAkPAMP			1
ACLY	ACLY	P53396	17q21.2	K471-ub	21128100	human	120.84		VAPAkKAkPAMPQDs		5
ACLY	ACLY	P53396	17q21.2	K488-ub	12093476	human	120.84		sPRsLQGkSTTLFSR		8	4
ACLY	ACLY	P53396	17q21.2	K498-ub	22058992	human	120.84	CoA_binding	TLFSRHTkAIVWGMQ		4
ACLY	ACLY	P53396	17q21.2	K538-ub	21128102	human	120.84	CoA_binding	yPFTGDHkQkFYWGH		1
ACLY	ACLY	P53396	17q21.2	K540-ub	59144800	human	120.84	CoA_binding	FTGDHkQkFYWGHkE	1
ACLY	ACLY	P53396	17q21.2	K546-ub	12107257	human	120.84	CoA_binding	QkFYWGHkEILIPVF	1	5	1
ACLY	ACLY	P53396	17q21.2	K554-ub	59144801	human	120.84	CoA_binding	EILIPVFkNMADAMR	1	1
ACLY	ACLY	P53396	17q21.2	K562-ub	573765590	human	120.84	CoA_binding	NMADAMRkHPEVDVL		1
ACLY	ACLY	P53396	17q21.2	K616-ub	27174547	human	120.84		LIKKADQkGVTIIGP		2
ACLY	ACLY	P53396	17q21.2	K630-ub	27174555	human	120.84		PATVGGIkPGCFkIG		6
ACLY	ACLY	P53396	17q21.2	K635-ub	15383848	human	120.84		GIkPGCFkIGNtGGM		2	1
ACLY	ACLY	P53396	17q21.2	K650-ub	15383854	human	120.84		LDNILAskLyRPGsV		3	2
ACLY	ACLY	P53396	17q21.2	K780-ub	12111634	human	120.84	Ligase_CoA	VAKNQALkEAGVFVP		4	3
ACLY	ACLY	P53396	17q21.2	K836-ub	27174559	human	120.84		RELGLIRkPAsFMTS		3
ACLY	ACLY	P53396	17q21.2	K918-ub	12111504	human	120.84	Citrate_synt	IICARAGkDLVSSLT		7	3
ACLY	ACLY	P53396	17q21.2	K944-ub	21128108	human	120.84	Citrate_synt	GALDAAAkMFSkAFD		3
ACLY	ACLY	P53396	17q21.2	K948-ub	22058989	human	120.84	Citrate_synt	AAAkMFSkAFDsGII		4
ACLY	ACLY	P53396	17q21.2	K962-ub	27174551	human	120.84	Citrate_synt	IPMEFVNkMkkEGkL		1
ACLY	ACLY	P53396	17q21.2	K968-ub	573765592	human	120.84	Citrate_synt	NkMkkEGkLIMGIGH		2
ACLY	ACLY	P53396	17q21.2	K978-ub	27174567	human	120.84	Citrate_synt	MGIGHRVksINNPDM		4
ACLY	ACLY	P53396	17q21.2	K991-ub	12093761	human	120.84	Citrate_synt	DMrVQILkDYVRQHF		6	2
ACLY	ACLY	P53396	17q21.2	K1012-ub	964495800	human	120.84		DYALEVEkITTSKKP		1
ACLY	ACLY	P53396	17q21.2	K1077-ub	21128120	human	120.84	Citrate_synt	IGHyLDQkRLkQGLy		5
ACLY	ACLY	P53396	17q21.2	K1080-ub	21128116	human	120.84	Citrate_synt	yLDQkRLkQGLyRHP		6
ACLY	ACLY iso2	P53396-2	17q21.2	K471-ub	21128100	human	119.77		VAPAKKAkPAMPQGk		1
ACLY	ACLY iso2	P53396-2	17q21.2	K478-ub	12093476	human	119.77		kPAMPQGkSTTLFSR		3
ACLY	ACLY iso3	Q8N9C4	17q21.2	K81-ub	21128100	human	76.45		VAPAKKAkPAMPQGk		2
ACLY	ACLY iso3	Q8N9C4	17q21.2	K88-ub	12093476	human	76.45		kPAMPQGkSTTLFSR		4
ACO2	ACO2	Q99798	22q13.2	K144-ub	486417	human	85.43	Aconitase	EKDLRRAkDINQEVy		2
ACO2	ACO2	Q99798	22q13.2	K245-ub	573782550	human	85.43	Aconitase	LSGWssPkDVILKVA		1
ACO2	ACO2	Q99798	22q13.2	K309-ub	964495806	human	85.43		RMKKYLSktGREDIA		1
ACO2	ACO2	Q99798	22q13.2	K370-ub	22058998	human	85.43	Aconitase	EVGKVAEkEGWPLDI		2
ACO2	ACO2	Q99798	22q13.2	K401-ub	27174628	human	85.43	Aconitase	GRSAAVAkQALAHGL		2
ACO2	ACO2	Q99798	22q13.2	K409-ub	964495808	human	85.43		QALAHGLkCkSQFTI		1
ACO2	ACO2	Q99798	22q13.2	K411-ub	573782552	human	85.43	Aconitase	LAHGLkCkSQFTITP		1
ACO2	ACO2	Q99798	22q13.2	K520-ub	964495810	human	85.43		yLtGTDGkkFrLEAP		1
ACO2	ACO2	Q99798	22q13.2	K534-ub	964495812	human	85.43		PDADELPkGEFDPGQ		1
ACO2	ACO2	Q99798	22q13.2	K573-ub	27174624	human	85.43		QLLEPFDkWDGkDLE		1
ACO2	ACO2	Q99798	22q13.2	K605-ub	41526701	human	85.43	Aconitase_C	SAAGPWLkFRGHLDN		1
ACO2	ACO2	Q99798	22q13.2	K689-ub	573782554	human	85.43	Aconitase_C	GGRAIITkSFARIHE		1
ACO2	ACO2	Q99798	22q13.2	K701-ub	27174620	human	85.43	Aconitase_C	IHETNLkkQGLLPLT		1
ACO2	ACO2	Q99798	22q13.2	K723-ub	27174616	human	85.43		NKIHPVDkLTIQGLk		1
ACO2	ACO2	Q99798	22q13.2	K730-ub	63726222	human	85.43		kLTIQGLkDFTPGkP		1
ACOT1	ACOT1	Q86TX2	14q24.3	K286-ub	22065001	human	46.28	BAAT_C	RNRIKVTkDGyADIV		2
ACOT1	ACOT1	Q86TX2	14q24.3	K306-ub	610815398	human	46.28	BAAT_C	PLEGPDQkSFIPVER		2
ACOT1	ACOT1	Q86TX2	14q24.3	K420-ub	964495814	human	46.28		HEGTIPSkV______		1
ACOT2	ACOT2	P49753	14q24.3	K348-ub	22065004	human	53.22	BAAT_C	RNRIKVTkDGyADIV		2
ACOT2	ACOT2	P49753	14q24.3	K368-ub	610815400	human	53.22	BAAT_C	PLEGPDQkSFIPVER		2
ACOT2	ACOT2	P49753	14q24.3	K482-ub	964495816	human	53.22		HEGTIPSkV______		1
ACOT4	ACOT4	Q8N9L9	14q24.3	K393-ub	964495818	human	46.33		GEPRAHSkAQEDAWK		1
ACOT4	ACOT4	Q8N9L9	14q24.3	K415-ub	964495820	human	46.33		KHLGGTQkTAVPKL_		1
ACOT7	ACOT7	O00154	1p36.31	K2-ub	573756592	human	41.8		______MkLLARALR		1
ACOT7	ACOT7	O00154	1p36.31	K157-ub	22065010	human	41.8		GAKKLTNkAtLWyVP		1
ACOT7	ACOT7	O00154	1p36.31	K168-ub	3933871	human	41.8		WyVPLSLkNVDkVLE		2	1
ACOT7	ACOT7	O00154	1p36.31	K172-ub	3935142	human	41.8		LSLkNVDkVLEVPPV		3	1
ACOT7	ACOT7	O00154	1p36.31	K198-ub	41481566	human	41.8		RKRyEAQkLERMETk		4
ACOT7	ACOT7	O00154	1p36.31	K205-ub	573756594	human	41.8		kLERMETkWRNGDIV		1
ACOT7	ACOT7	O00154	1p36.31	K267-ub	573756596	human	41.8	4HBT	IVAARHCkTNIVTAS		1
ACOT7	ACOT7	O00154	1p36.31	K283-ub	22065007	human	41.8	4HBT	DAINFHDkIRkGCVI		4
ACOT7	ACOT7	O00154	1p36.31	K286-ub	41481570	human	41.8	4HBT	NFHDkIRkGCVITIS		3
ACOT7	ACOT7	O00154	1p36.31	K369-ub	3933876	human	41.8		KGRYLQMkAKRQGHA		2	6
ACOT8	ACOT8	O14734	20q13.12	K52-ub	573757218	human	35.91	4HBT_3	RHYWVPAkRLFGGQI		1
ACOT8	ACOT8	O14734	20q13.12	K169-ub	964495822	human	35.91		LRDPNLQkRYPLALN		1
ACOT8	ACOT8	O14734	20q13.12	K188-ub	41481574	human	35.91	4HBT_3	QEVPIEIkPVNPSPL		2
ACOT9	ACOT9	Q9Y305	Xp22.11	K59-ub	22065013	human	49.9		TNWRDHVkAMEERkL		1
ACOT9	ACOT9	Q9Y305	Xp22.11	K65-ub	22065028	human	49.9		VkAMEERkLLHsFLA		2
ACOT9	ACOT9	Q9Y305	Xp22.11	K73-ub	22065022	human	49.9		LLHsFLAkSQDGLPP		1
ACOT9	ACOT9	Q9Y305	Xp22.11	K138-ub	22065025	human	49.9		HNKIHSAkMSPLSIV		1
ACOT9	ACOT9	Q9Y305	Xp22.11	K157-ub	964495824	human	49.9		DKIDMCkkSLsPEQD		1
ACOT9	ACOT9	Q9Y305	Xp22.11	K211-ub	21128122	human	49.9		VARDSENkGPAFVNP		1
ACOT9	ACOT9	Q9Y305	Xp22.11	K250-ub	22065019	human	49.9		FSSTSLLkMAPSAEE		1
ACOT9	ACOT9	Q9Y305	Xp22.11	K272-ub	22065016	human	49.9		FLSTLDPkTISFRSR		1
ACOX1	ACOX1	Q15067	17q25.1	K29-ub	573769624	human	74.42	Acyl-CoA_ox_N	ILDGsPEkTRRRREI		2
ACOX1	ACOX1	Q15067	17q25.1	K122-ub	573769626	human	74.42	Acyl-CoA_ox_N	GTTAQKEkWLLSsKG		1
ACOX1	ACOX1	Q15067	17q25.1	K216-ub	27174671	human	74.42	Acyl-CoA_dh_M	IREIGTHkPLPGITV		2
ACOX1	ACOX1	Q15067	17q25.1	K260-ub	27174735	human	74.42		LMkyAQVkPDGTYVk		1
ACOX1	ACOX1	Q15067	17q25.1	K295-ub	41481578	human	74.42		EAARALSkACTIAIR		2
ACOX1	ACOX1	Q15067	17q25.1	K643-ub	27174715	human	74.42	ACOX	AKNsPLNkAEVHEsY		1
ACOX3	ACOX3	O15254	4p16.1	K49-ub	27174777	human	77.63		EGMLRFKkTIFSALE		2
ACOX3	ACOX3	O15254	4p16.1	K73-ub	21128126	human	77.63		GADLSLEkyRELNFL		2
ACOX3	ACOX3	O15254	4p16.1	K265-ub	573757554	human	77.63	Acyl-CoA_dh_M	NGFAMFHkVRVPRQS		1
ACOX3	ACOX3	O15254	4p16.1	K291-ub	21128124	human	77.63		GTyVsPFkDVRQRFG		3
ACOX3	ACOX3	O15254	4p16.1	K408-ub	27174769	human	77.63		HALASASkPLASWTT		1
ACOX3	ACOX3	O15254	4p16.1	K484-ub	21128128	human	77.63		ACFRSPLkSVDFLDA		2
ACOXL	ACOXL iso4	Q9NUZ1-4		K575-ub	575545600	human	65.46		EARSRRPkLGAKL__		1
ACP1	ACP1	P24666	2p25.3	K29-ub	15383860	human	18.04	LMWPc	IAEAVFRkLVTDQNI		2	2
ACP1	ACP1	P24666	2p25.3	K80-ub	15383866	human	18.04	LMWPc	HVARQItkEDFAtFD			1
ACP1	ACP1	P24666	2p25.3	K113-ub	15383863	human	18.04	LMWPc	QVKTCKAkIELLGSy		4	3
ACP1	ACP1	P24666	2p25.3	K124-ub	964495826	human	18.04		LGSyDPQkQLIIEDP		1
ACP1	ACP1	P24666	2p25.3	K156-ub	573762672	human	18.04		CCRAFLEkAH_____		2
ACP1	ACP1 iso2	P24666-2	2p25.3	K74-ub	964495828	human	17.98		HGIHTAHkARQITKE		1
ACP2	ACP2	P11117	11p11.2|11p12-p11	K53-ub	964495830	human	48.34		sPVKtYPkDPYQEEE		1
ACP2	ACP2	P11117	11p11.2|11p12-p11	K153-ub	27174790	human	48.34	His_Phos_2	ITEDRLLkFPLGPCP		1
ACP5	ACP5	P13686	19p13.2	K222-ub	394794501	human	36.6	Metallophos	GPTHCLVkQLRPLLA		1
ACSF3	ACSF3	Q4G176	16q24.3	K162-ub	573770930	human	64.13	AMP-binding	LLSPVVRkLGVPLLP		1
ACSF3	ACSF3	Q4G176	16q24.3	K324-ub	573770932	human	64.13	AMP-binding	LRAVCEEkIRLMVSG		1
ACSF3	ACSF3	Q4G176	16q24.3	K344-ub	573770934	human	64.13	AMP-binding	LPVLEKWkNITGHTL		1
ACSF3	ACSF3	Q4G176	16q24.3	K413-ub	41481582	human	64.13	AMP-binding	EGDERGTkVTPGFEE		3
ACSF3	ACSF3	Q4G176	16q24.3	K421-ub	41481585	human	64.13	AMP-binding	VTPGFEEkEGELLVR		3
ACSF3	ACSF3	Q4G176	16q24.3	K439-ub	573770936	human	64.13	AMP-binding	VFREYWNkPEETkSA		2
ACSF3	ACSF3	Q4G176	16q24.3	K444-ub	573770938	human	64.13	AMP-binding	WNkPEETkSAFTLDG		1
ACSF3	ACSF3	Q4G176	16q24.3	K462-ub	573770940	human	64.13	AMP-binding	TGDTVVFkDGQyWIR		1
ACSF3	ACSF3	Q4G176	16q24.3	K478-ub	573770942	human	64.13	AMP-binding	RTSVDIIkTGGYKVS		1
ACSF3	ACSF3	Q4G176	16q24.3	K534-ub	573770944	human	64.13	AMP-binding_C	SLSHRELkEWARNVL		1
ACSL1	ACSL1	P33121	4q35.1	K216-ub	12246393	human	77.94	AMP-binding	LLEGVENkLIPGLkI		2	9
ACSL1	ACSL1	P33121	4q35.1	K222-ub	12375773	human	77.94	AMP-binding	NkLIPGLkIIVVMDA			1
ACSL1	ACSL1	P33121	4q35.1	K356-ub	21128130	human	77.94	AMP-binding	RLLMDDLkVLQPTVF		1
ACSL1	ACSL1	P33121	4q35.1	K395-ub	21128132	human	77.94	AMP-binding	WLLDFAskRKEAELR		2
ACSL1	ACSL1	P33121	4q35.1	K419-ub	12256768	human	77.94	AMP-binding	WDRLIFHkVQSSLGG		3	4
ACSL1	ACSL1	P33121	4q35.1	K532-ub	22065034	human	77.94	AMP-binding	KTAEALDkDGWLHTG		3
ACSL1	ACSL1	P33121	4q35.1	K643-ub	27174885	human	77.94	AMP-binding_C	EDMVRLGkDSGLKPF		1
ACSL3	ACSL3	O95573	2q36.1	K13-ub	12357727	human	80.42		sSKPSTMkLKHTINP			1
ACSL3	ACSL3	O95573	2q36.1	K56-ub	964495840	human	80.42		QEKSNRIkAkPVNSk		1
ACSL3	ACSL3	O95573	2q36.1	K58-ub	964495844	human	80.42		KSNRIkAkPVNSkPD		1
ACSL3	ACSL3	O95573	2q36.1	K63-ub	573759956	human	80.42		kAkPVNSkPDSAYRS		4
ACSL3	ACSL3	O95573	2q36.1	K90-ub	964495848	human	80.42		PGCDTLDkVFTYAkN		1
ACSL3	ACSL3	O95573	2q36.1	K96-ub	27174905	human	80.42		DkVFTYAkNKFKNKR		1
ACSL3	ACSL3	O95573	2q36.1	K122-ub	21128140	human	80.42	AMP-binding	DEVQPNGkIFKKVIL		3
ACSL3	ACSL3	O95573	2q36.1	K157-ub	21128134	human	80.42	AMP-binding	GLQMLGQkPKTNIAI		2
ACSL3	ACSL3	O95573	2q36.1	K220-ub	21128136	human	80.42	AMP-binding	SKELLQTkLkDIVSL		2
ACSL3	ACSL3	O95573	2q36.1	K222-ub	964495832	human	80.42		ELLQTkLkDIVSLVP		1
ACSL3	ACSL3	O95573	2q36.1	K240-ub	573759958	human	80.42	AMP-binding	HIITVDGkPPTWSEF		2
ACSL3	ACSL3	O95573	2q36.1	K363-ub	21128144	human	80.42	AMP-binding	TLADQSSkIKKGSKG		2
ACSL3	ACSL3	O95573	2q36.1	K376-ub	964495834	human	80.42		KGDTSMLkPTLMAAV		1
ACSL3	ACSL3	O95573	2q36.1	K392-ub	573759960	human	80.42	AMP-binding	EIMDRIYkNVMNkVS		2
ACSL3	ACSL3	O95573	2q36.1	K397-ub	21128150	human	80.42	AMP-binding	IYkNVMNkVSEMSSF		4
ACSL3	ACSL3	O95573	2q36.1	K422-ub	964495836	human	80.42		YKMEQISkGRNTPLC		1
ACSL3	ACSL3	O95573	2q36.1	K507-ub	573759962	human	80.42	AMP-binding	PLVCCEIkLkNWEEG		1
ACSL3	ACSL3	O95573	2q36.1	K509-ub	54529924	human	80.42	AMP-binding	VCCEIkLkNWEEGGy		2
ACSL3	ACSL3	O95573	2q36.1	K521-ub	964495838	human	80.42		GGyFNTDkPHPRGEI		1
ACSL3	ACSL3	O95573	2q36.1	K547-ub	21128152	human	80.42	AMP-binding	YKNEAKTkADFFEDE		4
ACSL3	ACSL3	O95573	2q36.1	K575-ub	964495842	human	80.42		FEPDGCLkIIDRKKD		1
ACSL3	ACSL3	O95573	2q36.1	K596-ub	21128146	human	80.42		GEyVsLGkVEAALKN		4
ACSL3	ACSL3	O95573	2q36.1	K642-ub	964495846	human	80.42		LARKKGLkGTWEELC		1
ACSL3	ACSL3	O95573	2q36.1	K673-ub	15383869	human	80.42		AISASLEkFEIPVkI		1	1
ACSL3	ACSL3	O95573	2q36.1	K679-ub	21128142	human	80.42		EkFEIPVkIRLsPEP		4
ACSL3	ACSL3	O95573	2q36.1	K699-ub	21128148	human	80.42		GLVtDAFkLKRKELk		2
ACSL3	ACSL3	O95573	2q36.1	K706-ub	21128138	human	80.42		kLKRKELkTHyQADI		2
ACSL4	ACSL4	O60488	Xq23	K47-ub	610815402	human	79.19		NAMAKRIkAkPTSDk		1
ACSL4	ACSL4	O60488	Xq23	K49-ub	573758346	human	79.19		MAKRIkAkPTSDkPG		3
ACSL4	ACSL4	O60488	Xq23	K54-ub	11947517	human	79.19		kAkPTSDkPGsPYRS		4	3
ACSL4	ACSL4	O60488	Xq23	K89-ub	964495864	human	79.19		LFDHAVSkFGkKDsL		1
ACSL4	ACSL4	O60488	Xq23	K113-ub	22065040	human	79.19	AMP-binding	NEMQPNGkVFKkLIL		2
ACSL4	ACSL4	O60488	Xq23	K117-ub	964495850	human	79.19		PNGkVFKkLILGNYK		1
ACSL4	ACSL4	O60488	Xq23	K148-ub	21128160	human	79.19	AMP-binding	GLtALGLkPkNTIAI		3
ACSL4	ACSL4	O60488	Xq23	K150-ub	12405160	human	79.19	AMP-binding	tALGLkPkNTIAIFC			1
ACSL4	ACSL4	O60488	Xq23	K211-ub	964495852	human	79.19		SVELLESkLKTALLD		1
ACSL4	ACSL4	O60488	Xq23	K223-ub	964495854	human	79.19		LLDISCVkHIIyVDN		1
ACSL4	ACSL4	O60488	Xq23	K231-ub	964495856	human	79.19		HIIyVDNkAINKAEY		1
ACSL4	ACSL4	O60488	Xq23	K312-ub	15383872	human	79.19	AMP-binding	RIPGLGPkDTYIGYL			5
ACSL4	ACSL4	O60488	Xq23	K354-ub	15383875	human	79.19	AMP-binding	TLSDQsskIkKGSkG		3	2
ACSL4	ACSL4	O60488	Xq23	K356-ub	12405164	human	79.19	AMP-binding	SDQsskIkKGSkGDC			2
ACSL4	ACSL4	O60488	Xq23	K360-ub	27174908	human	79.19	AMP-binding	skIkKGSkGDCTVLk		1
ACSL4	ACSL4	O60488	Xq23	K367-ub	573758348	human	79.19	AMP-binding	kGDCTVLkPTLMAAV		2
ACSL4	ACSL4	O60488	Xq23	K383-ub	573758350	human	79.19	AMP-binding	EIMDRIYkNVMSkVQ		2
ACSL4	ACSL4	O60488	Xq23	K388-ub	21128158	human	79.19	AMP-binding	IYkNVMSkVQEMNYI		4
ACSL4	ACSL4	O60488	Xq23	K397-ub	22065037	human	79.19	AMP-binding	QEMNYIQkTLFkIGy		2
ACSL4	ACSL4	O60488	Xq23	K401-ub	12377546	human	79.19	AMP-binding	YIQkTLFkIGyDYkL		7	4
ACSL4	ACSL4	O60488	Xq23	K407-ub	964495858	human	79.19		FkIGyDYkLEQIKkG		1
ACSL4	ACSL4	O60488	Xq23	K413-ub	964495860	human	79.19		YkLEQIKkGyDAPLC		1
ACSL4	ACSL4	O60488	Xq23	K426-ub	964495862	human	79.19		LCNLLLFkKVKALLG		1
ACSL4	ACSL4	O60488	Xq23	K498-ub	15383881	human	79.19	AMP-binding	PLICCEIkLkDWQEG		3	2
ACSL4	ACSL4	O60488	Xq23	K500-ub	12311555	human	79.19	AMP-binding	ICCEIkLkDWQEGGY		9	4
ACSL4	ACSL4	O60488	Xq23	K512-ub	573758352	human	79.19	AMP-binding	GGYtINDkPNPRGEI		3
ACSL4	ACSL4	O60488	Xq23	K536-ub	12327041	human	79.19	AMP-binding	GYFKNEEkTAEDySV		2	1
ACSL4	ACSL4	O60488	Xq23	K587-ub	21128154	human	79.19		GEyVsLGkVEAALkN		4
ACSL4	ACSL4	O60488	Xq23	K593-ub	573758354	human	79.19		GkVEAALkNCPLIDN		2
ACSL4	ACSL4	O60488	Xq23	K621-ub	12402495	human	79.19		SFVVPNQkRLTLLAQ		8	12
ACSL4	ACSL4	O60488	Xq23	K651-ub	15383878	human	79.19		AMEAEILkEIREAAN		1	2
ACSL4	ACSL4	O60488	Xq23	K661-ub	15489210	human	79.19		REAANAMkLERFEIP		6
ACSL4	ACSL4	O60488	Xq23	K670-ub	15383884	human	79.19		ERFEIPIkVRLsPEP		6	3
ACSL4	ACSL4	O60488	Xq23	K690-ub	21128156	human	79.19		GLVtDAFkLKRKELR		2
ACSL4	ACSL4	O60488	Xq23	K702-ub	6198889	human	79.19		ELRNHYLkDIERMYG		7	18
ACSL5	ACSL5	Q9ULC5	10q25.2	K200-ub	21128162	human	75.99	AMP-binding	VLIGNVEkGFTPSLK		2
ACSL5	ACSL5	Q9ULC5	10q25.2	K220-ub	21128178	human	75.99	AMP-binding	DPFDDDLkQRGEkSG		2
ACSL5	ACSL5	Q9ULC5	10q25.2	K225-ub	21128164	human	75.99	AMP-binding	DLkQRGEkSGIEILS		2
ACSL5	ACSL5	Q9ULC5	10q25.2	K241-ub	21128172	human	75.99	AMP-binding	yDAENLGkEHFRKPV		1
ACSL5	ACSL5	Q9ULC5	10q25.2	K344-ub	21128176	human	75.99	AMP-binding	ADDMKTLkPTLFPAV		2
ACSL5	ACSL5	Q9ULC5	10q25.2	K404-ub	21128170	human	75.99	AMP-binding	WDKLIFAkIQDsLGG		2
ACSL5	ACSL5	Q9ULC5	10q25.2	K506-ub	21128166	human	75.99	AMP-binding	NVFKGYLkDPEKtQE		1
ACSL5	ACSL5	Q9ULC5	10q25.2	K557-ub	21128168	human	75.99		GEyIAPEkIENIYNR		1
ACSL5	ACSL5	Q9ULC5	10q25.2	K599-ub	21128174	human	75.99		VLPsFAAkLGVkGSF		1
ACSL5	ACSL5	Q9ULC5	10q25.2	K603-ub	27174929	human	75.99		FAAkLGVkGSFEELC		1
ACSL6	ACSL6	Q9UKU0	5q31.1	K356-ub	573790324	human	77.75	AMP-binding	RLLSDDMkALCPTIF		1
ACSL6	ACSL6	Q9UKU0	5q31.1	K395-ub	573790326	human	77.75	AMP-binding	WLLEFAAkRKQAEVR		1
ACSL6	ACSL6	Q9UKU0	5q31.1	K551-ub	41481588	human	77.75	AMP-binding	WLPAGtLkIIDRKKH		3
ACSL6	ACSL6	Q9UKU0	5q31.1	K643-ub	964495866	human	77.75		EDMVRLGkESGLHSF		1
ACSM6	ACSM6	Q6P461	10q23.33	K209-ub	964495868	human	53.59		LIQVAPPkQTYMRTK		1
ACSS1	ACSS1	Q9NUB1	20p11.21	K523-ub	573787936	human	74.86	AMP-binding	RFVDAyFkAYPGYYF		1
ACSS1	ACSS1	Q9NUB1	20p11.21	K633-ub	573787938	human	74.86	AMP-binding_C	PDEILVVkRLPKTRS		1
ACSS2	ACSS2	Q9NR19	20q11.22	K88-ub	27175155	human	78.58	ACAS_N	RYNFDVTkGKIFIEW		1
ACSS2	ACSS2	Q9NR19	20q11.22	K227-ub	21128184	human	78.58	AMP-binding	GEkLVNLkELADEAL		2
ACSS2	ACSS2	Q9NR19	20q11.22	K271-ub	21128180	human	78.58	AMP-binding	tsQsPPIkRSCPDVQ		1
ACSS2	ACSS2	Q9NR19	20q11.22	K418-ub	22065043	human	78.58	AMP-binding	tAIRLLMkFGDEPVT		1
ACSS2	ACSS2	Q9NR19	20q11.22	K426-ub	21128182	human	78.58	AMP-binding	FGDEPVTkHSRASLQ		1
ACTA1	ACTA1	P68133	1q42.13	K52-ub	3883312	human	42.05	Actin	VMVGMGQkDsyVGDE		6	92
ACTA1	ACTA1	P68133	1q42.13	K63-ub	3883316	human	42.05	Actin	VGDEAQskRGILtLk		5	87
ACTA1	ACTA1	P68133	1q42.13	K70-ub	12310379	human	42.05	Actin	kRGILtLkyPIEHGI		7	41
ACTA1	ACTA1	P68133	1q42.13	K86-ub	3931719	human	42.05	Actin	tNWDDMEkIWHHtFy		6	3
ACTA1	ACTA1	P68133	1q42.13	K115-ub	4333015	human	42.05	Actin	TEAPLNPkANREKMT		4	10
ACTA1	ACTA1	P68133	1q42.13	K193-ub	486973	human	42.05	Actin	DLtDyLMkILtErGy		7	68
ACTA1	ACTA1	P68133	1q42.13	K215-ub	21128186	human	42.05	Actin	REIVRDIkEkLCyVA		1
ACTA1	ACTA1	P68133	1q42.13	K240-ub	15383887	human	42.05	Actin	ASsssLEksyELPDG			3
ACTA1	ACTA1	P68133	1q42.13	K317-ub	3883321	human	42.05	Actin	GIADRMQkEItALAP		6	90
ACTA1	ACTA1	P68133	1q42.13	K328-ub	3886240	human	42.05	Actin	ALAPstMkIkIIAPP		6	92
ACTA1	ACTA1	P68133	1q42.13	K330-ub	3887055	human	42.05	Actin	APstMkIkIIAPPER		6	86
ACTA1	ACTA1	P68133	1q42.13	K375-ub	964495870	human	42.05		GPsIVHRkCF_____		1
ACTA2	ACTA2	P62736	10q23.31	K52-ub	3945328	human	42.01	Actin	VMVGMGQkDsyVGDE		6	92
ACTA2	ACTA2	P62736	10q23.31	K63-ub	3945534	human	42.01	Actin	VGDEAQskRGILtLk		5	87
ACTA2	ACTA2	P62736	10q23.31	K70-ub	12310281	human	42.01	Actin	kRGILtLkyPIEHGI		7	41
ACTA2	ACTA2	P62736	10q23.31	K115-ub	4333001	human	42.01	Actin	TEAPLNPkANREKMT		4	10
ACTA2	ACTA2	P62736	10q23.31	K193-ub	4953905	human	42.01	Actin	DLtDyLMkILtErGy		7	68
ACTA2	ACTA2	P62736	10q23.31	K215-ub	21128188	human	42.01	Actin	REIVRDIkEkLCyVA		1
ACTA2	ACTA2	P62736	10q23.31	K240-ub	15383890	human	42.01	Actin	ASsssLEksyELPDG			3
ACTA2	ACTA2	P62736	10q23.31	K293-ub	27175166	human	42.01	Actin	KCDIDIRkDLyANNV		2
ACTA2	ACTA2	P62736	10q23.31	K317-ub	3945332	human	42.01	Actin	GIADRMQkEItALAP		6	90
ACTA2	ACTA2	P62736	10q23.31	K328-ub	3945336	human	42.01	Actin	ALAPstMkIkIIAPP		6	92
ACTA2	ACTA2	P62736	10q23.31	K330-ub	4953600	human	42.01	Actin	APstMkIkIIAPPER		6	86
ACTA2	ACTA2	P62736	10q23.31	K375-ub	964495872	human	42.01		GPsIVHRkCF_____		1
ACTB	ACTB	P60709	7p22.1	K18-ub	15383895	human	41.74	Actin	DNGsGMCkAGFAGDD			1
ACTB	ACTB	P60709	7p22.1	K50-ub	3883254	human	41.74	Actin	VMVGMGQkDsyVGDE		6	92
ACTB	ACTB	P60709	7p22.1	K61-ub	3883258	human	41.74	Actin	VGDEAQskRGILtLk		5	87
ACTB	ACTB	P60709	7p22.1	K84-ub	573766090	human	41.74	Actin	tNWDDMEkIWHHtFy		1
ACTB	ACTB	P60709	7p22.1	K113-ub	3884675	human	41.74	Actin	tEAPLNPkANREKMt		7	70
ACTB	ACTB	P60709	7p22.1	K191-ub	486971	human	41.74	Actin	DLtDyLMkILtERGy		7	68
ACTB	ACTB	P60709	7p22.1	K213-ub	15383901	human	41.74	Actin	REIVRDIkEkLCyVA		2	3
ACTB	ACTB	P60709	7p22.1	K215-ub	3934761	human	41.74	Actin	IVRDIkEkLCyVALD		2	45
ACTB	ACTB	P60709	7p22.1	K238-ub	15383892	human	41.74	Actin	ASsSsLEksyELPDG			3
ACTB	ACTB	P60709	7p22.1	K284-ub	15383898	human	41.74	Actin	TTFNSIMkCDVDIRk		2	2
ACTB	ACTB	P60709	7p22.1	K291-ub	8106217	human	41.74	Actin	kCDVDIRkDLyANtV		6	77
ACTB	ACTB	P60709	7p22.1	K315-ub	3883263	human	41.74	Actin	GIADRMQkEItALAP		6	90
ACTB	ACTB	P60709	7p22.1	K326-ub	3886188	human	41.74	Actin	ALAPstMkIkIIAPP		6	92
ACTB	ACTB	P60709	7p22.1	K328-ub	3887017	human	41.74	Actin	APstMkIkIIAPPER		6	86
ACTB	ACTB	P60709	7p22.1	K359-ub	610815404	human	41.74	Actin	FQQMWISkQEyDEsG		1
ACTB	ACTB	P60709	7p22.1	K373-ub	964495874	human	41.74		GPsIVHRkCF_____		1
POTEH	ACTBL1	Q6S545	22q11.1	K55-ub	21128190	human	60.96		DHDDSAMktLRSKMG		3
POTEH	ACTBL1	Q6S545	22q11.1	K92-ub	21128192	human	60.96		DHDDSAMktLRSKMG		3
POTEH	ACTBL1	Q6S545	22q11.1	K129-ub	21128194	human	60.96		DHDDSAMktLRSKMG		3
POTEH	ACTBL1	Q6S545	22q11.1	K305-ub	63726224	human	60.96	Ank_2	YGADIESkNKHGLtP		1
POTEH	ACTBL1	Q6S545	22q11.1	K332-ub	573773416	human	60.96	Ank_2	VKFLIKKkANLNALD		1
ACTBL2	ACTBL2	Q562R1	5q11.2	K51-ub	21128196	human	42	Actin	VMVGMGQkDCyVGDE		1
ACTBL2	ACTBL2	Q562R1	5q11.2	K62-ub	15383907	human	42	Actin	VGDEAQSkrGVLTLk			1
ACTBL2	ACTBL2	Q562R1	5q11.2	K192-ub	486972	human	42	Actin	DLtDyLMkILTERGY		7	68
ACTBL2	ACTBL2	Q562R1	5q11.2	K285-ub	610815406	human	42	Actin	TTFNSIMkCDVDIRk		1
ACTBL2	ACTBL2	Q562R1	5q11.2	K292-ub	15383904	human	42	Actin	kCDVDIRkDLyANtV			1
ACTBL2	ACTBL2	Q562R1	5q11.2	K329-ub	8101958	human	42	Actin	APsTMKIkIIAPPER		6	86
ACTC1	ACTC1	P68032	15q14	K52-ub	8084640	human	42.02	Actin	VMVGMGQkDsyVGDE		6	92
ACTC1	ACTC1	P68032	15q14	K63-ub	8082904	human	42.02	Actin	VGDEAQskRGILtLk		5	87
ACTC1	ACTC1	P68032	15q14	K70-ub	12310365	human	42.02	Actin	kRGILtLkyPIEHGI		7	41
ACTC1	ACTC1	P68032	15q14	K86-ub	8085924	human	42.02	Actin	tNWDDMEkIWHHtFy		6	3
ACTC1	ACTC1	P68032	15q14	K115-ub	10998469	human	42.02	Actin	TEAPLNPkANREKMT		4	9
ACTC1	ACTC1	P68032	15q14	K193-ub	8083203	human	42.02	Actin	DLtDyLMkILtErGy		7	68
ACTC1	ACTC1	P68032	15q14	K215-ub	21128198	human	42.02	Actin	REIVRDIkEkLCyVA		1
ACTC1	ACTC1	P68032	15q14	K240-ub	15383910	human	42.02	Actin	ASsssLEksyELPDG			3
ACTC1	ACTC1	P68032	15q14	K293-ub	27175169	human	42.02	Actin	KCDIDIRkDLyANNV		2
ACTC1	ACTC1	P68032	15q14	K317-ub	8104802	human	42.02	Actin	GIADRMQkEItALAP		6	88
ACTC1	ACTC1	P68032	15q14	K328-ub	8082907	human	42.02	Actin	ALAPstMkIkIIAPP		6	91
ACTC1	ACTC1	P68032	15q14	K330-ub	8101871	human	42.02	Actin	APstMkIkIIAPPER		6	86
ACTC1	ACTC1	P68032	15q14	K375-ub	964495876	human	42.02		GPsIVHRkCF_____		1
ACTG1	ACTG1	P63261	17q25.3	K18-ub	22065046	human	41.79	Actin	DNGsGMCkAGFAGDD		2
ACTG1	ACTG1	P63261	17q25.3	K50-ub	3883285	human	41.79	Actin	VMVGMGQkDsyVGDE		6	92
ACTG1	ACTG1	P63261	17q25.3	K61-ub	3883289	human	41.79	Actin	VGDEAQskRGILtLk		5	87
ACTG1	ACTG1	P63261	17q25.3	K84-ub	573766232	human	41.79	Actin	tNWDDMEkIWHHtFy		1
ACTG1	ACTG1	P63261	17q25.3	K113-ub	486404	human	41.79	Actin	tEAPLNPkANREKMt		7	70
ACTG1	ACTG1	P63261	17q25.3	K191-ub	486974	human	41.79	Actin	DLtDyLMkILtERGy		7	68
ACTG1	ACTG1	P63261	17q25.3	K213-ub	15383919	human	41.79	Actin	REIVRDIkEkLCyVA		2	3
ACTG1	ACTG1	P63261	17q25.3	K215-ub	3935320	human	41.79	Actin	IVRDIkEkLCyVALD		2	45
ACTG1	ACTG1	P63261	17q25.3	K238-ub	15383913	human	41.79	Actin	ASsSsLEksyELPDG			3
ACTG1	ACTG1	P63261	17q25.3	K284-ub	15383916	human	41.79	Actin	TTFNSIMkCDVDIRk		2	2
ACTG1	ACTG1	P63261	17q25.3	K291-ub	8104062	human	41.79	Actin	kCDVDIRkDLyANtV		6	77
ACTG1	ACTG1	P63261	17q25.3	K315-ub	3883295	human	41.79	Actin	GIADRMQkEItALAP		6	90
ACTG1	ACTG1	P63261	17q25.3	K326-ub	3886218	human	41.79	Actin	ALAPstMkIkIIAPP		6	92
ACTG1	ACTG1	P63261	17q25.3	K328-ub	3887035	human	41.79	Actin	APstMkIkIIAPPER		6	86
ACTG1	ACTG1	P63261	17q25.3	K359-ub	610815408	human	41.79	Actin	FQQMWISkQEyDEsG		1
ACTG1	ACTG1	P63261	17q25.3	K373-ub	964495878	human	41.79		GPsIVHRkCF_____		1
ACTG2	ACTG2	P63267	2p13.1	K51-ub	3883299	human	41.88	Actin	VMVGMGQkDsyVGDE		6	92
ACTG2	ACTG2	P63267	2p13.1	K62-ub	3883303	human	41.88	Actin	VGDEAQskRGILtLk		5	87
ACTG2	ACTG2	P63267	2p13.1	K69-ub	12310350	human	41.88	Actin	kRGILtLkyPIEHGI		7	41
ACTG2	ACTG2	P63267	2p13.1	K114-ub	4333010	human	41.88	Actin	TEAPLNPkANREKMT		4	10
ACTG2	ACTG2	P63267	2p13.1	K192-ub	3884777	human	41.88	Actin	DLtDyLMkILtErGy		7	68
ACTG2	ACTG2	P63267	2p13.1	K214-ub	21128200	human	41.88	Actin	REIVRDIkEkLCyVA		1
ACTG2	ACTG2	P63267	2p13.1	K239-ub	15383922	human	41.88	Actin	ASsssLEksyELPDG			3
ACTG2	ACTG2	P63267	2p13.1	K292-ub	27175173	human	41.88	Actin	KCDIDIRkDLyANNV		2
ACTG2	ACTG2	P63267	2p13.1	K316-ub	3883307	human	41.88	Actin	GIADRMQkEItALAP		6	90
ACTG2	ACTG2	P63267	2p13.1	K327-ub	3886224	human	41.88	Actin	ALAPstMkIkIIAPP		6	92
ACTG2	ACTG2	P63267	2p13.1	K329-ub	3887044	human	41.88	Actin	APstMkIkIIAPPER		6	86
ACTL8	ACTL8	Q9H568	1p36.13	K39-ub	12371965	human	41.36	Actin	IVNYLPCkENPGPSY			1
ACTL8	ACTL8	Q9H568	1p36.13	K171-ub	12361927	human	41.36	Actin	RPLPASGkTLEFAGQ			6
ACTL8	ACTL8	Q9H568	1p36.13	K186-ub	12371968	human	41.36	Actin	DLSAYLLkSLFkEDC		1	2
ACTL8	ACTL8	Q9H568	1p36.13	K190-ub	12363887	human	41.36	Actin	YLLkSLFkEDCDRRC		1	8
ACTL8	ACTL8	Q9H568	1p36.13	K309-ub	12367547	human	41.36	Actin	TLYPGFTkRLFRELM			1
ACTL8	ACTL8	Q9H568	1p36.13	K324-ub	12361930	human	41.36	Actin	GDHVSSTkATVWEGS			12
ACTN1	ACTN1	P12814	14q24.1|14q22-q24	K31-ub	27175181	human	103.06	CH	LLDPAWEkQQRkTFT		2
ACTN1	ACTN1	P12814	14q24.1|14q22-q24	K35-ub	15489228	human	103.06	CH	AWEkQQRkTFTAWCN		3
ACTN1	ACTN1	P12814	14q24.1|14q22-q24	K47-ub	964495892	human	103.06		WCNSHLRkAGtQIEN		1
ACTN1	ACTN1	P12814	14q24.1|14q22-q24	K89-ub	964495902	human	103.06		RGKMRVHkIsNVNkA		1
ACTN1	ACTN1	P12814	14q24.1|14q22-q24	K103-ub	964495880	human	103.06		ALDFIAskGVKLVsI		1
ACTN1	ACTN1	P12814	14q24.1|14q22-q24	K162-ub	63726230	human	103.06	CH	QRKTAPYkNVNIQNF		1
ACTN1	ACTN1	P12814	14q24.1|14q22-q24	K195-ub	27175189	human	103.06	CH	PELIDyGkLRkDDPL		2
ACTN1	ACTN1	P12814	14q24.1|14q22-q24	K198-ub	27175197	human	103.06	CH	IDyGkLRkDDPLTNL		2
ACTN1	ACTN1	P12814	14q24.1|14q22-q24	K214-ub	63726226	human	103.06	CH	TAFDVAEkyLDIPkM		2
ACTN1	ACTN1	P12814	14q24.1|14q22-q24	K220-ub	63726232	human	103.06	CH	EkyLDIPkMLDAEDI		1
ACTN1	ACTN1	P12814	14q24.1|14q22-q24	K324-ub	964495882	human	103.06		RDyRRLHkPPkVQEk		1
ACTN1	ACTN1	P12814	14q24.1|14q22-q24	K327-ub	964495884	human	103.06		RRLHkPPkVQEkCQL		1
ACTN1	ACTN1	P12814	14q24.1|14q22-q24	K331-ub	486989	human	103.06	Spectrin	kPPkVQEkCQLEINF		7	32
ACTN1	ACTN1	P12814	14q24.1|14q22-q24	K398-ub	22065052	human	103.06	Spectrin	RLDHLAEkFRQkAsI		6
ACTN1	ACTN1	P12814	14q24.1|14q22-q24	K402-ub	21128202	human	103.06	Spectrin	LAEkFRQkAsIHEAW		6
ACTN1	ACTN1	P12814	14q24.1|14q22-q24	K413-ub	964495886	human	103.06		HEAWtDGkEAMLRQK		1
ACTN1	ACTN1	P12814	14q24.1|14q22-q24	K431-ub	964495888	human	103.06		TAtLsEIkALLKkHE		1
ACTN1	ACTN1	P12814	14q24.1|14q22-q24	K436-ub	964495890	human	103.06		EIkALLKkHEAFEsD		1
ACTN1	ACTN1	P12814	14q24.1|14q22-q24	K478-ub	964495894	human	103.06		sVNARCQkICDQWDN		1
ACTN1	ACTN1	P12814	14q24.1|14q22-q24	K492-ub	964495896	human	103.06		NLGALTQkRREALER		1
ACTN1	ACTN1	P12814	14q24.1|14q22-q24	K502-ub	964495898	human	103.06		EALERTEkLLETIDQ		1
ACTN1	ACTN1	P12814	14q24.1|14q22-q24	K633-ub	22065049	human	103.06	Spectrin	QHNERLRkQFGAQAN		2
ACTN1	ACTN1	P12814	14q24.1|14q22-q24	K676-ub	63726228	human	103.06	Spectrin	sHLRQyEksIVNyKP		1
ACTN1	ACTN1	P12814	14q24.1|14q22-q24	K684-ub	964495900	human	103.06		sIVNyKPkIDQLEGD		1
ACTN2	ACTN2	P35609	1q43	K38-ub	27175309	human	103.85	CH	LLDPAWEkQQRkTFT		2
ACTN2	ACTN2	P35609	1q43	K42-ub	15489231	human	103.85	CH	AWEkQQRkTFTAWCN		3
ACTN2	ACTN2	P35609	1q43	K54-ub	27175341	human	103.85	CH	WCNSHLRkAGtQIEN		1
ACTN2	ACTN2	P35609	1q43	K338-ub	486990	human	103.85	Spectrin	KPPKVQEkCQLEINF		7	32
ACTN2	ACTN2	P35609	1q43	K443-ub	964495904	human	103.85		EVRALLRkHEAFEsD		1
ACTN3	ACTN3	Q08043	11q13.2	K45-ub	27175365	human	103.24	CH	LLDPAWEkQQRkTFT		2
ACTN3	ACTN3	Q08043	11q13.2	K49-ub	15489240	human	103.24	CH	AWEkQQRkTFTAWCN		3
ACTN3	ACTN3	Q08043	11q13.2	K61-ub	27175381	human	103.24	CH	WCNSHLRkAGtQIEN		1
ACTN3	ACTN3	Q08043	11q13.2	K117-ub	964495906	human	103.24		ALDFIAskGVKLVSI		1
ACTN4	ACTN4	O43707	19q13.2	K50-ub	27175409	human	104.85	CH	LLDPAWEkQQRkTFT		2
ACTN4	ACTN4	O43707	19q13.2	K54-ub	15489252	human	104.85	CH	AWEkQQRkTFTAWCN		3
ACTN4	ACTN4	O43707	19q13.2	K66-ub	12256648	human	104.85	CH	WCNSHLRkAGtQIEN		1	1
ACTN4	ACTN4	O43707	19q13.2	K108-ub	964495908	human	104.85		RGKMRVHkINNVNkA		1
ACTN4	ACTN4	O43707	19q13.2	K122-ub	964495910	human	104.85		ALDFIAskGVkLVSI		1
ACTN4	ACTN4	O43707	19q13.2	K125-ub	27175413	human	104.85	CH	FIAskGVkLVSIGAE		1
ACTN4	ACTN4	O43707	19q13.2	K181-ub	22065058	human	104.85	CH	QRKTAPYkNVNVQNF		3
ACTN4	ACTN4	O43707	19q13.2	K214-ub	27175417	human	104.85	CH	PELIEyDkLRkDDPV		1
ACTN4	ACTN4	O43707	19q13.2	K217-ub	15383934	human	104.85	CH	IEyDkLRkDDPVTNL		2	1
ACTN4	ACTN4	O43707	19q13.2	K233-ub	15383931	human	104.85	CH	NAFEVAEkyLDIPkM		2	1
ACTN4	ACTN4	O43707	19q13.2	K239-ub	15383925	human	104.85	CH	EkyLDIPkMLDAEDI		2	1
ACTN4	ACTN4	O43707	19q13.2	K323-ub	964495912	human	104.85		LEDrVPQktIQEMQQ		1
ACTN4	ACTN4	O43707	19q13.2	K331-ub	27175421	human	104.85	Spectrin	tIQEMQQkLEDFRDy		1
ACTN4	ACTN4	O43707	19q13.2	K346-ub	15489255	human	104.85	Spectrin	RRVHKPPkVQEkCQL		1
ACTN4	ACTN4	O43707	19q13.2	K350-ub	486991	human	104.85	Spectrin	KPPkVQEkCQLEINF		7	32
ACTN4	ACTN4	O43707	19q13.2	K378-ub	6797163	human	104.85	Spectrin	AFMPSEGkMVsDINN	1	1
ACTN4	ACTN4	O43707	19q13.2	K417-ub	22065055	human	104.85	Spectrin	RLDHLAEkFRQkAsI		6
ACTN4	ACTN4	O43707	19q13.2	K421-ub	21128204	human	104.85	Spectrin	LAEkFRQkAsIHEAW		6
ACTN4	ACTN4	O43707	19q13.2	K432-ub	27175401	human	104.85	Spectrin	HEAWtDGkEAMLkHR		1
ACTN4	ACTN4	O43707	19q13.2	K450-ub	27175425	human	104.85	Spectrin	TAtLsDIkALIRkHE		1
ACTN4	ACTN4	O43707	19q13.2	K455-ub	964495914	human	104.85		DIkALIRkHEAFEsD		1
ACTN4	ACTN4	O43707	19q13.2	K497-ub	964495916	human	104.85		NVNtRCQkICDQWDA		1
ACTN4	ACTN4	O43707	19q13.2	K521-ub	964495918	human	104.85		EALEKTEkQLEAIDQ		1
ACTN4	ACTN4	O43707	19q13.2	K592-ub	63726234	human	104.85	Spectrin	EAILAIHkEAQRIAE		3
ACTN4	ACTN4	O43707	19q13.2	K604-ub	15383928	human	104.85	Spectrin	IAESNHIkLSGsNPy		2	1
ACTN4	ACTN4	O43707	19q13.2	K622-ub	964495920	human	104.85		tPQIINskWEkVQQL		1
ACTN4	ACTN4	O43707	19q13.2	K625-ub	22065064	human	104.85	Spectrin	IINskWEkVQQLVPk		1
ACTN4	ACTN4	O43707	19q13.2	K632-ub	22065061	human	104.85	Spectrin	kVQQLVPkRDHALLE		2
ACTN4	ACTN4	O43707	19q13.2	K643-ub	964495922	human	104.85		ALLEEQskQQSNEHL		1
ACTN4	ACTN4	O43707	19q13.2	K701-ub	964495924	human	104.85		ERsIVDykPNLDLLE		1
ACTN4	ACTN4	O43707	19q13.2	K760-ub	27175405	human	104.85		QILtRDAkGIsQEQM		1
ACTN4	ACTN4	O43707	19q13.2	K779-ub	964495926	human	104.85		AsFNHFDkDHGGALG		1
ACTN4	ACTN4	O43707	19q13.2	K859-ub	22065067	human	104.85	efhand_Ca_insen	FkVLAGDkNFITAEE		2
ACTR10	ACTR10	Q9NZ32	14q23.1	K26-ub	573788706	human	46.31	Actin	DLGEAFTkCGFAGET		2
ACTR10	ACTR10	Q9NZ32	14q23.1	K44-ub	41481592	human	46.31	Actin	CIIPSVIkRAGMPKP		2
ACTR10	ACTR10	Q9NZ32	14q23.1	K169-ub	15383937	human	46.31	Actin	GALPLGGkALHkELE			1
ACTR10	ACTR10	Q9NZ32	14q23.1	K173-ub	27175429	human	46.31	Actin	LGGkALHkELETQLL		2
ACTR10	ACTR10	Q9NZ32	14q23.1	K211-ub	21128206	human	46.31	Actin	EGVLEDIkARTCFVS		2
ACTR10	ACTR10	Q9NZ32	14q23.1	K221-ub	12287834	human	46.31	Actin	TCFVSDLkRGLkIQA		4	3
ACTR10	ACTR10	Q9NZ32	14q23.1	K225-ub	573788708	human	46.31	Actin	SDLkRGLkIQAAkFN		2
ACTR10	ACTR10	Q9NZ32	14q23.1	K230-ub	21128208	human	46.31	Actin	GLkIQAAkFNIDGNN		2
ACTR10	ACTR10	Q9NZ32	14q23.1	K339-ub	573788710	human	46.31	Actin	YKKALGTkTFRIHTP		2
ACTR10	ACTR10	Q9NZ32	14q23.1	K375-ub	41481596	human	46.31	Actin	LGSRSVSkEyYNQTG		4
ACTR10	ACTR10	Q9NZ32	14q23.1	K410-ub	27175433	human	46.31		KTQPPLMkRAFstEK		3
ACTR1A	ACTR1A	P61163	10q24.32	K22-ub	964495928	human	42.61		DNGSGVIkAGFAGDQ		1
ACTR1A	ACTR1A	P61163	10q24.32	K32-ub	27175437	human	42.61	Actin	FAGDQIPkYCFPNYV		3
ACTR1A	ACTR1A	P61163	10q24.32	K43-ub	573766110	human	42.61	Actin	PNYVGRPkHVRVMAG		1
ACTR1A	ACTR1A	P61163	10q24.32	K81-ub	21128212	human	42.61	Actin	PMEHGIVkDWNDMER		2
ACTR1A	ACTR1A	P61163	10q24.32	K96-ub	15489258	human	42.61	Actin	IWQYVYSkDQLQTFS		5
ACTR1A	ACTR1A	P61163	10q24.32	K200-ub	22065070	human	42.61	Actin	FLRLYLRkEGYDFHS		3
ACTR1A	ACTR1A	P61163	10q24.32	K230-ub	41481600	human	42.61	Actin	YLSINPQkDETLETE		4
ACTR1A	ACTR1A	P61163	10q24.32	K238-ub	21128210	human	42.61	Actin	DETLETEkAQYYLPD		3
ACTR1A	ACTR1A	P61163	10q24.32	K308-ub	7251065	human	42.61	Actin	sGGSTLFkGFGDrLL		3	8
ACTR1A	ACTR1A	P61163	10q24.32	K319-ub	964495930	human	42.61		DrLLSEVkKLAPKDV		1
ACTR1B	ACTR1B	P42025	2q11.2	K32-ub	27175441	human	42.29	Actin	FAGDQIPkYCFPNYV		3
ACTR1B	ACTR1B	P42025	2q11.2	K61-ub	21128214	human	42.29	Actin	GDLFIGPkAEEHRGL		3
ACTR1B	ACTR1B	P42025	2q11.2	K119-ub	27175444	human	42.29	Actin	EAPLNPSkNREKAAE		2
ACTR1B	ACTR1B	P42025	2q11.2	K230-ub	964495932	human	42.29		YLSINPQkDEALETE		1
ACTR1B	ACTR1B	P42025	2q11.2	K238-ub	964495934	human	42.29		DEALETEkVQYTLPD		1
ACTR1B	ACTR1B	P42025	2q11.2	K319-ub	964495936	human	42.29		DrLLSEVkKLAPKDI		1
ACTR3B	ACTR3B	Q9P1U1	7q36.1-q36.2	K230-ub	27175447	human	47.61	Actin	TAKAIKEkYCYICPD		1
ACTR3B	ACTR3B	Q9P1U1	7q36.1-q36.2	K244-ub	964495938	human	47.61		DIVKEFAkYDVDPRK		1
ACTR3B	ACTR3B	Q9P1U1	7q36.1-q36.2	K254-ub	27175450	human	47.61		VDPRKWIkQyTGINA		1
ACTR3B	ACTR3B	Q9P1U1	7q36.1-q36.2	K265-ub	964495940	human	47.61		GINAINQkKFVIDVG		1
ACTR3B	ACTR3B	Q9P1U1	7q36.1-q36.2	K398-ub	964495942	human	47.61		FQVCHTKkDYEEyGP		1
ACTR3C	ACTR3C	Q9C0K3	7q36.1	K101-ub	964495944	human	23.71		TAKAIKEkYCYICPD		1
ACTR3C	ACTR3C	Q9C0K3	7q36.1	K115-ub	964495946	human	23.71		DIVKEFAkYDVDPQK		1
ACTR3C	ACTR3C	Q9C0K3	7q36.1	K125-ub	964495948	human	23.71		VDPQKWIkQyTGINA		1
ACTR3C	ACTR3C	Q9C0K3	7q36.1	K136-ub	964495950	human	23.71		GINAINQkKFVIDVG		1
ACTR5	ACTR5	Q9H9F9	20q11.23	K229-ub	573786762	human	68.3	Actin	LQRLLQLkYPGHLAA		1
ACTR5	ACTR5	Q9H9F9	20q11.23	K275-ub	573786764	human	68.3		YYENNVHkMQLPFSS		2
ACTR5	ACTR5	Q9H9F9	20q11.23	K283-ub	21128218	human	68.3	Actin	MQLPFSSkLLGSTLT		3
ACTR5	ACTR5	Q9H9F9	20q11.23	K294-ub	573786766	human	68.3	Actin	STLTsEEkQERRQQQ		2
ACTR5	ACTR5	Q9H9F9	20q11.23	K509-ub	573786768	human	68.3	Actin	GMKARMEkELLEMRP		1
ACTR6	ACTR6	Q9GZN1	12q23.1	K38-ub	22065073	human	45.81	Actin	RSKTARLkTFTANQI		2
ACTR6	ACTR6	Q9GZN1	12q23.1	K49-ub	21128220	human	45.81	Actin	ANQIDEIkDPSGLFY		2
ACTR6	ACTR6	Q9GZN1	12q23.1	K178-ub	22065076	human	45.81	Actin	IRINVGGkLLTNHLk		1
ACTR6	ACTR6	Q9GZN1	12q23.1	K185-ub	573785414	human	45.81	Actin	kLLTNHLkEIISYRQ		1
ACTR6	ACTR6	Q9GZN1	12q23.1	K224-ub	964495952	human	45.81		YRDMDIAkLKGEENT		1
ACTR6	ACTR6	Q9GZN1	12q23.1	K245-ub	964495954	human	45.81		LPDFSTIkKGFCKPR		1
ACTR6	ACTR6	Q9GZN1	12q23.1	K262-ub	41481604	human	45.81	Actin	MVLSGkYkSGEQILR		4
ACTR8	ACTR8	Q9H981	3p21.1	K88-ub	573786682	human	70.48	Actin	QQGQPLYkDSWLLRE		2
ACTR8	ACTR8	Q9H981	3p21.1	K99-ub	573786684	human	70.48	Actin	LLREGLNkPESNEQR		1
ACTR8	ACTR8	Q9H981	3p21.1	K225-ub	21128224	human	70.48	Actin	KyLEIPLkDLKYYRC		3
ACTR8	ACTR8	Q9H981	3p21.1	K337-ub	573786686	human	70.48	Actin	RECQLTNkMDCLLLQ		1
ACTR8	ACTR8	Q9H981	3p21.1	K404-ub	573786688	human	70.48	Actin	TFGIVGQkMTTLQHR		1
ACTR8	ACTR8	Q9H981	3p21.1	K431-ub	21128222	human	70.48		yLLATQSkQEQSAKA		2
ACTR8	ACTR8	Q9H981	3p21.1	K447-ub	964495956	human	70.48		ADRKsAskPIGFEGD		1
ACTR8	ACTR8	Q9H981	3p21.1	K507-ub	964495958	human	70.48		AISLFEGkALGLDkA		1
ACTR8	ACTR8	Q9H981	3p21.1	K513-ub	964495960	human	70.48		GkALGLDkAILHSID		1
ACTR8	ACTR8	Q9H981	3p21.1	K577-ub	63726236	human	70.48	Actin	VDVITRPkDMDPRLI		1
ACVR2A	ACVR2A	P27037	2q22.3-q23.1	K226-ub	21128216	human	57.85	Pkinase	KIFPIQDkQSWQNEy		1
ACVR2A	ACVR2A	P27037	2q22.3-q23.1	K254-ub	610815412	human	57.85	Pkinase	LQFIGAEkRGTSVDV		1
ACVR2A	ACVR2A	P27037	2q22.3-q23.1	K315-ub	964495962	human	57.85		PGLKDGHkPAISHRD		1
ACVR2A	ACVR2A	P27037	2q22.3-q23.1	K326-ub	964495964	human	57.85		SHRDIKSkNVLLKNN		1
ACVR2A	ACVR2A	P27037	2q22.3-q23.1	K351-ub	610815410	human	57.85	Pkinase	ALKFEAGkSAGDTHG		1
ACVR2B	ACVR2B	Q13705	3p22.2	K224-ub	573768420	human	57.72	Pkinase	KIFPLQDkQSWQSER		2
ACVR2B	ACVR2B	Q13705	3p22.2	K240-ub	964495966	human	57.72		IFSTPGMkHENLLQF		1
ACVR2B	ACVR2B	Q13705	3p22.2	K325-ub	964495968	human	57.72		AHRDFKSkNVLLKSD		1
ACY1	ACY1	Q03154	3p21.2	K4-ub	27175456	human	45.89		____MTSkGPEEEHP		1
ACY1	ACY1	Q03154	3p21.2	K28-ub	573766832	human	45.89		RIRTVQPkPDYGAAV		2
ACY1	ACY1	Q03154	3p21.2	K100-ub	573766834	human	45.89	Peptidase_M20	HDPFEAFkDSEGYIy		2
ACY1	ACY1	Q03154	3p21.2	K115-ub	573766836	human	45.89	Peptidase_M20	ARGAQDMkCVSIQYL		2
ACY1	ACY1	Q03154	3p21.2	K129-ub	12255046	human	45.89	Peptidase_M20	LEAVRRLkVEGHRFP			1
ACY1	ACY1	Q03154	3p21.2	K218-ub	573766838	human	45.89	Peptidase_M20; M20_dimer	MEDTAAEkLHkVVNS		1
ACY1	ACY1	Q03154	3p21.2	K221-ub	573766840	human	45.89	Peptidase_M20; M20_dimer	TAAEkLHkVVNSILA		1
ACY1	ACY1	Q03154	3p21.2	K244-ub	21128226	human	45.89	Peptidase_M20; M20_dimer	LQSNPHLkEGSVTSV		3
ACY1	ACY1	Q03154	3p21.2	K332-ub	573766842	human	45.89	Peptidase_M20	AAFSRVCkDMNLTLE		1
ACYP1	ACYP1	P07311	14q24.3	K25-ub	15383940	human	11.26	Acylphosphatase	VQGVFFRkHTQAEGK			1
ACYP1	ACYP1	P07311	14q24.3	K33-ub	15489278	human	11.26	Acylphosphatase	HTQAEGKkLGLVGWV		1
ACYP1	ACYP1	P07311	14q24.3	K58-ub	21128228	human	11.26	Acylphosphatase	QLQGPISkVRHMQEW		4
ACYP1	ACYP1	P07311	14q24.3	K73-ub	15489275	human	11.26	Acylphosphatase	LEtRGsPkSHIDkAN		1
ACYP1	ACYP1	P07311	14q24.3	K78-ub	964495970	human	11.26		sPkSHIDkANFNNEK		1
ACYP1	ACYP1	P07311	14q24.3	K89-ub	22065079	human	11.26	Acylphosphatase	NNEKVILkLDYSDFQ		1
ACYP2	ACYP2	P14621	2p16.2	K45-ub	964495972	human	11.14		GWVKNTskGTVTGQV		1
ACYP2	ACYP2	P14621	2p16.2	K68-ub	27175474	human	11.14	Acylphosphatase	SMKSWLSkVGSPssR		1
ADA	ADA	P00813	20q13.12	K9-ub	964495976	human	40.76		AQtPAFDkPKVELHV		1
ADA	ADA	P00813	20q13.12	K23-ub	15383961	human	40.76	A_deaminase	VHLDGSIkPEtILyy			1
ADA	ADA	P00813	20q13.12	K54-ub	573760306	human	40.76	A_deaminase	LNVIGMDkPLTLPDF		1
ADA	ADA	P00813	20q13.12	K90-ub	573760308	human	40.76	A_deaminase	AyEFVEMkAkEGVVY		1
ADA	ADA	P00813	20q13.12	K92-ub	15383955	human	40.76	A_deaminase	EFVEMkAkEGVVYVE		1	1
ADA	ADA	P00813	20q13.12	K111-ub	573760310	human	40.76	A_deaminase	PHLLANSkVEPIPWN		2
ADA	ADA	P00813	20q13.12	K147-ub	41481607	human	40.76	A_deaminase	GERDFGVkARSILCC		3
ADA	ADA	P00813	20q13.12	K164-ub	15383949	human	40.76	A_deaminase	HQPNWsPkVVELCkk		3	1
ADA	ADA	P00813	20q13.12	K170-ub	573760312	human	40.76	A_deaminase	PkVVELCkkYQQQTV		2
ADA	ADA	P00813	20q13.12	K171-ub	573760314	human	40.76	A_deaminase	kVVELCkkYQQQTVV		1
ADA	ADA	P00813	20q13.12	K206-ub	964495974	human	40.76		QAYQEAVkSGIHRTV		1
ADA	ADA	P00813	20q13.12	K225-ub	573760316	human	40.76	A_deaminase	VGSAEVVkEAVDILk		2
ADA	ADA	P00813	20q13.12	K232-ub	15383946	human	40.76	A_deaminase	kEAVDILkTERLGHG		3	4
ADA	ADA	P00813	20q13.12	K273-ub	573760318	human	40.76	A_deaminase	SYLTGAWkPDTEHAV		1
ADA	ADA	P00813	20q13.12	K284-ub	4332932	human	40.76	A_deaminase	EHAVIRLkNDQANys		4	15
ADA	ADA	P00813	20q13.12	K301-ub	41481611	human	40.76	A_deaminase	TDDPLIFkSTLDTDy		3
ADA	ADA	P00813	20q13.12	K312-ub	15383952	human	40.76	A_deaminase	DTDyQMTkRDMGFTE		3	3
ADA	ADA	P00813	20q13.12	K323-ub	15383958	human	40.76	A_deaminase	GFTEEEFkRLNINAA		3	4
ADA	ADA	P00813	20q13.12	K331-ub	15383943	human	40.76	A_deaminase	RLNINAAkSSFLPED		3	6
ADA	ADA	P00813	20q13.12	K340-ub	573760320	human	40.76	A_deaminase	SFLPEDEkRELLDLL		2
ADA2	ADA2	Q9NZK5	22q11.1	K40-ub	964495978	human	58.93		TRAHLLLkEKMMRLG		1
ADA2	ADA2	Q9NZK5	22q11.1	K55-ub	41484057	human	58.93	A_deaminase_N	GRLVLNTkEELANER		2
ADA2	ADA2	Q9NZK5	22q11.1	K67-ub	41484059	human	58.93	A_deaminase_N	NERLMTLkIAEMkEA		2
ADA2	ADA2	Q9NZK5	22q11.1	K72-ub	41484061	human	58.93	A_deaminase_N	TLkIAEMkEAMRTLI		2
ADA2	ADA2	Q9NZK5	22q11.1	K161-ub	573788824	human	58.93		RPSEKCSkWILLEDY		1
ADA2	ADA2	Q9NZK5	22q11.1	K267-ub	573788826	human	58.93	A_deaminase	HDEEWSVkTYQEVAQ		1
ADA2	ADA2	Q9NZK5	22q11.1	K275-ub	573788828	human	58.93	A_deaminase	TYQEVAQkFVETHPE		2
ADA2	ADA2	Q9NZK5	22q11.1	K287-ub	573788830	human	58.93	A_deaminase	HPEFIGIkIIYSDHR		1
ADA2	ADA2	Q9NZK5	22q11.1	K296-ub	41484063	human	58.93	A_deaminase	IYSDHRSkDVAVIAE		2
ADA2	ADA2	Q9NZK5	22q11.1	K346-ub	41484065	human	58.93	A_deaminase	EALMIPAkDGVkLPY		1
ADA2	ADA2	Q9NZK5	22q11.1	K350-ub	573788832	human	58.93	A_deaminase	IPAkDGVkLPYFFHA		2
ADA2	ADA2	Q9NZK5	22q11.1	K390-ub	41484067	human	58.93	A_deaminase	GHGFALSkHPAVRTy		2
ADA2	ADA2	Q9NZK5	22q11.1	K401-ub	41484069	human	58.93	A_deaminase	VRTysWKkDIPIEVC		3
ADA2	ADA2	Q9NZK5	22q11.1	K416-ub	573788834	human	58.93	A_deaminase	PISNQVLkLVSDLRN		1
ADAD2	ADAD2	Q8NCV1	16q24.1	K580-ub	964495980	human	61.76		PSKPLVGkFRN____		1
ADAL	ADAL	Q6DHV7	15q15.3	K92-ub	964495988	human	40.26		MVTKDVIkEFADDGV		1
ADAL	ADAL	Q6DHV7	15q15.3	K100-ub	964495982	human	40.26		EFADDGVkYLELRST		1
ADAL	ADAL	Q6DHV7	15q15.3	K157-ub	964495984	human	40.26		RGGPLVAkETVKLAE		1
ADAL	ADAL	Q6DHV7	15q15.3	K199-ub	964495986	human	40.26		LEPLLEAkKAGLKLA		1
ADAM10	ADAM10	O14672	15q21.3	K45-ub	573757126	human	84.14	Pep_M12B_propep	NVDSLHQkHQRAKRA		2
ADAM10	ADAM10	O14672	15q21.3	K166-ub	573757128	human	84.14		DDINYPHkYGPQGGC		1
ADAM10	ADAM10	O14672	15q21.3	K184-ub	573757130	human	84.14		SVFERMRkYQMTGVE		1
ADAM10	ADAM10	O14672	15q21.3	K284-ub	21128230	human	84.14	Reprolysin_2	INTTADEkDPTNPFR		1
ADAM10	ADAM10	O14672	15q21.3	K410-ub	573757132	human	84.14	Reprolysin_2	ESKNLGQkENGNYIM		1
ADAM10	ADAM10	O14672	15q21.3	K601-ub	573757134	human	84.14		CHVCCMKkMDPsTCA		1
ADAM10	ADAM10	O14672	15q21.3	K709-ub	964495990	human	84.14		HTPsSNPkLPPPkPL		1
ADAM10	ADAM10	O14672	15q21.3	K714-ub	54529928	human	84.14		NPkLPPPkPLPGtLk		1
ADAM10	ADAM10	O14672	15q21.3	K721-ub	12338468	human	84.14		kPLPGtLkRRRPPQP		4	1
ADAM15	ADAM15	Q13444	1q21.3	K58-ub	21128232	human	92.96	Pep_M12B_propep	DDLPIsLkkVLQTSL		2
ADAM15	ADAM15	Q13444	1q21.3	K59-ub	21128236	human	92.96	Pep_M12B_propep	DLPIsLkkVLQTSLP		2
ADAM15	ADAM15	Q13444	1q21.3	K72-ub	21128234	human	92.96	Pep_M12B_propep	LPEPLRIkLELDGDS		1
ADAM15	ADAM15	Q13444	1q21.3	K400-ub	573768156	human	92.96	Reprolysin	CSRRALEkALLDGMG		1
ADAM15	ADAM15	Q13444	1q21.3	K660-ub	15383967	human	92.96		GAQECRSkCHGHGVC		1	2
ADAM15	ADAM15	Q13444	1q21.3	K729-ub	15383964	human	92.96		HQRLCQLkGPTCQYR		3	5
ADAM15	ADAM15	Q13444	1q21.3	K814-ub	964495992	human	92.96		PKSQGPAkPPPPRkP		1
ADAM15	ADAM15	Q13444	1q21.3	K820-ub	964495994	human	92.96		AkPPPPRkPLPADPQ		1
ADAM15	ADAM15 iso11	Q13444-11		K465-ub	974164708	human	55.45		ALLARGTkSQGPAKP		1
ADAM15	ADAM15 iso12	Q13444-12		K769-ub	974164708	human	88.72		ALLARGTkSQGPAKP		1
ADAM15	ADAM15 iso2	Q13444-2		K759-ub	974164708	human	87.74		ALLARGTkSQGPAKP		1
ADAM15	ADAM15 iso5	Q13444-5		K759-ub	974164708	human	90.32		ALLARGTkAELADRP		1
ADAM15	ADAM15 iso8	Q13444-8		K759-ub	974164708	human	86.14		ALLARGTkAELADRP		1
ADAM19	ADAM19	Q9H013	5q33.3	K288-ub	573785472	human	105	Reprolysin	SFLSWRRkLLAQKYH		1
ADAM19	ADAM19	Q9H013	5q33.3	K734-ub	15489283	human	105		NNKLGQLkPSALPSk		1
ADAM19	ADAM19	Q9H013	5q33.3	K741-ub	63726238	human	105		kPSALPSkLRQQFSC		1
ADAM19	ADAM19	Q9H013	5q33.3	K766-ub	610815414	human	105		GHANPTFkLQtPQGK		1
ADAM19	ADAM19	Q9H013	5q33.3	K909-ub	12291950	human	105		VSPREALkVKAGTRG			1
ADAM19	ADAM19 iso2	Q9H013-2	5q33.3	K917-ub	603484536	human	100.85		AGGMISSkI______		1
ADAM20	ADAM20	O43506	14q24.2	K47-ub	15383970	human	81.6	Pep_M12B_propep	PEVVIPLkVISRGRG			1
ADAM21	ADAM21	Q9UKJ8	14q24.2	K47-ub	15383972	human	80.83	Pep_M12B_propep	PEVVIPLkVISRGRs			1
ADAM7	ADAM7	Q9H2U9	8p21.2	K34-ub	573785996	human	85.67	Pep_M12B_propep	QQLVRPKkLPLIQKR		1
ADAM9	ADAM9	Q13443	8p11.22	K85-ub	964496008	human	90.56		IIHLERNkDLLPEDF		1
ADAM9	ADAM9	Q13443	8p11.22	K392-ub	964495996	human	90.56		CSAEDFEkLTLNkGG		1
ADAM9	ADAM9	Q13443	8p11.22	K397-ub	964495998	human	90.56		FEkLTLNkGGNCLLN		1
ADAM9	ADAM9	Q13443	8p11.22	K450-ub	964496000	human	90.56		EGSTCKLksFAECAy		1
ADAM9	ADAM9	Q13443	8p11.22	K546-ub	964496002	human	90.56		CFIEVNSkGDRFGNC		1
ADAM9	ADAM9	Q13443	8p11.22	K561-ub	964496004	human	90.56		GFSGNEYkKCATGNA		1
ADAM9	ADAM9	Q13443	8p11.22	K741-ub	12246755	human	90.56		QtyEsDGkNQANPsR		5	8
ADAM9	ADAM9	Q13443	8p11.22	K781-ub	15383975	human	90.56		AVPtyAAkQPQQFPS		4	2
ADAM9	ADAM9	Q13443	8p11.22	K796-ub	964496006	human	90.56		RPPPPQPkVssQGNL		1
ADAMTS1	ADAMTS1	Q9UHI8	21q21.3	K735-ub	22065082	human	105.36	ADAM_spacer1	SGsVtSAkPGyHDII		1
ADAMTS17	ADAMTS17	Q8TE56	15q26.3	K419-ub	573778470	human	121.13	Reprolysin	IMSGEWVkGRNPSDL		1
ADAMTS5	ADAMTS5	Q9UNA0	21q21.3	K720-ub	21128238	human	101.72		GSKLQYDkCGVCGGD		1
ADAR	ADAR	P55265	1q21.3	K48-ub	27175483	human	136.07		LKQIEFLkGQLPEAP		3
ADAR	ADAR	P55265	1q21.3	K154-ub	964496016	human	136.07		LEELGEGkATTAHDL		1
ADAR	ADAR	P55265	1q21.3	K164-ub	41481615	human	136.07	z-alpha	TAHDLSGkLGtPKKE		2
ADAR	ADAR	P55265	1q21.3	K181-ub	964496018	human	136.07		RVLySLAkKGKLQkE		1
ADAR	ADAR	P55265	1q21.3	K187-ub	964496020	human	136.07		AkKGKLQkEAGtPPL		1
ADAR	ADAR	P55265	1q21.3	K302-ub	964496022	human	136.07		DMAEIKEkICDYLFN		1
ADAR	ADAR	P55265	1q21.3	K320-ub	964496024	human	136.07		SSALNLAkNIGLTkA		1
ADAR	ADAR	P55265	1q21.3	K326-ub	573765888	human	136.07	z-alpha	AkNIGLTkARDINAV		2
ADAR	ADAR	P55265	1q21.3	K358-ub	964496026	human	136.07		PIWHLTDkKRERMQI		1
ADAR	ADAR	P55265	1q21.3	K366-ub	15383978	human	136.07		KRERMQIkRNTNsVP			1
ADAR	ADAR	P55265	1q21.3	K384-ub	15383981	human	136.07		PAAIPETkRNAEFLT		3	1
ADAR	ADAR	P55265	1q21.3	K418-ub	964496028	human	136.07		NGQEPVIkLENRQEA		1
ADAR	ADAR	P55265	1q21.3	K433-ub	964496030	human	136.07		RPEPARLkPPVHyNG		1
ADAR	ADAR	P55265	1q21.3	K495-ub	12392659	human	136.07		PRCsPYKkLTECQLK		2	1
ADAR	ADAR	P55265	1q21.3	K558-ub	27175487	human	136.07	dsrm	AGsKKVAkQDAAMkA		1
ADAR	ADAR	P55265	1q21.3	K564-ub	573765890	human	136.07	dsrm	AkQDAAMkAMtILLE		2
ADAR	ADAR	P55265	1q21.3	K574-ub	59149208	human	136.07		tILLEEAkAkDsGkS	1	1
ADAR	ADAR	P55265	1q21.3	K576-ub	59149207	human	136.07		LLEEAkAkDsGkSEE	1
ADAR	ADAR	P55265	1q21.3	K580-ub	964496032	human	136.07		AkAkDsGkSEESSHy		1
ADAR	ADAR	P55265	1q21.3	K591-ub	41481619	human	136.07		SSHysTEkESEktAE		2
ADAR	ADAR	P55265	1q21.3	K595-ub	21128240	human	136.07		sTEkESEktAEsQtP		3
ADAR	ADAR	P55265	1q21.3	K613-ub	573765892	human	136.07		AtsFFsGksPVttLL		2
ADAR	ADAR	P55265	1q21.3	K625-ub	573765894	human	136.07	dsrm	tLLECMHkLGNsCEF		1
ADAR	ADAR	P55265	1q21.3	K637-ub	10840012	human	136.07	dsrm	CEFRLLskEGPAHEP		4	2
ADAR	ADAR	P55265	1q21.3	K665-ub	21128242	human	136.07	dsrm	PSVSAPSkkVAkQMA		1
ADAR	ADAR	P55265	1q21.3	K666-ub	15383983	human	136.07	dsrm	SVSAPSkkVAkQMAA			2
ADAR	ADAR	P55265	1q21.3	K669-ub	573765896	human	136.07	dsrm	APSkkVAkQMAAEEA		2
ADAR	ADAR	P55265	1q21.3	K712-ub	964496034	human	136.07		LEsMMPNkVRkIGEL		1
ADAR	ADAR	P55265	1q21.3	K715-ub	573765898	human	136.07		MMPNkVRkIGELVRy		1
ADAR	ADAR	P55265	1q21.3	K745-ub	964496036	human	136.07		HGFAAEFkLVDQSGP		1
ADAR	ADAR	P55265	1q21.3	K757-ub	22065085	human	136.07	dsrm	SGPPHEPkFVYQAkV		5
ADAR	ADAR	P55265	1q21.3	K763-ub	41481623	human	136.07	dsrm	PkFVYQAkVGGRWFP		4
ADAR	ADAR	P55265	1q21.3	K781-ub	573765900	human	136.07	dsrm	AHSKKQGkQEAADAA		2
ADAR	ADAR	P55265	1q21.3	K798-ub	41481627	human	136.07		VLIGENEkAERMGFT		4
ADAR	ADAR	P55265	1q21.3	K831-ub	63726240	human	136.07		RsPEAQPkTLPLTGS		1
ADAR	ADAR	P55265	1q21.3	K895-ub	964496038	human	136.07		GTGNRCVkGDSLSLk		1
ADAR	ADAR	P55265	1q21.3	K936-ub	41481631	human	136.07	A_deamin	KYNSQTAkDSIFEPA		2
ADAR	ADAR	P55265	1q21.3	K944-ub	964496040	human	136.07		DSIFEPAkGGEkLQI		1
ADAR	ADAR	P55265	1q21.3	K948-ub	964496042	human	136.07		EPAkGGEkLQIKKTV		1
ADAR	ADAR	P55265	1q21.3	K996-ub	573765902	human	136.07	A_deamin	YPVFENPkQGKLRTk		2
ADAR	ADAR	P55265	1q21.3	K1003-ub	964496010	human	136.07		kQGKLRTkVENGEGT		1
ADAR	ADAR	P55265	1q21.3	K1115-ub	573765904	human	136.07	A_deamin	RVsIYDskRQSGKTK		3
ADAR	ADAR	P55265	1q21.3	K1196-ub	610815416	human	136.07	A_deamin	ARDYETAkNYFKKGL		2
ADAR	ADAR	P55265	1q21.3	K1214-ub	964496012	human	136.07		GYGNWISkPQEEkNF		1
ADAR	ADAR	P55265	1q21.3	K1219-ub	964496014	human	136.07		ISkPQEEkNFYLCPV		1
ADARB2	ADARB2	Q9NS39	10p15.3	K70-ub	964496044	human	80.62		STSSAEVkENRNVGN		1
ADAT1	ADAT1	Q9BUB4	16q23.1	K69-ub	573783132	human	55.39	A_deamin	VsMGTGtkCIGQsKM		1
ADAT1	ADAT1	Q9BUB4	16q23.1	K122-ub	964496046	human	55.39		IFVPGTQkGVWkLRR		1
ADAT1	ADAT1	Q9BUB4	16q23.1	K126-ub	12410526	human	55.39	A_deamin	GTQkGVWkLRRDLIF			1
ADAT1	ADAT1	Q9BUB4	16q23.1	K252-ub	573783134	human	55.39	A_deamin	RIAPGSAkVIDVYRT		1
ADAT1	ADAT1	Q9BUB4	16q23.1	K357-ub	964496048	human	55.39		QNVSALPkGFGVQEL		1
ADAT1	ADAT1	Q9BUB4	16q23.1	K365-ub	12319953	human	55.39	A_deamin	GFGVQELkILQSDLL		7	15
ADAT1	ADAT1	Q9BUB4	16q23.1	K422-ub	964496050	human	55.39		FPQGTTKkTIGSLQA		1
ADAT1	ADAT1	Q9BUB4	16q23.1	K470-ub	964496052	human	55.39		LDTYQEYkEAASSYQ		1
ADAT2	ADAT2	Q7Z6V5	6q24.2	K172-ub	964496054	human	21.05		EMLKTFYkQENPNAP		1
ADAT3	ADAT3	Q96EY9	19p13.3	K61-ub	964496056	human	38.07		RQTSRLLkEVSALHP		1
ADCK1	ADCK1	Q86TW2	14q24.3	K183-ub	964496058	human	60.58		DGRTVAVkVQHPKVR		1
ADCK1	ADCK1	Q86TW2	14q24.3	K225-ub	964496060	human	60.58		WLVDEAKkNLPLELD		1
ADCK2	ADCK2	Q7Z695	7q34	K280-ub	41481635	human	68.98		LERLLLPkADLVGSN		2
COQ8A	ADCK3	Q8NI60	1q42.13	K246-ub	22070900	human	71.95		sEDPSGKkAVLGSSP		2
COQ8A	ADCK3	Q8NI60	1q42.13	K295-ub	22070903	human	71.95		FINPHLAkIFERVRQ		1
COQ8A	ADCK3	Q8NI60	1q42.13	K310-ub	22065094	human	71.95		SADFMPLkQMMkTLN		1
COQ8A	ADCK3	Q8NI60	1q42.13	K314-ub	22065091	human	71.95		MPLkQMMkTLNNDLG		1
COQ8A	ADCK3	Q8NI60	1q42.13	K327-ub	22065088	human	71.95	ABC1	LGPNWRDkLEYFEER		2
COQ8A	ADCK3	Q8NI60	1q42.13	K642-ub	22065097	human	71.95		EAYSNYCkRQAQQ__		1
COQ8B	ADCK4	Q96D53	19q13.2	K424-ub	22070906	human	60.07		LQKSRDLkFLTGFET		2
ADCY1	ADCY1	Q08828	7p12.3	K293-ub	27175503	human	123.44		PPERIFHkIYIQRHD		1
ADCY2	ADCY2	Q08462	5p15.31	K937-ub	573767202	human	123.6	Guanylate_cyc	PKFsGVEkIKTIGST		1
ADCY2	ADCY2	Q08462	5p15.31	K1015-ub	22070909	human	123.6	Guanylate_cyc	AGVIGAQkPQYDIWG		2
ADCY3	ADCY3	O60266	2p23.3	K293-ub	27175535	human	128.96	AC_N	HVADEMLkDMKKDES		1
ADCY3	ADCY3	O60266	2p23.3	K357-ub	964496064	human	128.96		RFDKLAAkYHQLRIK		1
ADCY3	ADCY3	O60266	2p23.3	K406-ub	603484538	human	128.96	Guanylate_cyc	SYVREKTktGVDMRV		1
ADCY3	ADCY3	O60266	2p23.3	K428-ub	21128250	human	128.96	Guanylate_cyc	LGGVLGQkRWQYDVW		3
ADCY3	ADCY3	O60266	2p23.3	K485-ub	964496066	human	128.96		RCDYLEEkGIETYLI		1
ADCY3	ADCY3	O60266	2p23.3	K547-ub	964496068	human	128.96		SSGSTSEkPEEQDAQ		1
ADCY3	ADCY3	O60266	2p23.3	K878-ub	21128244	human	128.96		KIEVHDQkERVYEMR		2
ADCY3	ADCY3	O60266	2p23.3	K1001-ub	21128248	human	128.96	Guanylate_cyc	NGFASSNkEDKSERE		1
ADCY3	ADCY3	O60266	2p23.3	K1046-ub	21128246	human	128.96	Guanylate_cyc	MLRIGMNkGGVLAGV		2
ADCY3	ADCY3	O60266	2p23.3	K1111-ub	22070915	human	128.96	Guanylate_cyc	GPIFVKGkGELLTFF		1
ADCY3	ADCY3	O60266	2p23.3	K1120-ub	22070912	human	128.96	Guanylate_cyc	ELLTFFLkGRDkLAT		1
ADCY3	ADCY3	O60266	2p23.3	K1124-ub	964496062	human	128.96		FFLkGRDkLATFPNG		1
ADCY4	ADCY4	Q8NFM4	14q12	K267-ub	12350419	human	119.79	Guanylate_cyc	NFHSLYVkRHQGVSV		1	1
ADCY4	ADCY4	Q8NFM4	14q12	K923-ub	573777746	human	119.79	Guanylate_cyc	PKFsGVEkIKTIGST		1
ADCY4	ADCY4	Q8NFM4	14q12	K1001-ub	22070918	human	119.79	Guanylate_cyc	AGVIGAQkPQYDIWG		2
ADCY5	ADCY5	O95622	3q21.1	K1193-ub	22070921	human	138.91	Guanylate_cyc	AGVIGARkPQYDIWG		2
ADCY6	ADCY6	O43306	12q13.12	K16-ub	964496070	human	130.62		VPKVDERkTAWGERN		1
ADCY6	ADCY6	O43306	12q13.12	K80-ub	603484540	human	130.62	AC_N	RGGPGKGkELGLRAV		1
ADCY6	ADCY6	O43306	12q13.12	K129-ub	22070924	human	130.62	AC_N	LVQVFQSkQFRSAKL		1
ADCY6	ADCY6	O43306	12q13.12	K568-ub	27175555	human	130.62		EEKAMLAkLQRtRAN		2
ADCY6	ADCY6	O43306	12q13.12	K934-ub	27175567	human	130.62		KLQATGEkEEMEELQ		2
ADCY7	ADCY7	P51828	16q12.1	K214-ub	41481638	human	120.31	AC_N	DLFTYTVkCIQIRRK		1
ADCY7	ADCY7	P51828	16q12.1	K273-ub	12350231	human	120.31	Guanylate_cyc	NFHSLYVkRHQNVSI		1	1
ADCY7	ADCY7	P51828	16q12.1	K316-ub	41481641	human	120.31	Guanylate_cyc	GKFDQIAkANECMRI		3
ADCY7	ADCY7	P51828	16q12.1	K324-ub	573765230	human	120.31	Guanylate_cyc	ANECMRIkILGDCYY		1
ADCY7	ADCY7	P51828	16q12.1	K349-ub	573765232	human	120.31	Guanylate_cyc	THARNCVkMGLDMCQ		1
ADCY7	ADCY7	P51828	16q12.1	K359-ub	573765234	human	120.31	Guanylate_cyc	LDMCQAIkQVREAtG		1
ADCY7	ADCY7	P51828	16q12.1	K389-ub	573765236	human	120.31	Guanylate_cyc	CGVIGLRkWQYDVWS		1
ADCY7	ADCY7	P51828	16q12.1	K422-ub	394794502	human	120.31	Guanylate_cyc	HITEATLkHLDkAYE		2
ADCY7	ADCY7	P51828	16q12.1	K426-ub	41481644	human	120.31	Guanylate_cyc	ATLkHLDkAYEVEDG		3
ADCY7	ADCY7	P51828	16q12.1	K443-ub	22070927	human	120.31	Guanylate_cyc	QQRDPYLkEMNIRTY		4
ADCY7	ADCY7	P51828	16q12.1	K477-ub	573765238	human	120.31		PKGDAALkMRASVRM		1
ADCY7	ADCY7	P51828	16q12.1	K579-ub	12407411	human	120.31	DUF1053	FGSIFLEkGFEREYR		1	4
ADCY7	ADCY7	P51828	16q12.1	K833-ub	41481647	human	120.31		LWKKKFKkEHEEFET		3
ADCY7	ADCY7	P51828	16q12.1	K899-ub	41481650	human	120.31	Guanylate_cyc	yTECDVNkEGLECLR		1
ADCY7	ADCY7	P51828	16q12.1	K929-ub	573765240	human	120.31	Guanylate_cyc	PKFsGVEkIKTIGST		1
ADCY7	ADCY7	P51828	16q12.1	K1006-ub	22070930	human	120.31	Guanylate_cyc	AGVIGARkPQYDIWG		2
ADCY7	ADCY7	P51828	16q12.1	K1073-ub	573765242	human	120.31		FVCTDTAkFQGLGLN		1
ADCY9	ADCY9	O60503	16p13.3	K35-ub	603484542	human	150.7		VRVKINPkQLssNSH		2
ADCY9	ADCY9	O60503	16p13.3	K321-ub	964496078	human	150.7		GQSIMHGkDLEVEkA		1
ADCY9	ADCY9	O60503	16p13.3	K327-ub	27175578	human	150.7		GkDLEVEkALkERMI		1
ADCY9	ADCY9	O60503	16p13.3	K348-ub	964496080	human	150.7		IIADDLMkQGDEEsE		1
ADCY9	ADCY9	O60503	16p13.3	K377-ub	964496082	human	150.7		KKKSSIQkAPIAFRP		1
ADCY9	ADCY9	O60503	16p13.3	K480-ub	964496084	human	150.7		IEQFCQEkKEMVNMR		1
ADCY9	ADCY9	O60503	16p13.3	K537-ub	964496086	human	150.7		HISEATAkYLDDRYE		1
ADCY9	ADCY9	O60503	16p13.3	K564-ub	15383986	human	150.7	Guanylate_cyc	SVVADQLkGLKTYLI		2	1
ADCY9	ADCY9	O60503	16p13.3	K622-ub	22070933	human	150.7		SDLAQTVkTFDNLkT		3
ADCY9	ADCY9	O60503	16p13.3	K628-ub	603484544	human	150.7		VkTFDNLkTCPsCGI		1
ADCY9	ADCY9	O60503	16p13.3	K671-ub	964496088	human	150.7		ASGGPNPkTQNGLLs		1
ADCY9	ADCY9	O60503	16p13.3	K684-ub	964496090	human	150.7		LsPPQEEkLTNsQTs		1
ADCY9	ADCY9	O60503	16p13.3	K699-ub	27175594	human	150.7		LCEILQEkGRWAGVs		1
ADCY9	ADCY9	O60503	16p13.3	K723-ub	27175582	human	150.7		RFKNIREkTDAHFVD		2
ADCY9	ADCY9	O60503	16p13.3	K773-ub	27175598	human	150.7		SYQEEVIkNSPVKTF		1
ADCY9	ADCY9	O60503	16p13.3	K1098-ub	7398404	human	150.7	Guanylate_cyc	DFDELLSkPDYSSIE		1
ADCY9	ADCY9	O60503	16p13.3	K1218-ub	21128252	human	150.7	Guanylate_cyc	EsYRVLskMGyDFDy		3
ADCY9	ADCY9	O60503	16p13.3	K1302-ub	964496072	human	150.7		SDSSTQAkDAHLsPK		1
ADCY9	ADCY9	O60503	16p13.3	K1330-ub	964496074	human	150.7		RFGKAIEkDDCDETG		1
ADCY9	ADCY9	O60503	16p13.3	K1346-ub	964496076	human	150.7		EEANELTkLNVsKsV		1
ADD1	ADD1	P35611	4p16.3	K21-ub	27175602	human	80.96		PPtTAPHkERyFDrV		3
ADD1	ADD1	P35611	4p16.3	K55-ub	21128256	human	80.96		DFNMMEQkKRVsMIL		1
ADD1	ADD1	P35611	4p16.3	K140-ub	21128254	human	80.96		SDSIAYDkGEkLLRC		2
ADD1	ADD1	P35611	4p16.3	K143-ub	573763546	human	80.96		IAYDkGEkLLRCkLA		1
ADD1	ADD1	P35611	4p16.3	K148-ub	27175606	human	80.96	Aldolase_II	GEkLLRCkLAAFYRL		1
ADD1	ADD1	P35611	4p16.3	K288-ub	27175610	human	80.96	Aldolase_II	EEKVLIQkNLGPKSK		1
ADD1	ADD1	P35611	4p16.3	K348-ub	21128258	human	80.96		LVLLNPEkYKAKsRs		1
ADD1	ADD1	P35611	4p16.3	K406-ub	964496092	human	80.96		ALREKSKkYsDVEVP		1
ADD1	ADD1	P35611	4p16.3	K439-ub	964496094	human	80.96		PLRHsFQkQQREKtR		1
ADD1	ADD1	P35611	4p16.3	K515-ub	964496096	human	80.96		EQNLQDIkTAGPQSQ		1
ADD3	ADD3	Q9UEY8	10q25.1-q25.2	K21-ub	27175634	human	79.15		PPPsMPHkERYFDrI		2
ADD3	ADD3	Q9UEY8	10q25.1-q25.2	K280-ub	41481653	human	79.15	Aldolase_II	EERIQLQkVLGPSCK		4
ADD3	ADD3	Q9UEY8	10q25.1-q25.2	K426-ub	27175630	human	79.15		tVPLsPLkyMAQRQQ		2
ADD3	ADD3	Q9UEY8	10q25.1-q25.2	K448-ub	22070936	human	79.15		NsPNtyMkVNVPEEs		1
ADD3	ADD3	Q9UEY8	10q25.1-q25.2	K504-ub	964496098	human	79.15		NPNEVLEkRNKIREQ		1
ADH5	ADH5	P11766	4q23	K7-ub	41481657	human	39.72		_MANEVIkCkAAVAW		2
ADH5	ADH5	P11766	4q23	K9-ub	27175736	human	39.72		ANEVIkCkAAVAWEA		2
ADH5	ADH5	P11766	4q23	K18-ub	27175733	human	39.72		AVAWEAGkPLsIEEI		2
ADH5	ADH5	P11766	4q23	K31-ub	964496100	human	39.72		EIEVAPPkAHEVRIK		1
ADH5	ADH5	P11766	4q23	K84-ub	27175748	human	39.72	ADH_N	GEGVTKLkAGDTVIP		3
ADH5	ADH5	P11766	4q23	K101-ub	573761426	human	39.72	ADH_N	IPQCGECkFCLNPkT		2
ADH5	ADH5	P11766	4q23	K107-ub	27175739	human	39.72	ADH_N	CkFCLNPkTNLCQkI		4
ADH5	ADH5	P11766	4q23	K113-ub	22070942	human	39.72	ADH_N	PkTNLCQkIRVTQGk		3
ADH5	ADH5	P11766	4q23	K120-ub	10839312	human	39.72	ADH_N	kIRVTQGkGLMPDGt		3	2
ADH5	ADH5	P11766	4q23	K226-ub	27175742	human	39.72	ADH_zinc_N	IIGVDINkDkFARAk		2
ADH5	ADH5	P11766	4q23	K228-ub	27175745	human	39.72	ADH_zinc_N	GVDINkDkFARAkEF		2
ADH5	ADH5	P11766	4q23	K233-ub	22070939	human	39.72	ADH_zinc_N	kDkFARAkEFGATEC		2
ADH5	ADH5	P11766	4q23	K315-ub	27175757	human	39.72	ADH_zinc_N	LVTGRTWkGTAFGGW		2
ADH5	ADH5	P11766	4q23	K323-ub	15383989	human	39.72	ADH_zinc_N	GTAFGGWksVESVPk		5	2
ADH5	ADH5	P11766	4q23	K330-ub	27175754	human	39.72	ADH_zinc_N	ksVESVPkLVSEYMS		1
ADH5	ADH5	P11766	4q23	K338-ub	27175751	human	39.72		LVSEYMSkKIkVDEF		1
ADH5	ADH5	P11766	4q23	K341-ub	964496102	human	39.72		EYMSkKIkVDEFVtH		1
ADH5	ADH5	P11766	4q23	K357-ub	964496104	human	39.72		LsFDEINkAFELMHS		1
ADH5	ADH5	P11766	4q23	K366-ub	22070945	human	39.72		FELMHSGkSIRTVVK		4
ADI1	ADI1	Q9BV57	2p25.3	K40-ub	486693	human	21.5	ARD	RLGVLYWkLDADkyE		2	2
ADI1	ADI1	Q9BV57	2p25.3	K45-ub	573783198	human	21.5	ARD	YWkLDADkyENDPEL		2
ADI1	ADI1	Q9BV57	2p25.3	K54-ub	573783200	human	21.5	ARD	ENDPELEkIRRERNY		2
ADI1	ADI1	Q9BV57	2p25.3	K73-ub	41481661	human	21.5	ARD	IITICKDkLPNYEEk		3
ADI1	ADI1	Q9BV57	2p25.3	K80-ub	964496106	human	21.5		kLPNYEEkIKMFYEE		1
ADI1	ADI1	Q9BV57	2p25.3	K110-ub	41481664	human	21.5	ARD	GyFDVRDkEDQWIRI		3
ADI1	ADI1	Q9BV57	2p25.3	K121-ub	573783202	human	21.5	ARD	WIRIFMEkGDMVTLP		1
ADI1	ADI1	Q9BV57	2p25.3	K140-ub	41481667	human	21.5	ARD	HRFTVDEkNYTkAMR		2
ADI1	ADI1	Q9BV57	2p25.3	K144-ub	10840796	human	21.5	ARD	VDEkNYTkAMRLFVG			1
ADI1	ADI1	Q9BV57	2p25.3	K173-ub	15383992	human	21.5		EARGQYVkFLAQTA_		1	2
ADIPOR1	ADIPOR1	Q96A54	1q32.1	K37-ub	964496108	human	42.62		LGPLLEEkGKRVIAN		1
ADIPOR1	ADIPOR1	Q96A54	1q32.1	K79-ub	573780140	human	42.62		QAHHAMEkMEEFVyk		2
ADIPOR1	ADIPOR1	Q96A54	1q32.1	K86-ub	22070948	human	42.62		kMEEFVykVWEGRWR		1
ADIPOR1	ADIPOR1	Q96A54	1q32.1	K126-ub	27175763	human	42.62		PSFRACFkSIFRIHT		1
ADIPOR2	ADIPOR2	Q86V24	12p13.33	K23-ub	964496110	human	43.88		EPDIRLRkGHQLDGT		1
ADIPOR2	ADIPOR2	Q86V24	12p13.33	K56-ub	964496112	human	43.88		SVLSSHHkKSSEEHE		1
ADIPOR2	ADIPOR2	Q86V24	12p13.33	K90-ub	964496114	human	43.88		QAHHAMEkMEEFVCk		1
ADIPOR2	ADIPOR2	Q86V24	12p13.33	K97-ub	27175769	human	43.88		kMEEFVCkVWEGRWR		1
ADIPOR2	ADIPOR2	Q86V24	12p13.33	K116-ub	573775028	human	43.88		DVLPDWLkDNDFLLH		1
ADIPOR2	ADIPOR2	Q86V24	12p13.33	K137-ub	27175766	human	43.88		PSFRACFkSIFRIHT		1
ADIRF	ADIRF	Q15847	10q23.2	K48-ub	21129134	human	7.85		KAMDQLAkTtQETID		1
ADIRF	ADIRF	Q15847	10q23.2	K56-ub	21129138	human	7.85		TtQETIDktANQAsD		1
ADIRF	ADIRF	Q15847	10q23.2	K70-ub	21129136	human	7.85		DtFsGIGkkFGLLK_		2
ADK	ADK	P55263	10q22.2|10q11-q24	K42-ub	964496122	human	40.55		DISAVVDkDFLDkYS		1
ADK	ADK	P55263	10q22.2|10q11-q24	K47-ub	27175772	human	40.55	PfkB	VDkDFLDkYSLkPND		1
ADK	ADK	P55263	10q22.2|10q11-q24	K51-ub	21128262	human	40.55	PfkB	FLDkYSLkPNDQILA		2
ADK	ADK	P55263	10q22.2|10q11-q24	K61-ub	27175790	human	40.55	PfkB	DQILAEDkHkELFDE		1
ADK	ADK	P55263	10q22.2|10q11-q24	K63-ub	27175784	human	40.55	PfkB	ILAEDkHkELFDELV		1
ADK	ADK	P55263	10q22.2|10q11-q24	K71-ub	21128260	human	40.55	PfkB	ELFDELVkKFKVEyH		2
ADK	ADK	P55263	10q22.2|10q11-q24	K111-ub	3936573	human	40.55	PfkB	FGCIGIDkFGEILkR		1
ADK	ADK	P55263	10q22.2|10q11-q24	K117-ub	27175778	human	40.55	PfkB	DkFGEILkRKAAEAH		3
ADK	ADK	P55263	10q22.2|10q11-q24	K162-ub	27175787	human	40.55	PfkB	LAAANCYkKEkHLDL		1
ADK	ADK	P55263	10q22.2|10q11-q24	K165-ub	27175775	human	40.55	PfkB	ANCYkKEkHLDLEkN		1
ADK	ADK	P55263	10q22.2|10q11-q24	K171-ub	964496116	human	40.55		EkHLDLEkNWMLVEK		1
ADK	ADK	P55263	10q22.2|10q11-q24	K256-ub	3936578	human	40.55	PfkB	REQGFETkDIkEIAK		4
ADK	ADK	P55263	10q22.2|10q11-q24	K259-ub	964496118	human	40.55		GFETkDIkEIAKkTQ		1
ADK	ADK	P55263	10q22.2|10q11-q24	K264-ub	964496120	human	40.55		DIkEIAKkTQALPkM		1
ADM	ADM	P35318	11p15.4	K140-ub	8103994	human	20.42	Calc_CGRP_IAPP	DNVAPRSkISPQGyG			3
ADNP	ADNP	Q9H2P0	20q13.13	K32-ub	964496128	human	123.56		DIGLEYCkEHIEDFk		1
ADNP	ADNP	Q9H2P0	20q13.13	K39-ub	964496130	human	123.56		kEHIEDFkQFEPNDF		1
ADNP	ADNP	Q9H2P0	20q13.13	K65-ub	964496138	human	123.56		LWDPSLTkNQDYRTK		1
ADNP	ADNP	Q9H2P0	20q13.13	K126-ub	22070951	human	123.56		KTLETHIkIFHAPNA		1
ADNP	ADNP	Q9H2P0	20q13.13	K144-ub	964496126	human	123.56		SSSLSTFkDKNKNDG		1
ADNP	ADNP	Q9H2P0	20q13.13	K427-ub	964496132	human	123.56		VLGQssSkPAAAATG		1
ADNP	ADNP	Q9H2P0	20q13.13	K445-ub	964496134	human	123.56		GNTSSTQkWKICTIC		1
ADNP	ADNP	Q9H2P0	20q13.13	K616-ub	964496136	human	123.56		PQAAVPykKDVGkTL		1
ADNP	ADNP	Q9H2P0	20q13.13	K621-ub	41481670	human	123.56		PykKDVGkTLCPLCF		2
ADNP	ADNP	Q9H2P0	20q13.13	K692-ub	964496140	human	123.56		VHCRGVGkTQNGQDK		1
ADNP	ADNP	Q9H2P0	20q13.13	K716-ub	41481674	human	123.56		sPSLAPVkRTyEQME		4
ADNP	ADNP	Q9H2P0	20q13.13	K731-ub	964496142	human	123.56		FPLLKKRkLDDDsDs		1
ADNP	ADNP	Q9H2P0	20q13.13	K757-ub	964496144	human	123.56		VVLALDPkGHEDDSY		1
ADNP	ADNP	Q9H2P0	20q13.13	K768-ub	964496146	human	123.56		DDSYEARksFLtkyF		1
ADNP	ADNP	Q9H2P0	20q13.13	K773-ub	22070954	human	123.56	Homeobox	ARksFLtkyFNkQPY		1
ADNP	ADNP	Q9H2P0	20q13.13	K777-ub	22070957	human	123.56	Homeobox	FLtkyFNkQPYPTRR		2
ADNP	ADNP	Q9H2P0	20q13.13	K807-ub	573785974	human	123.56	Homeobox	IASHFsNkRKKCVRD		3
ADNP	ADNP	Q9H2P0	20q13.13	K914-ub	964496148	human	123.56		NPEEHVLkVIPEDAs		1
ADNP	ADNP	Q9H2P0	20q13.13	K935-ub	964496150	human	123.56		DQkEDGSkYETIHLT		1
ADNP	ADNP	Q9H2P0	20q13.13	K1042-ub	964496124	human	123.56		kVEGFWSkDQSQWKN		1
ADNP2	ADNP2	Q6IQ32	18q23	K39-ub	964496160	human	122.83		KELLKDLkGFDPGEk		1
ADNP2	ADNP2	Q6IQ32	18q23	K46-ub	964496162	human	122.83		kGFDPGEkYFHNTSW		1
ADNP2	ADNP2	Q6IQ32	18q23	K89-ub	573772682	human	122.83		TKVLTSFkNHLHRYH		2
ADNP2	ADNP2	Q6IQ32	18q23	K199-ub	21128264	human	122.83		EEMGEQPkTNDTVSI		1
ADNP2	ADNP2	Q6IQ32	18q23	K208-ub	964496156	human	122.83		NDTVSIEkIPPPDKY		1
ADNP2	ADNP2	Q6IQ32	18q23	K246-ub	573772684	human	122.83		IHRDLENkLRSVISE		2
ADNP2	ADNP2	Q6IQ32	18q23	K256-ub	573772686	human	122.83		SVISEHIkRTGLLkQ		1
ADNP2	ADNP2	Q6IQ32	18q23	K262-ub	964496158	human	122.83		IkRTGLLkQTHIAPK		1
ADNP2	ADNP2	Q6IQ32	18q23	K731-ub	573772688	human	122.83		GEKLEPEkLAACAPF		2
ADNP2	ADNP2	Q6IQ32	18q23	K740-ub	573772690	human	122.83		AACAPFLkWMREKTV		1
ADNP2	ADNP2	Q6IQ32	18q23	K858-ub	964496164	human	122.83		SLVPVYVkVRPQAEG		1
ADNP2	ADNP2	Q6IQ32	18q23	K872-ub	21128268	human	122.83		GtPGsTGkRVSTCPF		4
ADNP2	ADNP2	Q6IQ32	18q23	K909-ub	964496166	human	122.83		PTVHtVLksPAFKCI		1
ADNP2	ADNP2	Q6IQ32	18q23	K979-ub	573772692	human	122.83		SSFsVKRkLPDGHLG		2
ADNP2	ADNP2	Q6IQ32	18q23	K1018-ub	573772694	human	122.83		VTSVVPFkRQRNEsR		2
ADNP2	ADNP2	Q6IQ32	18q23	K1032-ub	21128266	human	122.83		RtEGPIVkDEALQIL		3
ADNP2	ADNP2	Q6IQ32	18q23	K1044-ub	964496152	human	122.83		QILALDPkKyEGRsy		1
ADNP2	ADNP2	Q6IQ32	18q23	K1055-ub	573772696	human	122.83		GRsyEEKkQFLkDyF		1
ADNP2	ADNP2	Q6IQ32	18q23	K1059-ub	573772698	human	122.83		EEKkQFLkDyFHKKP		2
ADNP2	ADNP2	Q6IQ32	18q23	K1093-ub	41481678	human	122.83		DVASFFGkRRYICMK		3
ADNP2	ADNP2	Q6IQ32	18q23	K1119-ub	964496154	human	122.83		GFDMSELkNVKHRLN		1
ADO	ADO	Q96SZ5	10q21.3	K55-ub	15489289	human	29.75		PENLSKLksLLTQLR		2
ADO	ADO	Q96SZ5	10q21.3	K232-ub	964496168	human	29.75		VLEPVRPkEASSSAC		1
ADORA2B	ADORA2B	P29275	17p12	K204-ub	15383995	human	36.33	7tm_1	IMLVIYIkIFLVACR			2
ADPGK	ADPGK	Q9BRR6	15q24.1	K104-ub	573782876	human	54.09	ADP_PFK_GK	GLSPGNGkDHSILHS		1
ADPGK	ADPGK	Q9BRR6	15q24.1	K125-ub	573782878	human	54.09	ADP_PFK_GK	AFIHFMGkGAAAERF		1
ADPGK	ADPGK	Q9BRR6	15q24.1	K136-ub	964496170	human	54.09		AERFFSDkETFHDIA		1
ADPGK	ADPGK	Q9BRR6	15q24.1	K166-ub	964496172	human	54.09		NAALIGQkFAANSDL		1
ADPGK	ADPGK	Q9BRR6	15q24.1	K450-ub	573782880	human	54.09	ADP_PFK_GK	RIVLNPNkPVVEWHR		1
ADPRHL1	ADPRHL1	Q8NDY3	13q34	K338-ub	964496174	human	40.1		QDLEDKEkLEDLGAA		1
ADPRHL2	ADPRHL2	Q9NX46	1p34.3	K92-ub	573788444	human	38.95	ADP_ribosyl_GH	LVQSLLAkEAFDEVD		1
ADPRHL2	ADPRHL2	Q9NX46	1p34.3	K109-ub	964496176	human	38.95		HRFAQEYkKDPDRGY		1
ADPRHL2	ADPRHL2	Q9NX46	1p34.3	K131-ub	573788446	human	38.95	ADP_ribosyl_GH	FKKLLNPkCRDVFEP		2
ADPRHL2	ADPRHL2	Q9NX46	1p34.3	K146-ub	573788448	human	38.95	ADP_ribosyl_GH	ARAQFNGkGSYGNGG		2
ADPRHL2	ADPRHL2	Q9NX46	1p34.3	K172-ub	573788450	human	38.95	ADP_ribosyl_GH	SSVQDVQkFARLSAQ		1
ADPRHL2	ADPRHL2	Q9NX46	1p34.3	K248-ub	573788452	human	38.95	ADP_ribosyl_GH	PYSSRLKkIGELLDQ		1
ADPRM	ADPRM	Q3LIE5	17p13.1	K125-ub	964496178	human	39.53		REYLTHSkLNTkFLE		1
ADPRM	ADPRM	Q3LIE5	17p13.1	K129-ub	964496180	human	39.53		THSkLNTkFLEDQIV		1
ADRA1A	ADRA1A	P35348	8p21.2	K239-ub	15383998	human	51.49	7tm_1	VtLRIHRkNAPAGGs			1
ADRA1A	ADRA1A	P35348	8p21.2	K252-ub	15384001	human	51.49	7tm_1	GsGMAsAkTkTHFsV			1
ADRA1A	ADRA1A	P35348	8p21.2	K254-ub	15384004	human	51.49	7tm_1	GMAsAkTkTHFsVRL			1
ADRM1	ADRM1	Q16186	20q13.33	K21-ub	486751	human	42.15		GsRGAsNkyLVEFrA		10	44
ADRM1	ADRM1	Q16186	20q13.33	K34-ub	486668	human	42.15	Proteasom_Rpn13	rAGKMsLkGTtVtPD		13	121
ADRM1	ADRM1	Q16186	20q13.33	K42-ub	4953954	human	42.15	Proteasom_Rpn13	GTtVtPDkRKGLVYI		3	24
ADRM1	ADRM1	Q16186	20q13.33	K62-ub	12312910	human	42.15	Proteasom_Rpn13	SLIHFCWkDRTSGNV		4	9
ADRM1	ADRM1	Q16186	20q13.33	K83-ub	10838604	human	42.15	Proteasom_Rpn13	FPDDCEFkRVPQCPS		4	51
ADRM1	ADRM1	Q16186	20q13.33	K97-ub	12256983	human	42.15	Proteasom_Rpn13	SGRVYVLkFKAGSKR			2
ADRM1	ADRM1	Q16186	20q13.33	K113-ub	964496182	human	42.15		FFWMQEPkTDQDEEH		1
ADRM1	ADRM1	Q16186	20q13.33	K371-ub	610815418	human	42.15	RPN13_C	EAVEAANkGDVEAFA		1
ADRM1	ADRM1	Q16186	20q13.33	K379-ub	21128270	human	42.15	RPN13_C	GDVEAFAkAMQNNAk		3
ADRM1	ADRM1	Q16186	20q13.33	K386-ub	15384007	human	42.15		kAMQNNAkPEQkEGD		2	4
ADRM1	ADRM1	Q16186	20q13.33	K390-ub	12249331	human	42.15		NNAkPEQkEGDTkDk		2	21
ADRM1	ADRM1	Q16186	20q13.33	K395-ub	10842580	human	42.15		EQkEGDTkDkkDEEE		1	1
ADRM1	ADRM1	Q16186	20q13.33	K397-ub	15384010	human	42.15		kEGDTkDkkDEEEDM		1	1
ADRM1	ADRM1	Q16186	20q13.33	K398-ub	12256988	human	42.15		EGDTkDkkDEEEDMs		1	6
ADSL	ADSL	P30566	22q13.1	K75-ub	21128276	human	54.89	Lyase_1	NLENIDFkMAAEEEk		4
ADSL	ADSL	P30566	22q13.1	K134-ub	41481682	human	54.89	Lyase_1	ALDLLLPkLARVISR		2
ADSL	ADSL	P30566	22q13.1	K147-ub	573763180	human	54.89	Lyase_1	SRLADFAkERASLPT		2
ADSL	ADSL	P30566	22q13.1	K170-ub	22070960	human	54.89	Lyase_1	AQLTTVGkRCCLWIQ		4
ADSL	ADSL	P30566	22q13.1	K199-ub	27175818	human	54.89	Lyase_1	DLRFRGVkGTTGTQA		2
ADSL	ADSL	P30566	22q13.1	K218-ub	27175815	human	54.89	Lyase_1	LFEGDDHkVEQLDkM		2
ADSL	ADSL	P30566	22q13.1	K224-ub	12367445	human	54.89	Lyase_1	HkVEQLDkMVTEkAG		1	1
ADSL	ADSL	P30566	22q13.1	K229-ub	12367449	human	54.89	Lyase_1	LDkMVTEkAGFKRAF		3	1
ADSL	ADSL	P30566	22q13.1	K276-ub	21128274	human	54.89	Lyase_1	IRLLANLkEMEEPFE		4
ADSL	ADSL	P30566	22q13.1	K284-ub	21128272	human	54.89	Lyase_1	EMEEPFEkQQIGSSA		3
ADSL	ADSL	P30566	22q13.1	K295-ub	573763182	human	54.89	Lyase_1	GSSAMPykRNPMRSE		1
ADSL	ADSL	P30566	22q13.1	K391-ub	573763184	human	54.89	ADSL_C	NIIMAMVkAGGSRQD		1
ADSL	ADSL	P30566	22q13.1	K402-ub	964496184	human	54.89		SRQDCHEkIRVLsQQ		1
ADSL	ADSL	P30566	22q13.1	K415-ub	21128278	human	54.89	ADSL_C	QQAAsVVkQEGGDND		4
ADSL	ADSL	P30566	22q13.1	K470-ub	27175812	human	54.89		EEVyPLLkPYESVMK		1
ADSL	ADSL	P30566	22q13.1	K479-ub	41481685	human	54.89		YESVMKVkAELCL__		2
ADSS	ADSS	P30520	1q44	K45-ub	41481688	human	50.1	Adenylsucc_synt	WGDEGKGkVVDLLAQ		2
ADSS	ADSS	P30520	1q44	K118-ub	27175829	human	50.1	Adenylsucc_synt	EKNVQKGkGLEGWEk		3
ADSS	ADSS	P30520	1q44	K125-ub	573763172	human	50.1	Adenylsucc_synt	kGLEGWEkRLIISDR		2
ADSS	ADSS	P30520	1q44	K157-ub	603484546	human	50.1	Adenylsucc_synt	QRQEQAGkNLGTTKk		3
ADSS	ADSS	P30520	1q44	K164-ub	41481692	human	50.1	Adenylsucc_synt	kNLGTTKkGIGPVyS		3
ADSS	ADSS	P30520	1q44	K173-ub	27175825	human	50.1	Adenylsucc_synt	IGPVySSkAARSGLR		5
ADSS	ADSS	P30520	1q44	K196-ub	27175821	human	50.1	Adenylsucc_synt	DGFSERFkVLANQYk		2
ADSS	ADSS	P30520	1q44	K203-ub	21128280	human	50.1	Adenylsucc_synt	kVLANQYkSIYPTLE		1
ADSS	ADSS	P30520	1q44	K397-ub	964496186	human	50.1		ANQEVLNkVEVQykT		1
ADSS	ADSS	P30520	1q44	K403-ub	7254562	human	50.1	Adenylsucc_synt	NkVEVQykTLPGWNT		4
ADSS	ADSS	P30520	1q44	K419-ub	7255110	human	50.1	Adenylsucc_synt	ISNARAFkELPVNAQ		8	7
ADSS	ADSS	P30520	1q44	K441-ub	22070963	human	50.1	Adenylsucc_synt	DELQIPVkWIGVGks		3
ADSS	ADSS	P30520	1q44	K447-ub	573763174	human	50.1	Adenylsucc_synt	VkWIGVGksREsMIQ		3
ADSSL1	ADSSL1	Q8N142	14q32.33	K410-ub	27175845	human	50.21	Adenylsucc_synt	yETLPGWkADTTGAR		1
AEBP1	AEBP1	Q8IUX7	7p13	K575-ub	573775514	human	130.93	Peptidase_M14	KDMRQLMkVVNEECP		1
AEBP1	AEBP1	Q8IUX7	7p13	K592-ub	573775516	human	130.93	Peptidase_M14	TRTYSLGkSSRGLkI		1
AEBP1	AEBP1	Q8IUX7	7p13	K716-ub	573775518	human	130.93	Peptidase_M14	LWGAEERkWVPYRVP		1
AEBP1	AEBP1	Q8IUX7	7p13	K894-ub	964496188	human	130.93		PREWENNkEALLTFM		1
AEBP2	AEBP2	Q6ZN18	12p12.3	K303-ub	573773662	human	54.47		VCLWKGCkVYNTPST		2
AEBP2	AEBP2	Q6ZN18	12p12.3	K360-ub	21128282	human	54.47		FSQQNSSkVSSQPKA		2
AEBP2	AEBP2	Q6ZN18	12p12.3	K473-ub	964496190	human	54.47		ERHQLKTkVVHLSkL		1
[truncated: 95,937 more rows]

## Sheet: Table S4-Acetylation
Table S4 Human modification site datasets downloaded from the PhosphoSitePlus database
Human acetylation site dataset
GENE	PROTEIN	ACC_ID	HU_CHR_LOC	MOD_RSD	SITE_GRP_ID	ORGANISM	MW_kD	DOMAIN	SITE_+/-7_AA	LT_LIT	MS_LIT	MS_CST	CST_CAT#
YWHAB	14-3-3 beta	P31946	20q13.12	K5-ac	33347661	human	28.08		___MtMDksELVQkA		2
YWHAB	14-3-3 beta	P31946	20q13.12	K13-ac	36297548	human	28.08	2014-03-03	sELVQkAkLAEQAER		1	14
YWHAB	14-3-3 beta	P31946	20q13.12	K51-ac	474927	human	28.08	2014-03-03	NLLsVAykNVVGARR	1	4	14
YWHAB	14-3-3 beta	P31946	20q13.12	K70-ac	461819	human	28.08	2014-03-03	VISsIEQkTERNEKk		4	2
YWHAB	14-3-3 beta	P31946	20q13.12	K77-ac	31068005	human	28.08	2014-03-03	kTERNEKkQQMGkEY	1
YWHAB	14-3-3 beta	P31946	20q13.12	K82-ac	89113000	human	28.08	2014-03-03	EKkQQMGkEYREkIE		1
YWHAB	14-3-3 beta	P31946	20q13.12	K117-ac	466016	human	28.08	2014-03-03	NATQPEskVFyLkMk	1	2	26
YWHAB	14-3-3 beta	P31946	20q13.12	K122-ac	3649439	human	28.08	2014-03-03	EskVFyLkMkGDyFR	1	3	8
YWHAB	14-3-3 beta	P31946	20q13.12	K159-ac	12423074	human	28.08	2014-03-03	QEAFEISkkEMQPTH		1	4
YWHAB	14-3-3 beta	P31946	20q13.12	K214-ac	38507636	human	28.08	2014-03-03	tLNEEsykDstLIMQ			3
YWHAE	14-3-3 epsilon	P62258	17p13.3	K12-ac	33351735	human	29.17	2014-03-03	EDLVYQAkLAEQAER		1	5
YWHAE	14-3-3 epsilon	P62258	17p13.3	K28-ac	479496	human	29.17	2014-03-03	DEMVESMkkVAGMDV			4
YWHAE	14-3-3 epsilon	P62258	17p13.3	K50-ac	11315836	human	29.17	2014-03-03	NLLsVAykNVIGARR		2	13
YWHAE	14-3-3 epsilon	P62258	17p13.3	K69-ac	11315828	human	29.17	2014-03-03	IIssIEQkEENkGGE		3
YWHAE	14-3-3 epsilon	P62258	17p13.3	K78-ac	36303895	human	29.17	2014-03-03	ENkGGEDkLkMIREY		1
YWHAE	14-3-3 epsilon	P62258	17p13.3	K106-ac	15292196	human	29.17	2014-03-03	DILDVLDkHLIPAAN			1
YWHAE	14-3-3 epsilon	P62258	17p13.3	K118-ac	474724	human	29.17	2014-03-03	AANtGEskVFYykMk		4	2
YWHAE	14-3-3 epsilon	P62258	17p13.3	K123-ac	11315832	human	29.17	2014-03-03	EskVFYykMkGDYHr		1	4
YWHAE	14-3-3 epsilon	P62258	17p13.3	K142-ac	459128	human	29.17	2014-03-03	FATGNDRkEAAENsL		2	5
YWHAE	14-3-3 epsilon	P62258	17p13.3	K153-ac	33347410	human	29.17	2014-03-03	ENsLVAykAASDIAM			3
YWHAE	14-3-3 epsilon	P62258	17p13.3	K215-ac	38507651	human	29.17	2014-03-03	tLsEEsykDstLIMQ			3
YWHAH	14-3-3 eta	Q04917	22q12.3	K50-ac	474632	human	28.22	2014-03-03	NLLsVAykNVVGARR		4	14
YWHAH	14-3-3 eta	Q04917	22q12.3	K69-ac	33362557	human	28.22	2014-03-03	VISsIEQkTMADGNE		1
YWHAH	14-3-3 eta	Q04917	22q12.3	K120-ac	466017	human	28.22	2014-03-03	NDFQYEskVFyLkMk			7
YWHAH	14-3-3 eta	Q04917	22q12.3	K125-ac	3649474	human	28.22	2014-03-03	EskVFyLkMkGDyyR		3	8
YWHAH	14-3-3 eta	Q04917	22q12.3	K142-ac	9913261	human	28.22	2014-03-03	AEVAsGEkkNsVVEA			3
YWHAH	14-3-3 eta	Q04917	22q12.3	K155-ac	41420025	human	28.22	2014-03-03	EASEAAykEAFEISK			1
YWHAH	14-3-3 eta	Q04917	22q12.3	K217-ac	41420029	human	28.22	2014-03-03	TLNEDSykDstLIMQ			1
YWHAG	14-3-3 gamma	P61981	7q11.23	K50-ac	474722	human	28.3	2014-03-03	NLLsVAykNVVGARR		4	14
YWHAG	14-3-3 gamma	P61981	7q11.23	K69-ac	33347155	human	28.3	2014-03-03	VISsIEQkTsADGNE		1
YWHAG	14-3-3 gamma	P61981	7q11.23	K120-ac	466018	human	28.3	2014-03-03	SEtQyEskVFYLkMk			39
YWHAG	14-3-3 gamma	P61981	7q11.23	K125-ac	3649463	human	28.3	2014-03-03	EskVFYLkMkGDyyR		3	8
YWHAG	14-3-3 gamma	P61981	7q11.23	K142-ac	3834957	human	28.3	2014-03-03	AEVAtGEkRATVVES		1	2
YWHAG	14-3-3 gamma	P61981	7q11.23	K152-ac	33363059	human	28.3	2014-03-03	TVVESSEkAysEAHE		1
YWHAG	14-3-3 gamma	P61981	7q11.23	K162-ac	33347254	human	28.3	2014-03-03	sEAHEISkEHMQPtH		2
YWHAG	14-3-3 gamma	P61981	7q11.23	K217-ac	38507628	human	28.3	2014-03-03	tLNEDsykDstLIMQ			3
SFN	14-3-3 sigma	P31947	1p36.11	K11-ac	38498370	human	27.77	2014-03-03	AsLIQkAkLAEQAER		1	14
SFN	14-3-3 sigma	P31947	1p36.11	K32-ac	466019	human	27.77	2014-03-03	FMKGAVEkGEELSCE			1
SFN	14-3-3 sigma	P31947	1p36.11	K49-ac	15292730	human	27.77	2014-03-03	NLLsVAykNVVGGQR		1	13
SFN	14-3-3 sigma	P31947	1p36.11	K122-ac	3649446	human	27.77	2014-03-03	EsRVFYLkMkGDyyR		3	7
SFN	14-3-3 sigma	P31947	1p36.11	K141-ac	9905811	human	27.77	2014-03-03	VAtGDDkkRIIDsAR			1
SFN	14-3-3 sigma	P31947	1p36.11	K159-ac	9904712	human	27.77	2014-03-03	QEAMDISkkEMPPTN			4
SFN	14-3-3 sigma	P31947	1p36.11	K214-ac	41420319	human	27.77	2014-03-03	tLsEDSYkDstLIMQ			1
YWHAQ	14-3-3 theta	P27348	2p25.1	K3-ac	3805362	human	27.76		_____MEkTELIQkA		3	10
YWHAQ	14-3-3 theta	P27348	2p25.1	K9-ac	11315824	human	27.76	2014-03-03	EkTELIQkAkLAEQA		2
YWHAQ	14-3-3 theta	P27348	2p25.1	K11-ac	36305934	human	27.76	2014-03-03	TELIQkAkLAEQAER		1	14
YWHAQ	14-3-3 theta	P27348	2p25.1	K27-ac	3979876	human	27.76	2014-03-03	DDMAtCMkAVTEQGA			1
YWHAQ	14-3-3 theta	P27348	2p25.1	K49-ac	11315820	human	27.76	2014-03-03	NLLsVAykNVVGGRR		2	13
YWHAQ	14-3-3 theta	P27348	2p25.1	K68-ac	11315816	human	27.76	2014-03-03	VISsIEQkTDTSDkk		4
YWHAQ	14-3-3 theta	P27348	2p25.1	K80-ac	89113002	human	27.76	2014-03-03	DkkLQLIkDyREkVE		1
YWHAQ	14-3-3 theta	P27348	2p25.1	K85-ac	36295871	human	27.76	2014-03-03	LIkDyREkVEsELRs		2
YWHAQ	14-3-3 theta	P27348	2p25.1	K115-ac	475521	human	27.76	2014-03-03	NATNPEskVFYLkMk		2	15
YWHAQ	14-3-3 theta	P27348	2p25.1	K120-ac	3649429	human	27.76	2014-03-03	EskVFYLkMkGDyFR		3	8
YWHAQ	14-3-3 theta	P27348	2p25.1	K139-ac	5960509	human	27.76	2014-03-03	VACGDDRkQtIDNsQ			2
YWHAQ	14-3-3 theta	P27348	2p25.1	K157-ac	12215565	human	27.76	2014-03-03	QEAFDIskkEMQPTH			11
YWHAQ	14-3-3 theta	P27348	2p25.1	K158-ac	9262570	human	27.76	2014-03-03	EAFDIskkEMQPTHP			1
YWHAQ	14-3-3 theta	P27348	2p25.1	K212-ac	38507632	human	27.76	2014-03-03	tLNEDsykDstLIMQ			2
YWHAZ	14-3-3 zeta	P63104	8q22.3	K3-ac	1260168	human	27.75		_____MDkNELVQkA		2	17
YWHAZ	14-3-3 zeta	P63104	8q22.3	K9-ac	3852915	human	27.75	2014-03-03	DkNELVQkAkLAEQA			1
YWHAZ	14-3-3 zeta	P63104	8q22.3	K11-ac	36305931	human	27.75	2014-03-03	NELVQkAkLAEQAER		1	14
YWHAZ	14-3-3 zeta	P63104	8q22.3	K49-ac	474726	human	27.75	2014-03-03	NLLsVAykNVVGARR	1	4	14
YWHAZ	14-3-3 zeta	P63104	8q22.3	K68-ac	461680	human	27.75	2014-03-03	VVssIEQkTEGAEkk		4	2
YWHAZ	14-3-3 zeta	P63104	8q22.3	K74-ac	3925926	human	27.75	2014-03-03	QkTEGAEkkQQMARE			6
YWHAZ	14-3-3 zeta	P63104	8q22.3	K75-ac	5962118	human	27.75	2014-03-03	kTEGAEkkQQMAREy			2
YWHAZ	14-3-3 zeta	P63104	8q22.3	K85-ac	41517800	human	27.75	2014-03-03	MAREyREkIEtELRD		1
YWHAZ	14-3-3 zeta	P63104	8q22.3	K115-ac	466020	human	27.75	2014-03-03	NAsQAEskVFYLkMk		3	59
YWHAZ	14-3-3 zeta	P63104	8q22.3	K120-ac	3649468	human	27.75	2014-03-03	EskVFYLkMkGDyyR	1	3	8
YWHAZ	14-3-3 zeta	P63104	8q22.3	K138-ac	461678	human	27.75	2014-03-03	EVAAGDDkkGIVDQs		1	13
YWHAZ	14-3-3 zeta	P63104	8q22.3	K139-ac	461679	human	27.75	2014-03-03	VAAGDDkkGIVDQsQ			5
YWHAZ	14-3-3 zeta	P63104	8q22.3	K157-ac	3840048	human	27.75	2014-03-03	QEAFEISkkEMQPTH		2	21
YWHAZ	14-3-3 zeta	P63104	8q22.3	K212-ac	38507655	human	27.75	2014-03-03	tLsEEsykDstLIMQ			3
EIF4ENIF1	4E-T	Q9NRA8	22q12.2	K202-ac	3831279	human	108.2	EIF4E-T	RREFGDSkRVFGERR			6
EIF4ENIF1	4E-T	Q9NRA8	22q12.2	K486-ac	11321401	human	108.2	EIF4E-T	GDMTAFNkLVSTMkA		1
HTR1A	5-HT(1A)	P08908	5q12.3	K324-ac	3838800	human	46.11	7tm_1	APASFERkNERNAEA			1
HTR2C	5-HT(2C)	P28335	Xq23	K391-ac	3741358	human	51.82		RCNYKVEkKPPVRQI			1
HTR3A	5-HT(3)	P46098	11q23.2	K47-ac	3962643	human	55.28	Neur_chan_LBD	YLLTNYRkGVRPVRD			1
ALOX5	5-LO	P09917	10q11.21	K528-ac	3852080	human	77.98	Lipoxygenase	RKSsGFPkSVKsREQ			1
TP53BP1	53BP1	Q12888	15q15.3	K54-ac	15292081	human	213.57		LPNLQTHkENPVLDV			1
TP53BP1	53BP1	Q12888	15q15.3	K217-ac	15292078	human	213.57		VDANtAIkHEEQsNE			3
TP53BP1	53BP1	Q12888	15q15.3	K244-ac	33362133	human	213.57		PVTAQPSkDVHVVKE		1
TP53BP1	53BP1	Q12888	15q15.3	K527-ac	33362905	human	213.57		sEysQsPkMEsLssH		1
TP53BP1	53BP1	Q12888	15q15.3	K1332-ac	3989284	human	213.57		HSsGssGkGAGPLrG		1	22
TP53BP1	53BP1	Q12888	15q15.3	K1360-ac	40661400	human	213.57		SsrGGPGkLsPRKGV			2
TP53BP1	53BP1	Q12888	15q15.3	K1390-ac	3852932	human	213.57		LGIRQGGkAPVtPrG			1
TP53BP1	53BP1	Q12888	15q15.3	K1505-ac	15292084	human	213.57	53-BP1_Tudor	NGyFYSGkITRDVGA			1
TP53BP1	53BP1	Q12888	15q15.3	K1626-ac	12233768	human	213.57		LDNLVEGkRKRRsNV			3
TP53BP1	53BP1	Q12888	15q15.3	K1667-ac	474740	human	213.57		sMGVLsGkRKLItsE			16
NUFIP2	82-FIP	Q7Z417	17q11.2	K140-ac	11324604	human	76.12	NUFIP2	TSLkQTVkANtFGkA		1
NUFIP2	82-FIP	Q7Z417	17q11.2	K146-ac	461349	human	76.12	NUFIP2	VkANtFGkAGIktkN			1
NUFIP2	82-FIP	Q7Z417	17q11.2	K150-ac	461350	human	76.12	NUFIP2	tFGkAGIktkNFIQk			1
NUFIP2	82-FIP	Q7Z417	17q11.2	K313-ac	15293304	human	76.12	NUFIP2	SKPGVsskKFDDRPK			1
NUFIP2	82-FIP	Q7Z417	17q11.2	K322-ac	38498213	human	76.12	NUFIP2	FDDRPKGkHASAVAS			1
AFM	A-albumin	P43652	4q13.3	K246-ac	15293307	human	69.07	Serum_albumin	YIAILSQkFPKIEFK			2
MYBL1	A-Myb	P10243	8q13.1	K394-ac	11319562	human	85.89		PIKSTPVkLMRIQHN		3	7
MYBL1	A-Myb	P10243	8q13.1	K621-ac	15293310	human	85.89	Cmyb_C	QENTASGkKVRKsLV			2
MYBL1	A-Myb	P10243	8q13.1	K704-ac	14367022	human	85.89		PNTSKVVkLEKNLQS		1
RBFOX1	A2BP1	Q9NWB1	16p13.3	K175-ac	9908736	human	42.78	RRM_1	DADRAREkLHGTVVE			1
A2M	A2M	P01023	12p13.31	K820-ac	33363582	human	163.29	A2M	TVLNyLPkCIRVSVQ		1
A2M	A2M	P01023	12p13.31	K1147-ac	3963338	human	163.29	A2M_comp	HGSHVYTkALLAYAF			1
A2M	A2M	P01023	12p13.31	K1162-ac	461757	human	163.29	A2M_comp	ALAGNQDkRkEVLkS			36
A2M	A2M	P01023	12p13.31	K1164-ac	3963343	human	163.29	A2M_comp	AGNQDkRkEVLkSLN			1
A2M	A2M	P01023	12p13.31	K1168-ac	3963348	human	163.29	A2M_comp	DkRkEVLkSLNEEAV			1
A2ML1	A2ML1	A8K2U0	12p13.31	K61-ac	9913325	human	161.11		VTLETKDkTQkLLEY			1
A2ML1	A2ML1	A8K2U0	12p13.31	K64-ac	9913328	human	161.11		ETKDkTQkLLEYSGL			1
A2ML1	A2ML1	A8K2U0	12p13.31	K218-ac	5960390	human	161.11	A2M_N	VEEyVLPkFkVEVVE			1
A2ML1	A2ML1	A8K2U0	12p13.31	K220-ac	5960394	human	161.11	A2M_N	EyVLPkFkVEVVEPK			1
TWF1	A6	Q12792	12q12	K135-ac	38506920	human	40.28	Cofilin_ADF	DVSLHGYkkYLLSQs			3
TWF1	A6	Q12792	12q12	K136-ac	40662700	human	40.28	Cofilin_ADF	VSLHGYkkYLLSQss			1
TWF1	A6	Q12792	12q12	K325-ac	3834980	human	40.28		AHKQsFAkPkGPAGK			2
TWF1	A6	Q12792	12q12	K327-ac	3834986	human	40.28		KQsFAkPkGPAGKRG			2
TWF2	A6r	Q6IBS0	3p21.2	K14-ac	11316236	human	39.55	Cofilin_ADF	IHATEELkEFFAkAR		2
TWF2	A6r	Q6IBS0	3p21.2	K19-ac	11316233	human	39.55	Cofilin_ADF	ELkEFFAkARAGSVR		1
TWF2	A6r	Q6IBS0	3p21.2	K109-ac	6217695	human	39.55	Cofilin_ADF	AATRATVkkEFGGGH			1
TWF2	A6r	Q6IBS0	3p21.2	K110-ac	9912869	human	39.55	Cofilin_ADF	ATRATVkkEFGGGHI			1
AACS	AACS	Q86V21	12q24.31	K646-ac	33362621	human	75.14		VkQIIAGkAVEQGGA		1
AADAC	AADAC	P22760	3q25.1	K171-ac	5895623	human	45.73	Abhydrolase_3	LRWFLRKkVLAKYGV			1
AADACL4	AADACL4	Q5VUY2	1p36.21	K386-ac	9914179	human	46.08		SIIFFDKkALSFPCS			1
AADAT	AADAT	Q8N5Z0	4q33	K31-ac	14367803	human	47.35		DILSRGPksMIsLAG		1
AADAT	AADAT	Q8N5Z0	4q33	K49-ac	14367806	human	47.35	Aminotran_1_2	NPNMFPFkTAVITVE		1
AADAT	AADAT	Q8N5Z0	4q33	K69-ac	1187335	human	47.35	Aminotran_1_2	QFGEEMMkRALQYSP			1
	AAF77225	Q9NNX4		K259-ac	12721705	human	40.03		KSGNLSEkSGDYCDY		1
AAGAB	AAGAB	Q6PD74	15q23	K293-ac	89113004	human	34.59	Adaptin_binding	VHAEKVAkAFWMAIG		1
AAK1	AAK1	Q2M2I8	2p13.3	K705-ac	15293316	human	103.88		FDDDNFSkLTAEELL			1
AARS	AARS	P49588	16q22.1	K19-ac	11323509	human	106.81	tRNA-synt_2c	QRFIDFFkRNEHTYV		1	2
AARS	AARS	P49588	16q22.1	K81-ac	3653442	human	106.81	tRNA-synt_2c	kCIRAGGkHNDLDDV			2
AARS	AARS	P49588	16q22.1	K366-ac	15293319	human	106.81	tRNA-synt_2c	DAFPELKkDPDMVkD		1	3
AARS	AARS	P49588	16q22.1	K876-ac	474847	human	106.81	DHHA1	kALNEALkLFKMHsP		2	1
AARS	AARS	P49588	16q22.1	K930-ac	9932965	human	106.81	DHHA1	VSGLMDGkGGGkDVs			1
AARSD1	AARSD1 iso2	Q9BTE6-2	17q21.31	K64-ac	3631011	human	58.75		TCFVRKWkEKVAWPR			1
AARSD1	AARSD1 iso2	Q9BTE6-2	17q21.31	K489-ac	3649541	human	58.75		VAEVLEGkGAGkkGR			1
AARSD1	AARSD1 iso2	Q9BTE6-2	17q21.31	K493-ac	3649546	human	58.75		LEGkGAGkkGRFQGK			1
AARSD1	AARSD1 iso2	Q9BTE6-2	17q21.31	K494-ac	3649551	human	58.75		EGkGAGkkGRFQGKA			1
AASDH	AASDH	Q4L235	4q12	K164-ac	3852154	human	122.6	AMP-binding	DGKEKYEkEKIkSIS			3
AASDH	AASDH	Q4L235	4q12	K591-ac	14321187	human	122.6	PP-binding	NSGGDSLkSIRLLSE		1
AASDH	AASDH	Q4L235	4q12	K765-ac	15293322	human	122.6		RWRSDTGkCVDASPL		2	1
AASDHPPT	AASDHPPT	Q9NRN7	11q22.3	K58-ac	6218462	human	35.78		FVFARDAkAAMAGRL			1
AASDHPPT	AASDHPPT	Q9NRN7	11q22.3	K89-ac	5962280	human	35.78		IRLQRTAkGKPVLAK			1
AASDHPPT	AASDHPPT	Q9NRN7	11q22.3	K149-ac	41517808	human	35.78	ACPS	PEFFHIMkRkFTNkE		1
AASDHPPT	AASDHPPT	Q9NRN7	11q22.3	K151-ac	15293325	human	35.78	ACPS	FFHIMkRkFTNkEWE		1	14
AASS	AASS	Q9UDR5	7q31.32	K212-ac	9906093	human	102.13		ISLGLMPkSIGPLTF			1
AASS	AASS	Q9UDR5	7q31.32	K229-ac	9906097	human	102.13		TGTGNVSkGAQAIFN			1
AASS	AASS	Q9UDR5	7q31.32	K707-ac	11323506	human	102.13	Sacchrp_dh_C	yPNRDSTkYAEIYGI		1
AATF	AATF	Q9NY61	17q12	K369-ac	3852272	human	63.13	AATF-Che1	YRNRtLQkWHDKTKL			1
AATF	AATF	Q9NY61	17q12	K380-ac	38498398	human	63.13		KTKLASGkLGkGFGA		1
AATF	AATF	Q9NY61	17q12	K383-ac	466300	human	63.13		LASGkLGkGFGAFER			3
ABAT	ABAT	P80404	16p13.2	K357-ac	3872043	human	56.44	Aminotran_3	ADVMTFSkkMMTGGF			1
ABAT	ABAT	P80404	16p13.2	K358-ac	12444205	human	56.44	Aminotran_3	DVMTFSkkMMTGGFF			1
HEATR6	ABC1	Q6AI08	17q23.1	K568-ac	33362747	human	128.78	DUF4042	TKVWNQIkPYIRHKD		3
HEATR6	ABC1	Q6AI08	17q23.1	K921-ac	15293328	human	128.78		AIEASKDkDKVKSNA			1
ABCA1	ABCA1	O95477	9q31.1	K2050-ac	9913339	human	254.3	ABC_tran	GNYSGGNkRKLsTAM			1
ABCA10	ABCA10	Q8WWZ4	17q24.3	K527-ac	475007	human	175.79	ABC_tran	IQDIIAKkLSGGQkR			69
ABCA10	ABCA10	Q8WWZ4	17q24.3	K533-ac	475008	human	175.79	ABC_tran	KkLSGGQkRKLTLGI			69
ABCA10	ABCA10	Q8WWZ4	17q24.3	K1139-ac	5894973	human	175.79		VIRCLEMkyGNEIMN			1
ABCA11P	ABCA11	Q4W5N1	4p16.3	K2-ac	5894949	human	17.48		______MkYGNEIMN			1
ABCA12	ABCA12	Q86UK0	2q35	K209-ac	6215799	human	293.24		LGRNVFNkFCLSNMT			1
ABCA12	ABCA12	Q86UK0	2q35	K227-ac	6215804	human	293.24		SSLQELNkQFSQLSS			1
ABCA13	ABCA13	Q86UQ4	7p12.3	K334-ac	9909034	human	576.16		HVGGCHPkWSEAKNY			1
ABCA13	ABCA13	Q86UQ4	7p12.3	K1966-ac	3912643	human	576.16		LKNVNFTkVTSGENI			2
ABCA13	ABCA13	Q86UQ4	7p12.3	K1976-ac	3846595	human	576.16		SGENILDkLSSLNkI			3
ABCA13	ABCA13	Q86UQ4	7p12.3	K1982-ac	3846600	human	576.16		DkLSSLNkILNINED			1
ABCA13	ABCA13	Q86UQ4	7p12.3	K2084-ac	3985697	human	576.16		HLLSEMNkGIKSINS			1
ABCA13	ABCA13	Q86UQ4	7p12.3	K2871-ac	3987805	human	576.16		EKEERTKkEMIDFPY			1
ABCA13	ABCA13	Q86UQ4	7p12.3	K2881-ac	3987809	human	576.16		IDFPYSFkPFFCLEk			1
ABCA13	ABCA13	Q86UQ4	7p12.3	K2888-ac	3987813	human	576.16		kPFFCLEkYLGGLFV			1
ABCA13	ABCA13	Q86UQ4	7p12.3	K4935-ac	5895418	human	576.16		IMVNGSFkCLGSPQH			1
ABCA2	ABCA2	Q9BZC7	9q34.3	K1167-ac	3653158	human	269.83		AIWDLILkYKPGRTI			1
ABCA5	ABCA5	Q8WWZ7	17q24.3	K614-ac	474879	human	186.51	ABC_tran	IkDNQAKkLsGGQkR			69
ABCA5	ABCA5	Q8WWZ7	17q24.3	K620-ac	474880	human	186.51	ABC_tran	KkLsGGQkRKLsLGI			69
ABCA6	ABCA6	Q8N139	17q24.2-q24.3	K485-ac	3848333	human	184.29		IRIRNVKkEYkGKSG			1
ABCA6	ABCA6	Q8N139	17q24.2-q24.3	K488-ac	3848339	human	184.29		RNVKkEYkGKSGKVE			1
ABCA6	ABCA6	Q8N139	17q24.2-q24.3	K498-ac	3848345	human	184.29	ABC_tran	SGKVEALkGLLFDIY			1
ABCA6	ABCA6	Q8N139	17q24.2-q24.3	K683-ac	3982149	human	184.29		ADILADRkVIMSNGR			2
ABCA6	ABCA6	Q8N139	17q24.2-q24.3	K701-ac	3982155	human	184.29		AGSSMFLkRRWGLGY			2
ABCA8	ABCA8	O94911	17q24.2	K249-ac	9907375	human	179.25	ABC2_membrane_3	VNVTRERkRMKALMt			1
ABCB1	ABCB1	P08183	7q21.12	K384-ac	9908631	human	141.48		SYSkSGHkPDNIkGN			1
ABCB10	ABCB10	Q9NRK6	1q42.13	K265-ac	11323502	human	79.15	ABC_membrane	QEVAFFDkTRTGELI		2
ABCB4	ABCB4	P21439	7q21.12	K679-ac	14320360	human	141.52		KNSQMCQkSLDVETD		1
ABCB4	ABCB4	P21439	7q21.12	K699-ac	14320364	human	141.52		VPPVSFLkVLKLNKT		1
ABCB5	ABCB5	Q2M3G0	7p21.1	K982-ac	3981689	human	138.64		APEYSKAkSGAAHLF			1
ABCB5	ABCB5	Q2M3G0	7p21.1	K994-ac	3981693	human	138.64		HLFALLEkKPNIDSR			1
ABCB5	ABCB5	Q2M3G0	7p21.1	K1200-ac	3689307	human	138.64		VVQHALDkARTGRTC			1
ABCB7	ABCB7	O75027	Xq13.3	K216-ac	11323494	human	82.64	ABC_membrane	VRNAVFGkVAQNSIR		3
ABCB7	ABCB7	O75027	Xq13.3	K251-ac	11323498	human	82.64	ABC_membrane	RQTGALSkAIDRGtR		1
ABCB7	ABCB7	O75027	Xq13.3	K499-ac	15293331	human	82.64	ABC_tran	sFEVPAGkkVAIVGG			8
ABCC1	ABCC1	P33527	16p13.11	K498-ac	14320142	human	171.59	ABC_membrane	QVAHMkskDNRIkLM		1
ABCC1	ABCC1	P33527	16p13.11	K503-ac	3284556	human	171.59	ABC_membrane	kskDNRIkLMNEILN		1
ABCC12	ABCC12	Q96J65	16q12.1	K1337-ac	3963683	human	152.3		GKVIEFDkPEVLAEk			1
ABCC12	ABCC12	Q96J65	16q12.1	K1344-ac	3963688	human	152.3		kPEVLAEkPDSAFAM			1
ABCC2	ABCC2	Q92887	10q24.2	K236-ac	4041470	human	174.21		VDEEMKTktLVSkFE			1
ABCC2	ABCC2	Q92887	10q24.2	K298-ac	5897033	human	174.21		DVEkKKKkSGTkKDV			1
ABCC2	ABCC2	Q92887	10q24.2	K302-ac	5897038	human	174.21		KKKkSGTkKDVPkSW			1
ABCC2	ABCC2	Q92887	10q24.2	K307-ac	5897043	human	174.21		GTkKDVPkSWLMKAL			1
ABCC2	ABCC2	Q92887	10q24.2	K852-ac	480305	human	174.21		YSALLAkkGEFAkNL			2
ABCC2	ABCC2	Q92887	10q24.2	K857-ac	480306	human	174.21		AkkGEFAkNLkTFLR			2
ABCC4	ABCC4	O15439	13q32.1	K807-ac	15293334	human	149.53	ABC_membrane	KMFESILkAPVLFFD			1
ABCC5	ABCC5	O15440	3q27.1	K798-ac	14366882	human	160.66		PVEINSKkEtSGSQk		1
ABCC5	ABCC5	O15440	3q27.1	K805-ac	15293337	human	160.66		kEtSGSQkksQDKGP			1
ABCC5	ABCC5	O15440	3q27.1	K806-ac	14366885	human	160.66		EtSGSQkksQDKGPK		1
ABCC6	ABCC6	O95255	16p13.11	K254-ac	6216679	human	164.91		ELVSRLEkEWMRNRS			1
ABCC6	ABCC6	O95255	16p13.11	K281-ac	5896965	human	164.91		RKGGsGMkAPETEPF			1
ABCD2	ABCD2	Q9UBJ2	12q12	K146-ac	3645057	human	83.23	ABC_membrane_2; TM	KPRTFIIkLIkWLMI			1
ABCD2	ABCD2	Q9UBJ2	12q12	K149-ac	3645063	human	83.23	ABC_membrane_2; TM	TFIIkLIkWLMIAIP			1
ABCD2	ABCD2	Q9UBJ2	12q12	K170-ac	3645069	human	83.23	ABC_membrane_2	AIRYLECkLALAFRT			1
ABCD3	ABCD3	P28288	1p21.3	K6-ac	27849907	human	75.48		__MAAFSkYLTARNS		1
ABCD3	ABCD3	P28288	1p21.3	K260-ac	466562	human	75.48	ABC_membrane_2	kMTITEQkYEGEYRY		2
ABCD3	ABCD3	P28288	1p21.3	K399-ac	11323771	human	75.48		TELMQVLkDLNHGkY		1
ABCD3	ABCD3	P28288	1p21.3	K405-ac	41420550	human	75.48		LkDLNHGkYERTMVS			1
ABCD3	ABCD3	P28288	1p21.3	K533-ac	479698	human	75.48	ABC_tran	PDGREDQkRkGISDL			2
ABCD3	ABCD3	P28288	1p21.3	K631-ac	54530600	human	75.48		SHRKSLWkHHEyyLH		1
ABCE1	ABCE1	P61221	4q31.21	K121-ac	11323488	human	67.31	ABC_tran	IGksTALkILAGkQk		2
ABCE1	ABCE1	P61221	4q31.21	K158-ac	474721	human	67.31	ABC_tran	ELQNyFTkILEDDLk			1
ABCE1	ABCE1	P61221	4q31.21	K191-ac	482801	human	67.31	ABC_tran	VGSILDRkDETkTQA		3
ABCE1	ABCE1	P61221	4q31.21	K210-ac	11323485	human	67.31	ABC_tran	QLDLTHLkERNVEDL		2
ABCE1	ABCE1	P61221	4q31.21	K343-ac	15293339	human	67.31		TANEEEVkkMCMYkY		1	4
ABCE1	ABCE1	P61221	4q31.21	K349-ac	11323491	human	67.31		VkkMCMYkYPGMKKK		1
ABCE1	ABCE1	P61221	4q31.21	K431-ac	11323482	human	67.31	ABC_tran	VRQLLHEkIRDAYTH		1
ABCE1	ABCE1	P61221	4q31.21	K584-ac	41517812	human	67.31		INkLNsIkDVEQKks		1
ABCF1	ABCF1	Q8NE71	6p21.33	K163-ac	3806622	human	95.93		PEKNRINkAVsEEQQ			2
ABCF1	ABCF1	Q8NE71	6p21.33	K742-ac	50286903	human	95.93	ABC_tran	AHTIQICkLSGGQkA			1
ABCF2	ABCF2	Q9UG63	7q36.1	K7-ac	466848	human	71.29		_MPSDLAkkkAAKKK			2
ABCF2	ABCF2	Q9UG63	7q36.1	K8-ac	466849	human	71.29		MPSDLAkkkAAKKKE			2
ABCF2	ABCF2	Q9UG63	7q36.1	K9-ac	466850	human	71.29		PSDLAkkkAAKKKEA			2
ABCF2	ABCF2	Q9UG63	7q36.1	K42-ac	33363938	human	71.29		TEPQVAEkNEANGRE		1
ABCF2	ABCF2	Q9UG63	7q36.1	K304-ac	11323479	human	71.29	ABC_tran_Xtn	HMHNKKLkYyTGNYD		2
ABHD10	ABHD10	Q9NUJ1	3q13.2	K69-ac	12215833	human	33.93		DLPNLAYkkLKGKsP		1	14
ABHD10	ABHD10	Q9NUJ1	3q13.2	K70-ac	15293342	human	33.93		LPNLAYkkLKGKsPG			1
ABHD10	ABHD10	Q9NUJ1	3q13.2	K101-ac	15293345	human	33.93	Abhydrolase_1	LAIEEFCkSLGHACI		2	1
ABHD10	ABHD10	Q9NUJ1	3q13.2	K185-ac	466834	human	33.93	Abhydrolase_1	AADTLVTkFNQLPVE			1
ABHD10	ABHD10	Q9NUJ1	3q13.2	K248-ac	12442736	human	33.93		IRLLHGMkDDIVPWH		2	6
ABHD11	ABHD11	Q8NFV4	7q11.23	K87-ac	11323476	human	34.69	Abhydrolase_6	TNFNSIAkILAQQTG		2
ABI2	Abi-2	Q9NYB9	2q33.2	K466-ac	9906069	human	55.66	SH3_9	IyDYtKDkEDELSFQ			1
ABI2	Abi-2	Q9NYB9	2q33.2	K482-ac	9906076	human	55.66	SH3_9	GAIIYVIkKNDDGWY			1
ABL1	Abl	P00519	9q34.12	K274-ac	9907714	human	122.87	Pkinase_Tyr	tVAVKTLkEDTMEVE			2
ABL1	Abl	P00519	9q34.12	K711-ac	461004	human	122.87		EGGGssskRFLRSCs	1
ABL1	Abl	P00519	9q34.12	K759-ac	3911069	human	122.87		FGGHKSEkPALPRKR			1
ABL1	Abl iso2	P00519-2	9q34.12	K928-ac	22383400	human	124.95		PPAASAGkAGGKPSQ	1
ABR	ABR	Q12979	17p13.3	K785-ac	3698412	human	97.6	RhoGAP	HLKRVAEkEPINkMS			1
ABRACL	ABRACL	Q9P1F3	6q24.1	K20-ac	41517805	human	9.06	Costars	EIHRLGSkNADGkLS		1
ABT1	ABT1	Q9ULW3	6p22.2	K88-ac	475522	human	31.08		DrFVRRkkkAAAAAG			1
ABT1	ABT1	Q9ULW3	6p22.2	K98-ac	3854285	human	31.08		AAAAGGKkRSYTKDy			1
ACAA1	ACAA1	P09110	3p22.2	K198-ac	41517816	human	44.29	Thiolase_N	RFGISREkQDTFALA		1
ACAA1	ACAA1	P09110	3p22.2	K234-ac	9263574	human	44.29	Thiolase_N	TTTVHDDkGTkRSIT		2	5
ACAA1	ACAA1	P09110	3p22.2	K237-ac	1187027	human	44.29	Thiolase_N	VHDDkGTkRSITVTQ			3
ACAA1	ACAA1	P09110	3p22.2	K259-ac	33351131	human	44.29	Thiolase_N	tTMEGLAkLKPAFKK		1
ACAA1	ACAA1	P09110	3p22.2	K395-ac	1187031	human	44.29	Thiolase_C	ItLLNELkRRGKRAY			1
ACAA2	ACAA2	P42765	18q21.1	K13-ac	1186819	human	41.92	Thiolase_N	GVFVVAAkRTPFGAy			69
ACAA2	ACAA2	P42765	18q21.1	K25-ac	461222	human	41.92	Thiolase_N	GAyGGLLkDFTATDL		4	11
ACAA2	ACAA2	P42765	18q21.1	K38-ac	33364636	human	41.92	Thiolase_N	DLSEFAAkAALSAGK		1
ACAA2	ACAA2	P42765	18q21.1	K81-ac	3852878	human	41.92	Thiolase_N	GLRVGIPkETPALtI		1	2
ACAA2	ACAA2	P42765	18q21.1	K137-ac	466511	human	41.92	Thiolase_N	RNVRFGTkLGsDIKL		4	10
ACAA2	ACAA2	P42765	18q21.1	K181-ac	11323473	human	41.92	Thiolase_N	ISREECDkyALQSQQ		2
ACAA2	ACAA2	P42765	18q21.1	K234-ac	1207732	human	41.92	Thiolase_N	TTLEQLQkLPPVFkk		4	2
ACAA2	ACAA2	P42765	18q21.1	K240-ac	479721	human	41.92	Thiolase_N	QkLPPVFkkDGTVTA			62
ACAA2	ACAA2	P42765	18q21.1	K241-ac	479615	human	41.92	Thiolase_N	kLPPVFkkDGTVTAG			1
ACAA2	ACAA2	P42765	18q21.1	K269-ac	479580	human	41.92		IASEDAVkkHNFtPL			33
ACAA2	ACAA2	P42765	18q21.1	K270-ac	466512	human	41.92		ASEDAVkkHNFtPLA		1	2
ACAA2	ACAA2	P42765	18q21.1	K305-ac	479693	human	41.92	Thiolase_C	PAISGALkkAGLsLK			72
ACAA2	ACAA2	P42765	18q21.1	K306-ac	479459	human	41.92	Thiolase_C	AISGALkkAGLsLKD			4
ACAD10	ACAD10	Q6JQN1	12q24.12	K1052-ac	1196998	human	118.83	Acyl-CoA_dh_1	VHRATVAkLELKHRI			1
ACAD11	ACAD11	Q709F0	3q22.1	K378-ac	474850	human	87.26	Acyl-CoA_dh_N	QLFVQTRkGQEVLIk			1
ACAD11	ACAD11	Q709F0	3q22.1	K385-ac	474851	human	87.26	Acyl-CoA_dh_N	kGQEVLIkVKHFMKQ			1
ACAD11	ACAD11	Q709F0	3q22.1	K683-ac	14321053	human	87.26	Acyl-CoA_dh_1	ESRIAIEkIRLLTLk		1
ACAD11	ACAD11	Q709F0	3q22.1	K704-ac	12442086	human	87.26	Acyl-CoA_dh_1	TLGSAGAkKEIAMIK			5
ACAD8	ACAD8	Q9UKU7	11q25	K177-ac	15292668	human	45.07	Acyl-CoA_dh_M	ASLLTSAkkQGDHYI			3
ACAD8	ACAD8	Q9UKU7	11q25	K178-ac	15292665	human	45.07	Acyl-CoA_dh_M	SLLTSAkkQGDHYIL			2
ACAD8	ACAD8	Q9UKU7	11q25	K213-ac	15292659	human	45.07	Acyl-CoA_dh_M	RTGGPGPkGIsCIVV			1
ACAD8	ACAD8	Q9UKU7	11q25	K222-ac	15292662	human	45.07	Acyl-CoA_dh_M	IsCIVVEkGTPGLSF			1
ACAD8	ACAD8	Q9UKU7	11q25	K231-ac	1208088	human	45.07	Acyl-CoA_dh_M	TPGLSFGkKEKkVGW			1
ACAD9	ACAD9	Q9H845	3q21.3	K41-ac	11323462	human	68.76		PPVRAFAkELFLGkI		4	2
ACAD9	ACAD9	Q9H845	3q21.3	K608-ac	11323459	human	68.76		VSQQILEkRAyICAH		1
ACADL	ACADL	P28330	2q34	K189-ac	3135364	human	47.66	Acyl-CoA_dh_M	QGIKTNAkKDGSDWI		1
ACADM	ACADM	P11310	1p31.1	K212-ac	1186505	human	46.59	Acyl-CoA_dh_M	ARsDPDPkAPANkAF		2
ACADM	ACADM	P11310	1p31.1	K279-ac	11321796	human	46.59	Acyl-CoA_dh_1	VAMGAFDkTRPVVAA		3	8
ACADM	ACADM	P11310	1p31.1	K301-ac	11321793	human	46.59	Acyl-CoA_dh_1	RALDEAtkYALERKT		1
ACADM	ACADM	P11310	1p31.1	K420-ac	1192504	human	46.59		REHIDKYkN______			5
ACADS	ACADS	P16219	12q24.31	K72-ac	1207630	human	44.3	Acyl-CoA_dh_N	LFPAAQVkKMGGLGL			4
ACADS	ACADS	P16219	12q24.31	K262-ac	15292671	human	44.3	Acyl-CoA_dh_1	GEPGMGFkIAMQTLD			1
ACADS	ACADS	P16219	12q24.31	K306-ac	1196623	human	44.3	Acyl-CoA_dh_1	AFGAPLtkLQVIQFK		1	7
ACADSB	ACADSB	P45954	10q26.13	K284-ac	461226	human	47.49	Acyl-CoA_dh_1	GQIGHGYkYAIGsLN		3	3
ACADSB	ACADSB	P45954	10q26.13	K365-ac	3731010	human	47.49	Acyl-CoA_dh_1	EAGkPFIkEASMAKy			1
ACADVL	ACADVL	P49748	17p13.1	K71-ac	466138	human	70.39		KPAKAESkSFAVGMF			4
ACADVL	ACADVL	P49748	17p13.1	K239-ac	466505	human	70.39	Acyl-CoA_dh_M	AVPSPCGkYYTLNGS		2	4
ACADVL	ACADVL	P49748	17p13.1	K276-ac	466137	human	70.39	Acyl-CoA_dh_M	DPATGAVkEkITAFV		2	28
ACADVL	ACADVL	P49748	17p13.1	K278-ac	1196520	human	70.39	Acyl-CoA_dh_M	ATGAVkEkITAFVVE		2
ACADVL	ACADVL	P49748	17p13.1	K298-ac	1194905	human	70.39	Acyl-CoA_dh_M	ITHGPPEkkMGIKAS	1		3
ACADVL	ACADVL	P49748	17p13.1	K299-ac	3811946	human	70.39	Acyl-CoA_dh_M	THGPPEkkMGIKASN	1
ACADVL	ACADVL	P49748	17p13.1	K331-ac	1194572	human	70.39	Acyl-CoA_dh_1	GEVGsGFkVAMHILN		3	1
ACADVL	ACADVL	P49748	17p13.1	K372-ac	33351501	human	70.39	Acyl-CoA_dh_1	NRTQFGEkIHNFGLI		1
ACADVL	ACADVL	P49748	17p13.1	K482-ac	474710	human	70.39		QGCMDKGkELsGLGs		1	4
ACADVL	ACADVL	P49748	17p13.1	K507-ac	40477505	human	70.39		LLLGEAGkQLRRRAG	1
ACADVL	ACADVL	P49748	17p13.1	K639-ac	33346464	human	70.39		RNFkSISkALVErGG		1
ACAT1	ACAT1	P24752	11q22.3	K83-ac	11323455	human	45.2	Thiolase_N	IEKAGIPkEEVKEAy		1
ACAT1	ACAT1	P24752	11q22.3	K124-ac	459129	human	45.2	Thiolase_N	TPCTTINkVCASGMk		1	11
ACAT1	ACAT1	P24752	11q22.3	K131-ac	15291248	human	45.2	Thiolase_N	kVCASGMkAIMMAsQ			3
ACAT1	ACAT1	P24752	11q22.3	K174-ac	461194	human	45.2	Thiolase_N	STPYGGVkLEDLIVk		5	32
ACAT1	ACAT1	P24752	11q22.3	K181-ac	11323443	human	45.2	Thiolase_N	kLEDLIVkDGLTDVY		2	1
ACAT1	ACAT1	P24752	11q22.3	K190-ac	466510	human	45.2	Thiolase_N	GLTDVYNkIHMGSCA		1	8
ACAT1	ACAT1	P24752	11q22.3	K202-ac	479682	human	45.2	Thiolase_N	SCAENTAkkLNIARN			67
ACAT1	ACAT1	P24752	11q22.3	K203-ac	12444878	human	45.2	Thiolase_N	CAENTAkkLNIARNE			1
ACAT1	ACAT1	P24752	11q22.3	K230-ac	466509	human	45.2	Thiolase_N	KAAWEAGkFGNEVIP		1	3
ACAT1	ACAT1	P24752	11q22.3	K251-ac	11323447	human	45.2	Thiolase_N	GQPDVVVkEDEEYkR		2	1
ACAT1	ACAT1	P24752	11q22.3	K257-ac	479796	human	45.2	Thiolase_N	VkEDEEYkRVDFskV			36
ACAT1	ACAT1	P24752	11q22.3	K263-ac	11323451	human	45.2	Thiolase_N	YkRVDFskVPKLKTV		3	2
ACAT1	ACAT1	P24752	11q22.3	K302-ac	3841539	human	45.2		LMTADAAkRLNVtPL		1	43
ACAT2	ACAT2	Q9BWD1	6q25.3	K170-ac	50292021	human	41.35	Thiolase_N	TAENVAkkWQVSRED			9
ACAT2	ACAT2	Q9BWD1	6q25.3	K200-ac	11323435	human	41.35	Thiolase_N	QkAGHFDkEIVPVLV		2
ACAT2	ACAT2	Q9BWD1	6q25.3	K233-ac	11323439	human	41.35	Thiolase_N	SNIEAMSkLkPYFLT		3
ACAT2	ACAT2	Q9BWD1	6q25.3	K235-ac	11323431	human	41.35	Thiolase_N	IEAMSkLkPYFLTDG		2	1
ACBD7	ACBD7	Q8N6N7	10p13	K27-ac	33363019	human	9.79	ACBP	RPDDGELkELyGLyK		1
ACACA	ACC1	Q13085	17q12	K1334-ac	11323465	human	265.55	ACC_central	LTFLVAQkDFRkQVN		2
ACACA	ACC1	Q13085	17q12	K1580-ac	11323469	human	265.55		INTPYVTkDLLQSkR		2
ACACA	ACC1	Q13085	17q12	K1759-ac	9932937	human	265.55	Carboxyl_trans	YLTPQDYkRVSALNS		1	1
ACACA	ACC1	Q13085	17q12	K1788-ac	33364551	human	265.55	Carboxyl_trans	kITDIIGkEEGIGPE		1
ACACA	ACC1	Q13085	17q12	K1856-ac	33364235	human	265.55	Carboxyl_trans	TGAGALNkVLGREVY		1
ACACA	ACC1	Q13085	17q12	K2031-ac	475523	human	265.55	Carboxyl_trans	FKTYQAIkDFNREGL			1
ACACA	ACC1	Q13085	17q12	K2127-ac	14320959	human	265.55	Carboxyl_trans	PEGTVEIkFRRKDLV		2
ACACB	ACC2	O00763	12q24.11	K454-ac	14320943	human	276.54	CPSase_L_D2	IGFPLMIkASEGGGG		1	1
ACACB	ACC2	O00763	12q24.11	K1450-ac	9910392	human	276.54	ACC_central	RTFVQSKkNILVDyG			1
ACCS	ACCS	Q96QU6	11p11.2	K439-ac	5844262	human	57.32	Aminotran_1_2	WRRFLDNkVLLSFGK			2
ACE	ACE	P12821	17q23.3	K136-ac	3966510	human	149.71	Peptidase_M2	SANLPLAkRQQyNAL			1
ACE	ACE iso2	F6X3S4	17q23.3	K703-ac	12215748	human	83.99		EAPVYMSkRAASSGP			1
ACE2	ACE2	Q9BYF1	Xp22.2	K770-ac	1260348	human	92.46	Collectrin	TGIRDRKkkNkARSG			3
ACE2	ACE2	Q9BYF1	Xp22.2	K771-ac	1260352	human	92.46		GIRDRKkkNkARSGE			3
ACE2	ACE2	Q9BYF1	Xp22.2	K773-ac	1260356	human	92.46		RDRKkkNkARSGENP			3
MACF1	ACF7	Q9UPN3	1p34.3	K86-ac	50313301	human	838.31	CH	VQKKTFTkWVNKHLM		1	2
MACF1	ACF7	Q9UPN3	1p34.3	K1736-ac	3988642	human	838.31		GFkLLPVkQLAGGMV			1
MACF1	ACF7	Q9UPN3	1p34.3	K1746-ac	3988646	human	838.31		AGGMVsLkSGrkVSI			1
MACF1	ACF7	Q9UPN3	1p34.3	K1750-ac	3988650	human	838.31		VsLkSGrkVSIFRAV			1
MACF1	ACF7	Q9UPN3	1p34.3	K1892-ac	12424496	human	838.31		LSNRQHIkALFLPAT			1
MACF1	ACF7	Q9UPN3	1p34.3	K6210-ac	11319885	human	838.31	Spectrin	LWENLGEkIAHRQHK		4
MACF1	ACF7	Q9UPN3	1p34.3	K6554-ac	3981394	human	838.31	Spectrin	DDARKRAkQFHEAWK			1
ACIN1	acinus	Q9UKV3	14q11.2	K238-ac	33364887	human	151.86		VRQARAAkLsEGsQP		1	8
ACIN1	acinus	Q9UKV3	14q11.2	K359-ac	11323427	human	151.86		LARQQQEkEMKttsP		1	3
ACIN1	acinus	Q9UKV3	14q11.2	K717-ac	11323423	human	151.86		sQPEsAEkHVtQRLQ		2
TNK2	Ack	Q07912	3q29	K826-ac	9911798	human	114.57	Inhibitor_Mig-6	QSFASDPkyAtPQVI			1
ACLY	ACLY	P53396	17q21.2	K17-ac	40662704	human	120.84		TGkELLYkFICTTsA			4
ACLY	ACLY	P53396	17q21.2	K64-ac	33349110	human	120.84		VkPDQLIkRRGkLGL		1
ACLY	ACLY	P53396	17q21.2	K86-ac	11323415	human	120.84		DGVksWLkPRLGQEA		2
ACLY	ACLY	P53396	17q21.2	K151-ac	33363356	human	120.84		DVDAkAQkLLVGVDE		2
ACLY	ACLY	P53396	17q21.2	K159-ac	33351727	human	120.84		LLVGVDEkLNPEDIk		1
ACLY	ACLY	P53396	17q21.2	K259-ac	33351925	human	120.84	Citrate_bind	yIADLDAksGAsLkL		2
ACLY	ACLY	P53396	17q21.2	K369-ac	41517820	human	120.84	Citrate_bind	RDyQGPLkEHEVTIF		1
ACLY	ACLY	P53396	17q21.2	K538-ac	33362238	human	120.84	CoA_binding	yPFTGDHkQkFYWGH		1
ACLY	ACLY	P53396	17q21.2	K540-ac	31068004	human	120.84	CoA_binding	FTGDHkQkFYWGHkE	1		7
ACLY	ACLY	P53396	17q21.2	K546-ac	11323411	human	120.84	CoA_binding	QkFYWGHkEILIPVF	1	1
ACLY	ACLY	P53396	17q21.2	K554-ac	4131806	human	120.84	CoA_binding	EILIPVFkNMADAMR	1	3
ACLY	ACLY	P53396	17q21.2	K630-ac	5962075	human	120.84		PATVGGIkPGCFkIG			1
ACLY	ACLY	P53396	17q21.2	K635-ac	12116230	human	120.84		GIkPGCFkIGNtGGM			2
ACLY	ACLY	P53396	17q21.2	K948-ac	11323403	human	120.84	Citrate_synt	AAAkMFSkAFDsGII		2
ACLY	ACLY	P53396	17q21.2	K962-ac	11323419	human	120.84	Citrate_synt	IPMEFVNkMkkEGkL		2
ACLY	ACLY	P53396	17q21.2	K968-ac	11323407	human	120.84	Citrate_synt	NkMkkEGkLIMGIGH		4	1
ACLY	ACLY	P53396	17q21.2	K978-ac	9926778	human	120.84	Citrate_synt	MGIGHRVksINNPDM		1
ACLY	ACLY	P53396	17q21.2	K1077-ac	9932994	human	120.84	Citrate_synt	IGHyLDQkRLkQGLy		3	5
ACO2	ACO2	Q99798	22q13.2	K50-ac	466433	human	85.43		IHYDLLEkNINIVRK		2	1
ACO2	ACO2	Q99798	22q13.2	K144-ac	1196260	human	85.43	Aconitase	EKDLRRAkDINQEVy		2
ACO2	ACO2	Q99798	22q13.2	K233-ac	15291251	human	85.43	Aconitase	CPKVIGVkLTGsLSG			1
ACO2	ACO2	Q99798	22q13.2	K370-ac	33347900	human	85.43	Aconitase	EVGKVAEkEGWPLDI		1
ACO2	ACO2	Q99798	22q13.2	K520-ac	459130	human	85.43		yLtGTDGkkFrLEAP		1	118
ACO2	ACO2	Q99798	22q13.2	K521-ac	3812137	human	85.43		LtGTDGkkFrLEAPD			6
ACO2	ACO2	Q99798	22q13.2	K534-ac	33363699	human	85.43		PDADELPkGEFDPGQ		1
ACO2	ACO2	Q99798	22q13.2	K549-ac	14367165	human	85.43		DtyQHPPkDSSGQHV		1
ACO2	ACO2	Q99798	22q13.2	K573-ac	7810129	human	85.43		QLLEPFDkWDGkDLE		2
ACO2	ACO2	Q99798	22q13.2	K577-ac	479700	human	85.43		PFDkWDGkDLEDLQI			16
ACO2	ACO2	Q99798	22q13.2	K605-ac	1197301	human	85.43	Aconitase_C	SAAGPWLkFRGHLDN		3	6
ACO2	ACO2	Q99798	22q13.2	K689-ac	1197309	human	85.43	Aconitase_C	GGRAIITkSFARIHE		1	2
ACO2	ACO2	Q99798	22q13.2	K700-ac	1191844	human	85.43	Aconitase_C	RIHETNLkkQGLLPL			2
ACO2	ACO2	Q99798	22q13.2	K730-ac	1197314	human	85.43		kLTIQGLkDFTPGkP		1
ACO2	ACO2	Q99798	22q13.2	K743-ac	479621	human	85.43		kPLKCIIkHPNGTQE		1	2
ACOT1	ACOT1	Q86TX2	14q24.3	K42-ac	1193991	human	46.28	Bile_Hydr_Trans	RASLRDEkGALFQAH		2	57
ACOT1	ACOT1	Q86TX2	14q24.3	K340-ac	15292644	human	46.28	BAAT_C	FYANEACkRLQAHGR			7
ACOT1	ACOT1	Q86TX2	14q24.3	K400-ac	15292647	human	46.28	BAAT_C	MAQVDAWkQLQTFFH			2
ACOT2	ACOT2	P49753	14q24.3	K104-ac	479741	human	53.22	Bile_Hydr_Trans	RASLRDEkGALFQAH		2	57
ACOT2	ACOT2	P49753	14q24.3	K402-ac	15292244	human	53.22	BAAT_C	FYANEACkRLQAHGR			7
ACOT2	ACOT2	P49753	14q24.3	K462-ac	15292247	human	53.22	BAAT_C	MAQVDAWkQLQTFFH			2
ACOT7	ACOT7	O00154	1p36.31	K78-ac	11323395	human	41.8	4HBT	VHGGTILkMIEEAGA		2	1
ACOT7	ACOT7	O00154	1p36.31	K157-ac	33362846	human	41.8		GAKKLTNkAtLWyVP		1
ACOT7	ACOT7	O00154	1p36.31	K168-ac	11323399	human	41.8		WyVPLSLkNVDkVLE		4
ACOT7	ACOT7	O00154	1p36.31	K172-ac	33364829	human	41.8		LSLkNVDkVLEVPPV		2
ACOT7	ACOT7	O00154	1p36.31	K198-ac	11323387	human	41.8		RKRyEAQkLERMETk		2	2
ACOT7	ACOT7	O00154	1p36.31	K283-ac	11323391	human	41.8	4HBT	DAINFHDkIRkGCVI		3	1
ACOT7	ACOT7	O00154	1p36.31	K321-ac	3675095	human	41.8		PVVDSSQkRYRAAsA			4
ACOT8	ACOT8	O14734	20q13.12	K52-ac	5962625	human	35.91	4HBT_3	RHYWVPAkRLFGGQI		2	1
ACOT8	ACOT8	O14734	20q13.12	K91-ac	41517824	human	35.91	4HBT_3	FVRAGDPkLPVLyQV		1
ACOT8	ACOT8	O14734	20q13.12	K311-ac	9262954	human	35.91		QEGVIRVkPQVsEsk			2
ACOT8	ACOT8	O14734	20q13.12	K318-ac	1194977	human	35.91		kPQVsEskL______		1
ACOT9	ACOT9	Q9Y305	Xp22.11	K103-ac	11323378	human	49.9		sEPELREkyLTVQNT		4	21
ACOT9	ACOT9	Q9Y305	Xp22.11	K156-ac	3703346	human	49.9		VDKIDMCkkSLsPEQ			38
ACOT9	ACOT9	Q9Y305	Xp22.11	K157-ac	11323384	human	49.9		DKIDMCkkSLsPEQD		2	5
ACOT9	ACOT9	Q9Y305	Xp22.11	K166-ac	15292760	human	49.9		LsPEQDIkFSGHVSW			7
ACOT9	ACOT9	Q9Y305	Xp22.11	K250-ac	11323381	human	49.9		FSSTSLLkMAPSAEE		1
ACOT9	ACOT9	Q9Y305	Xp22.11	K272-ac	15292757	human	49.9		FLSTLDPkTISFRSR			1
ACOT9	ACOT9	Q9Y305	Xp22.11	K292-ac	36956603	human	49.9		AVWMENSkLKSLEIC		1	2
ACOT9	ACOT9	Q9Y305	Xp22.11	K407-ac	9909381	human	49.9		EVPLVFPkTYGESML		4	2
ACOX1	ACOX1	Q15067	17q25.1	K89-ac	461313	human	74.42	Acyl-CoA_ox_N	PDEIMWFkKLHLVNF			1
ACOX1	ACOX1	Q15067	17q25.1	K198-ac	41517828	human	74.42	Acyl-CoA_dh_M	AQLITKGkCyGLHAF		1
ACOX1	ACOX1	Q15067	17q25.1	K255-ac	11323370	human	74.42		PRENMLMkyAQVkPD		3
ACOX1	ACOX1	Q15067	17q25.1	K267-ac	466514	human	74.42		kPDGTYVkPLSNKLT		4	1
ACOX1	ACOX1	Q15067	17q25.1	K437-ac	11323366	human	74.42		QTARFLMkSYDQVHS		5
ACOX1	ACOX1	Q15067	17q25.1	K500-ac	11323374	human	74.42	ACOX	RLVEIAAkNLQkEVI		2
ACOX1	ACOX1	Q15067	17q25.1	K504-ac	9263925	human	74.42	ACOX	IAAkNLQkEVIHRKS		2	1
ACOX1	ACOX1	Q15067	17q25.1	K512-ac	33351357	human	74.42	ACOX	EVIHRKSkEVAWNLT		1
ACOX1	ACOX1	Q15067	17q25.1	K643-ac	466942	human	74.42	ACOX	AKNsPLNkAEVHEsY		1
ACOX1	ACOX1	Q15067	17q25.1	K651-ac	3814087	human	74.42	ACOX	AEVHEsYkHLKSLQS		2
ACP1	ACP1	P24666	2p25.3	K156-ac	11323361	human	18.04		CCRAFLEkAH_____		1
ACSBG1	ACSBG1	Q96GR2	15q25.1	K236-ac	15293351	human	81.29	AMP-binding	LKAVVIYkEPPPNKM			1
ACSF2	ACSF2	Q96CM8	17q21.33	K66-ac	12442721	human	68.12		syVQGCtkKHLNsKT			4
ACSF2	ACSF2	Q96CM8	17q21.33	K296-ac	11323357	human	68.12	AMP-binding	ERLKLHEkTPEQLRM		1
ACSF3	ACSF3	Q4G176	16q24.3	K324-ac	41517832	human	64.13	AMP-binding	LRAVCEEkIRLMVSG		1
ACSF3	ACSF3	Q4G176	16q24.3	K439-ac	11323995	human	64.13	AMP-binding	VFREYWNkPEETkSA		1
ACSL1	ACSL1	P33121	4q35.1	K386-ac	1190999	human	77.94	AMP-binding	GQANTTLkRWLLDFA			1
ACSL1	ACSL1	P33121	4q35.1	K395-ac	3811940	human	77.94	AMP-binding	WLLDFAskRKEAELR			1
ACSL1	ACSL1	P33121	4q35.1	K561-ac	33348440	human	77.94	AMP-binding	DRKKHIFkLAQGEyI			1
ACSL3	ACSL3	O95573	2q36.1	K122-ac	33364847	human	80.42	AMP-binding	DEVQPNGkIFKKVIL		1
ACSL3	ACSL3	O95573	2q36.1	K521-ac	33364589	human	80.42	AMP-binding	GGyFNTDkPHPRGEI		1
ACSL3	ACSL3	O95573	2q36.1	K673-ac	38507616	human	80.42		AISASLEkFEIPVkI			2
ACSL3	ACSL3	O95573	2q36.1	K699-ac	12215537	human	80.42		GLVtDAFkLKRKELk			6
ACSL3	ACSL3	O95573	2q36.1	K706-ac	33363223	human	80.42		kLKRKELkTHyQADI		1
ACSL4	ACSL4	O60488	Xq23	K89-ac	11324963	human	79.19		LFDHAVSkFGkKDsL		1
ACSL4	ACSL4	O60488	Xq23	K92-ac	3842223	human	79.19		HAVSkFGkKDsLGTR			1
ACSL4	ACSL4	O60488	Xq23	K397-ac	14367288	human	79.19	AMP-binding	QEMNYIQkTLFkIGy		1
ACSL4	ACSL4	O60488	Xq23	K401-ac	14367291	human	79.19	AMP-binding	YIQkTLFkIGyDYkL		1
ACSL4	ACSL4	O60488	Xq23	K690-ac	12215525	human	79.19		GLVtDAFkLKRKELR			6
ACSL6	ACSL6	Q9UKU0	5q31.1	K143-ac	3747888	human	77.75	AMP-binding	GLLQHNCkACTDQFI			1
ACSM2A	ACSM2A	Q08AH3	16p12.3	K75-ac	12442682	human	64.22	AMP-binding	ALWWVNGkGKELMWN			3
ACSM2A	ACSM2A	Q08AH3	16p12.3	K195-ac	12442081	human	64.22	AMP-binding	CDGWLNFkKLLNEAS			6
ACSM2A	ACSM2A	Q08AH3	16p12.3	K298-ac	36638401	human	64.22	AMP-binding	FDPLVILkTLSSyPI		1
ACSM2B	ACSM2B	Q68CK6	16p12.3	K75-ac	14155705	human	64.27	AMP-binding	ALWWVNGkGKELMWN			3
ACSM2B	ACSM2B	Q68CK6	16p12.3	K195-ac	14155701	human	64.27	AMP-binding	CDGWLNFkKLLNEAS			6
ACSM2B	ACSM2B	Q68CK6	16p12.3	K298-ac	14321296	human	64.27	AMP-binding	FDPLVILkTLSSyPI		1
ACSM5	ACSM5	Q6NUN0	16p12.3	K386-ac	9906677	human	64.76	AMP-binding	CANPKGMkIKSGSMG			1
ACSM5	ACSM5	Q6NUN0	16p12.3	K394-ac	9906681	human	64.76	AMP-binding	IKSGSMGkASPPYDV			1
ACSS1	ACSS1	Q9NUB1	20p11.21	K396-ac	461816	human	74.86	AMP-binding	TAVRLLLkYGDAWVK		1	2
ACSS1	ACSS1	Q9NUB1	20p11.21	K642-ac	464663	human	74.86	AMP-binding_C	LPKTRSGkVMRRLLR	1
ACSS2	ACSS2	Q9NR19	20q11.22	K222-ac	41420070	human	78.58	AMP-binding	DAFYRGEkLVNLkEL			1
ACSS2	ACSS2	Q9NR19	20q11.22	K418-ac	461867	human	78.58	AMP-binding	tAIRLLMkFGDEPVT		4	38
ACSS3	ACSS3	Q9H6R3	12q21.31	K524-ac	14320452	human	74.78	AMP-binding	WKNQEAFkHLYFEKF		1
ACTA1	ACTA1	P68133	1q42.13	K52-ac	475524	human	42.05	Actin	VMVGMGQkDsyVGDE		2	52
ACTA1	ACTA1	P68133	1q42.13	K63-ac	474930	human	42.05	Actin	VGDEAQskRGILtLk		3	205
ACTA1	ACTA1	P68133	1q42.13	K70-ac	474929	human	42.05	Actin	kRGILtLkyPIEHGI		4	9
ACTA1	ACTA1	P68133	1q42.13	K86-ac	461826	human	42.05	Actin	tNWDDMEkIWHHtFy		1	14
ACTA1	ACTA1	P68133	1q42.13	K115-ac	15291819	human	42.05	Actin	TEAPLNPkANREKMT			1
ACTA1	ACTA1	P68133	1q42.13	K193-ac	11323333	human	42.05	Actin	DLtDyLMkILtErGy		2	1
ACTA1	ACTA1	P68133	1q42.13	K215-ac	4138000	human	42.05	Actin	REIVRDIkEkLCyVA			3
ACTA1	ACTA1	P68133	1q42.13	K217-ac	479596	human	42.05	Actin	IVRDIkEkLCyVALD			2
ACTA1	ACTA1	P68133	1q42.13	K317-ac	474928	human	42.05	Actin	GIADRMQkEItALAP			5
ACTA1	ACTA1	P68133	1q42.13	K328-ac	466093	human	42.05	Actin	ALAPstMkIkIIAPP		2	5
ACTA1	ACTA1	P68133	1q42.13	K330-ac	3814664	human	42.05	Actin	APstMkIkIIAPPER		2	16
ACTA2	ACTA2	P62736	10q23.31	K52-ac	3606976	human	42.01	Actin	VMVGMGQkDsyVGDE		2	52
ACTA2	ACTA2	P62736	10q23.31	K63-ac	3607783	human	42.01	Actin	VGDEAQskRGILtLk		3	205
ACTA2	ACTA2	P62736	10q23.31	K70-ac	4134732	human	42.01	Actin	kRGILtLkyPIEHGI		4	9
ACTA2	ACTA2	P62736	10q23.31	K86-ac	3606980	human	42.01	Actin	tNWDDMEkIWHHsFy			2
ACTA2	ACTA2	P62736	10q23.31	K115-ac	15292700	human	42.01	Actin	TEAPLNPkANREKMT			1
ACTA2	ACTA2	P62736	10q23.31	K193-ac	11323338	human	42.01	Actin	DLtDyLMkILtErGy		2	1
ACTA2	ACTA2	P62736	10q23.31	K215-ac	5960585	human	42.01	Actin	REIVRDIkEkLCyVA			3
ACTA2	ACTA2	P62736	10q23.31	K217-ac	3955307	human	42.01	Actin	IVRDIkEkLCyVALD			2
ACTA2	ACTA2	P62736	10q23.31	K317-ac	3610722	human	42.01	Actin	GIADRMQkEItALAP			5
ACTA2	ACTA2	P62736	10q23.31	K328-ac	3607787	human	42.01	Actin	ALAPstMkIkIIAPP		2	5
ACTA2	ACTA2	P62736	10q23.31	K330-ac	3846030	human	42.01	Actin	APstMkIkIIAPPER		2	16
ACTB	ACTB	P60709	7p22.1	K50-ac	461691	human	41.74	Actin	VMVGMGQkDsyVGDE		2	52
ACTB	ACTB	P60709	7p22.1	K61-ac	461692	human	41.74	Actin	VGDEAQskRGILtLk		3	205
ACTB	ACTB	P60709	7p22.1	K68-ac	36299907	human	41.74	Actin	kRGILtLkyPIEhGI			1
ACTB	ACTB	P60709	7p22.1	K113-ac	33364567	human	41.74	Actin	tEAPLNPkANREKMt		1
ACTB	ACTB	P60709	7p22.1	K191-ac	11323340	human	41.74	Actin	DLtDyLMkILtERGy		2	1
ACTB	ACTB	P60709	7p22.1	K213-ac	4137849	human	41.74	Actin	REIVRDIkEkLCyVA			3
ACTB	ACTB	P60709	7p22.1	K215-ac	38498842	human	41.74	Actin	IVRDIkEkLCyVALD			4
ACTB	ACTB	P60709	7p22.1	K315-ac	474741	human	41.74	Actin	GIADRMQkEItALAP			5
ACTB	ACTB	P60709	7p22.1	K326-ac	466094	human	41.74	Actin	ALAPstMkIkIIAPP		2	5
ACTB	ACTB	P60709	7p22.1	K328-ac	3814584	human	41.74	Actin	APstMkIkIIAPPER		2	16
POTEH	ACTBL1	Q6S545	22q11.1	K208-ac	466696	human	60.96	Ank_2	TDMNKKDkQKRtALH			2
POTEH	ACTBL1	Q6S545	22q11.1	K227-ac	5897424	human	60.96	Ank_2	NGNSEVVkLLLDRRC			1
ACTBL2	ACTBL2	Q562R1	5q11.2	K51-ac	480897	human	42	Actin	VMVGMGQkDCyVGDE			24
ACTBL2	ACTBL2	Q562R1	5q11.2	K62-ac	15292488	human	42	Actin	VGDEAQSkrGVLTLk			1
ACTBL2	ACTBL2	Q562R1	5q11.2	K192-ac	11323345	human	42	Actin	DLtDyLMkILTERGY		2	1
ACTBL2	ACTBL2	Q562R1	5q11.2	K329-ac	3814614	human	42	Actin	APsTMKIkIIAPPER		2	16
ACTC1	ACTC1	P68032	15q14	K52-ac	7802534	human	42.02	Actin	VMVGMGQkDsyVGDE		2	32
ACTC1	ACTC1	P68032	15q14	K63-ac	7801575	human	42.02	Actin	VGDEAQskRGILtLk		3	120
ACTC1	ACTC1	P68032	15q14	K70-ac	11323325	human	42.02	Actin	kRGILtLkyPIEHGI		4	7
ACTC1	ACTC1	P68032	15q14	K86-ac	15293012	human	42.02	Actin	tNWDDMEkIWHHtFy		1	1
ACTC1	ACTC1	P68032	15q14	K115-ac	15293015	human	42.02	Actin	TEAPLNPkANREKMT			1
ACTC1	ACTC1	P68032	15q14	K193-ac	11323329	human	42.02	Actin	DLtDyLMkILtErGy		2	1
ACTC1	ACTC1	P68032	15q14	K215-ac	7802124	human	42.02	Actin	REIVRDIkEkLCyVA			2
ACTC1	ACTC1	P68032	15q14	K217-ac	41420485	human	42.02	Actin	IVRDIkEkLCyVALD			1
ACTC1	ACTC1	P68032	15q14	K328-ac	7801863	human	42.02	Actin	ALAPstMkIkIIAPP		2
ACTC1	ACTC1	P68032	15q14	K330-ac	7813145	human	42.02	Actin	APstMkIkIIAPPER		2	14
ACTG1	ACTG1	P63261	17q25.3	K50-ac	475525	human	41.79	Actin	VMVGMGQkDsyVGDE		2	52
ACTG1	ACTG1	P63261	17q25.3	K61-ac	466400	human	41.79	Actin	VGDEAQskRGILtLk		3	205
ACTG1	ACTG1	P63261	17q25.3	K68-ac	36299910	human	41.79	Actin	kRGILtLkyPIEHGI			1
ACTG1	ACTG1	P63261	17q25.3	K113-ac	33364564	human	41.79	Actin	tEAPLNPkANREKMt		1
ACTG1	ACTG1	P63261	17q25.3	K191-ac	11323349	human	41.79	Actin	DLtDyLMkILtERGy		2	1
ACTG1	ACTG1	P63261	17q25.3	K213-ac	4138031	human	41.79	Actin	REIVRDIkEkLCyVA			3
ACTG1	ACTG1	P63261	17q25.3	K215-ac	38498847	human	41.79	Actin	IVRDIkEkLCyVALD			4
ACTG1	ACTG1	P63261	17q25.3	K315-ac	474978	human	41.79	Actin	GIADRMQkEItALAP			5
ACTG1	ACTG1	P63261	17q25.3	K326-ac	466095	human	41.79	Actin	ALAPstMkIkIIAPP		2	5
ACTG1	ACTG1	P63261	17q25.3	K328-ac	3814691	human	41.79	Actin	APstMkIkIIAPPER		2	16
ACTG2	ACTG2	P63267	2p13.1	K51-ac	3606984	human	41.88	Actin	VMVGMGQkDsyVGDE		2	52
ACTG2	ACTG2	P63267	2p13.1	K62-ac	3607791	human	41.88	Actin	VGDEAQskRGILtLk		3	205
ACTG2	ACTG2	P63267	2p13.1	K69-ac	4134736	human	41.88	Actin	kRGILtLkyPIEHGI		4	9
ACTG2	ACTG2	P63267	2p13.1	K85-ac	3606989	human	41.88	Actin	tNWDDMEkIWHHsFy			2
ACTG2	ACTG2	P63267	2p13.1	K114-ac	15292702	human	41.88	Actin	TEAPLNPkANREKMT			1
ACTG2	ACTG2	P63267	2p13.1	K192-ac	11323353	human	41.88	Actin	DLtDyLMkILtErGy		2	1
ACTG2	ACTG2	P63267	2p13.1	K214-ac	5960616	human	41.88	Actin	REIVRDIkEkLCyVA			3
ACTG2	ACTG2	P63267	2p13.1	K216-ac	3955311	human	41.88	Actin	IVRDIkEkLCyVALD			2
ACTG2	ACTG2	P63267	2p13.1	K316-ac	3610726	human	41.88	Actin	GIADRMQkEItALAP			5
ACTG2	ACTG2	P63267	2p13.1	K327-ac	3607796	human	41.88	Actin	ALAPstMkIkIIAPP		2	5
ACTG2	ACTG2	P63267	2p13.1	K329-ac	3846034	human	41.88	Actin	APstMkIkIIAPPER		2	16
ACTN1	ACTN1	P12814	14q24.1|14q22-q24	K95-ac	11323313	human	103.06	CH	HkIsNVNkALDFIAs		2
ACTN1	ACTN1	P12814	14q24.1|14q22-q24	K195-ac	11323317	human	103.06	CH	PELIDyGkLRkDDPL		2
ACTN1	ACTN1	P12814	14q24.1|14q22-q24	K198-ac	33363016	human	103.06	CH	IDyGkLRkDDPLTNL		1
ACTN1	ACTN1	P12814	14q24.1|14q22-q24	K398-ac	474827	human	103.06	Spectrin	RLDHLAEkFRQkAsI		3	3
ACTN1	ACTN1	P12814	14q24.1|14q22-q24	K413-ac	38507027	human	103.06	Spectrin	HEAWtDGkEAMLRQK			2
ACTN1	ACTN1	P12814	14q24.1|14q22-q24	K436-ac	41419746	human	103.06	Spectrin	EIkALLKkHEAFEsD		1	1
ACTN1	ACTN1	P12814	14q24.1|14q22-q24	K492-ac	474826	human	103.06	Spectrin	NLGALTQkRREALER			2
ACTN1	ACTN1	P12814	14q24.1|14q22-q24	K676-ac	11323321	human	103.06	Spectrin	sHLRQyEksIVNyKP		2
ACTN2	ACTN2	P35609	1q43	K181-ac	15293357	human	103.85	CH	QNFHTSWkDGLGLCA			12
ACTN2	ACTN2	P35609	1q43	K443-ac	41419750	human	103.85	Spectrin	EVRALLRkHEAFEsD		1	1
ACTN2	ACTN2	P35609	1q43	K499-ac	15293354	human	103.85	Spectrin	RLGTLTQkRREALER			6
ACTN2	ACTN2	P35609	1q43	K523-ac	15293360	human	103.85	Spectrin	QLHLEFAkRAAPFNN			6
ACTN3	ACTN3	Q08043	11q13.2	K250-ac	3840886	human	103.24	CH	NTPKPDEkAIMTYVs			1
ACTN3	ACTN3	Q08043	11q13.2	K278-ac	3840891	human	103.24		TAANrICkVLAVNQE			1
ACTN3	ACTN3	Q08043	11q13.2	K506-ac	15293363	human	103.24	Spectrin	NLGTLTQkRRDALER			6
ACTN4	ACTN4	O43707	19q13.2	K83-ac	41419758	human	104.85	CH	EDFRDGLkLMLLLEV			1
ACTN4	ACTN4	O43707	19q13.2	K108-ac	50286921	human	104.85	CH	RGKMRVHkINNVNkA			2
ACTN4	ACTN4	O43707	19q13.2	K114-ac	11323305	human	104.85	CH	HkINNVNkALDFIAs		2
ACTN4	ACTN4	O43707	19q13.2	K214-ac	11323309	human	104.85	CH	PELIEyDkLRkDDPV		2	2
ACTN4	ACTN4	O43707	19q13.2	K217-ac	33364043	human	104.85	CH	IEyDkLRkDDPVTNL		1	1
ACTN4	ACTN4	O43707	19q13.2	K233-ac	38507159	human	104.85	CH	NAFEVAEkyLDIPkM		1
ACTN4	ACTN4	O43707	19q13.2	K283-ac	54530604	human	104.85		TAANrICkVLAVNQE		1
ACTN4	ACTN4	O43707	19q13.2	K331-ac	36300926	human	104.85	Spectrin	tIQEMQQkLEDFRDy		1
ACTN4	ACTN4	O43707	19q13.2	K417-ac	474714	human	104.85	Spectrin	RLDHLAEkFRQkAsI		3	3
ACTN4	ACTN4	O43707	19q13.2	K432-ac	9910004	human	104.85	Spectrin	HEAWtDGkEAMLkHR			3
ACTN4	ACTN4	O43707	19q13.2	K437-ac	9910009	human	104.85	Spectrin	DGkEAMLkHRDyETA			1
ACTN4	ACTN4	O43707	19q13.2	K455-ac	41419754	human	104.85	Spectrin	DIkALIRkHEAFEsD		1	1
ACTN4	ACTN4	O43707	19q13.2	K592-ac	11323301	human	104.85	Spectrin	EAILAIHkEAQRIAE		1
ACTN4	ACTN4	O43707	19q13.2	K622-ac	33349317	human	104.85	Spectrin	tPQIINskWEkVQQL		1	2
ACTN4	ACTN4	O43707	19q13.2	K625-ac	11323297	human	104.85	Spectrin	IINskWEkVQQLVPk		3
ACTN4	ACTN4	O43707	19q13.2	K779-ac	33348889	human	104.85		AsFNHFDkDHGGALG		1	3
ACTN4	ACTN4	O43707	19q13.2	K853-ac	12423041	human	104.85	efhand_Ca_insen	DQVIASFkVLAGDkN			3
ACTN4	ACTN4	O43707	19q13.2	K859-ac	54530608	human	104.85	efhand_Ca_insen	FkVLAGDkNFITAEE		1
ACTN4	ACTN4	O43707	19q13.2	K899-ac	461673	human	104.85	efhand_Ca_insen	VPGALDykSFSTALy			7
ACTR10	ACTR10	Q9NZ32	14q23.1	K221-ac	54530612	human	46.31	Actin	TCFVSDLkRGLkIQA		1
ACTR1A	ACTR1A	P61163	10q24.32	K32-ac	15293366	human	42.61	Actin	FAGDQIPkYCFPNYV			1
ACTR1A	ACTR1A	P61163	10q24.32	K230-ac	33364586	human	42.61	Actin	YLSINPQkDETLETE		2
ACTR1B	ACTR1B	P42025	2q11.2	K32-ac	15293369	human	42.29	Actin	FAGDQIPkYCFPNYV			1
ACTR6	ACTR6	Q9GZN1	12q23.1	K260-ac	11324173	human	45.81	Actin	EEMVLSGkYkSGEQI		5	6
ACTR8	ACTR8	Q9H981	3p21.1	K447-ac	15293372	human	70.48		ADRKsAskPIGFEGD		3	1
ACYP1	ACYP1	P07311	14q24.3	K25-ac	41447783	human	11.26	Acylphosphatase	VQGVFFRkHTQAEGK			8
ADA	ADA	P00813	20q13.12	K9-ac	41517835	human	40.76	A_deaminase	AQtPAFDkPKVELHV		1
ADA	ADA	P00813	20q13.12	K54-ac	5961919	human	40.76	A_deaminase	LNVIGMDkPLTLPDF		1	1
ADA	ADA	P00813	20q13.12	K164-ac	11323281	human	40.76	A_deaminase	HQPNWsPkVVELCkk		2
ADA	ADA	P00813	20q13.12	K170-ac	5961924	human	40.76	A_deaminase	PkVVELCkkYQQQTV		1	1
ADA	ADA	P00813	20q13.12	K232-ac	11323278	human	40.76	A_deaminase	kEAVDILkTERLGHG		2
ADA	ADA	P00813	20q13.12	K312-ac	474591	human	40.76	A_deaminase	DTDyQMTkRDMGFTE			2
ADA	ADA	P00813	20q13.12	K323-ac	474592	human	40.76	A_deaminase	GFTEEEFkRLNINAA		1	2
ADAD2	ADAD2 iso2	Q8NCV1-2	16q24.1	K141-ac	5809655	human	70.99		REDQPPGkVFKyRAP			1
ADAM30	ADAM30	Q9UKF2	1p12	K251-ac	3855298	human	88.94	Reprolysin	VRMRIHLkALEVWTD			1
ADAM9	ADAM9	Q13443	8p11.22	K184-ac	3832199	human	90.56		VSNKDIEkETAkDEE			1
ADAM9	ADAM9	Q13443	8p11.22	K188-ac	3832204	human	90.56		DIEkETAkDEEEEPP			1
ADAM9	ADAM9	Q13443	8p11.22	K533-ac	15293375	human	90.56	ADAM_CR	VIFGSKAkAAPKDCF			1
ADAMTS12	ADAMTS12	P58397	5p13.3-p13.2	K530-ac	6218166	human	177.68		KKWCMAGkCItVGkK			1
ADAMTS12	ADAMTS12	P58397	5p13.3-p13.2	K536-ac	6216753	human	177.68		GkCItVGkKPESIPG			3
ADAMTS12	ADAMTS12	P58397	5p13.3-p13.2	K1014-ac	466221	human	177.68		KGTISNGkNPPTLKP			1
ADAMTS14	ADAMTS14	Q8WXS8	10q22.1	K717-ac	14367443	human	133.89	ADAM_spacer1	NSHCRTVkGTLGkAS		1
ADAMTS14	ADAMTS14	Q8WXS8	10q22.1	K722-ac	14367447	human	133.89	ADAM_spacer1	TVkGTLGkASKQAGA		1
ADAMTS18	ADAMTS18	Q8TE60	16q23.1	K311-ac	9914526	human	135.17	Reprolysin	KMVEKHGkGNVTTYI			1
ADAMTS18	ADAMTS18	Q8TE60	16q23.1	K330-ac	9914530	human	135.17	Reprolysin	NMVSGLFkDGTIGSD			1
ADAMTS2	ADAMTS2 iso2	O95450-2	5q35.3	K530-ac	9292883	human	61.76		PYFCKTKkGPPLDGT			1
ADAMTS2	ADAMTS2 iso2	O95450-2	5q35.3	K543-ac	9292888	human	61.76		GTMCAPGkFRPGAVA			1
ADAMTS20	ADAMTS20	P59510	12q12	K651-ac	12235557	human	214.72		RYSGIGtkDRCKLYC			1
ADAMTS3	ADAMTS3	O15072	4q13.3	K725-ac	3986272	human	135.6	ADAM_spacer1	TFTRTPRkLGyLKMF			1
ADAMTS5	ADAMTS5	Q9UNA0	21q21.3	K858-ac	3831284	human	101.72		VPKKSTPkVNSVTSH			1
ADAMTS6	ADAMTS6	Q9UKP5	5q12.3	K284-ac	3830991	human	125.27	Reprolysin	SVMNIVAkLYRDSSL			1
ADAMTSL2	ADAMTSL2	Q86TH1	9q34.2	K895-ac	15293378	human	104.62	TSP_1	RGCDPLVkPVGRQAC			1
ADAR	ADAR	P55265	1q21.3	K495-ac	40662708	human	136.07		PRCsPYKkLTECQLK			1
ADAR	ADAR	P55265	1q21.3	K574-ac	3985987	human	136.07		tILLEEAkAkDsGkS			1
ADAR	ADAR	P55265	1q21.3	K665-ac	474922	human	136.07	dsrm	PSVSAPSkkVAkQMA			21
ADAR	ADAR	P55265	1q21.3	K666-ac	6215672	human	136.07	dsrm	SVSAPSkkVAkQMAA			3
ADAR	ADAR	P55265	1q21.3	K757-ac	41517843	human	136.07	dsrm	SGPPHEPkFVYQAkV		1
ADAR	ADAR	P55265	1q21.3	K798-ac	41517847	human	136.07		VLIGENEkAERMGFT		1
ADAR	ADAR	P55265	1q21.3	K902-ac	41517851	human	136.07	A_deamin	kGDSLSLkGETVNDC		1
ADAR	ADAR	P55265	1q21.3	K1105-ac	3713913	human	136.07	A_deamin	PFIVNHPkVGRVsIY			1
ADAR	ADAR	P55265	1q21.3	K1115-ac	15292108	human	136.07	A_deamin	RVsIYDskRQSGKTK			4
ADAR	ADAR	P55265	1q21.3	K1159-ac	41517839	human	136.07	A_deamin	ELSRVSKkNIFLLFk		1
ADAR	ADAR	P55265	1q21.3	K1166-ac	15292111	human	136.07	A_deamin	kNIFLLFkKLCSFRY			2
ADAT1	ADAT1	Q9BUB4	16q23.1	K78-ac	3837136	human	55.39	A_deamin	IGQsKMRkNGDILND			1
ADCY4	ADCY4	Q8NFM4	14q12	K489-ac	3913059	human	119.79	DUF1053	LESWGAAkPFAHLSH			1
ADCY7	ADCY7	P51828	16q12.1	K422-ac	14320088	human	120.31	Guanylate_cyc	HITEATLkHLDkAYE		1
ADCY7	ADCY7	P51828	16q12.1	K426-ac	14320091	human	120.31	Guanylate_cyc	ATLkHLDkAYEVEDG		1
ADCY9	ADCY9	O60503	16p13.3	K330-ac	5894875	human	150.7		LEVEkALkERMIHSV			1
ADCY9	ADCY9	O60503	16p13.3	K348-ac	5894880	human	150.7		IIADDLMkQGDEEsE			1
ADD1	ADD1	P35611	4p16.3	K140-ac	36293066	human	80.96		SDSIAYDkGEkLLRC		1
ADD2	ADD2	P35612	2p13.3	K464-ac	3838196	human	80.85		RPKTTWMkADEVEKS			1
ADD2	ADD2	P35612	2p13.3	K576-ac	14320353	human	80.85		KKEVERKkLELDGEk		1
ADD2	ADD2	P35612	2p13.3	K583-ac	3683850	human	80.85		kLELDGEkEtAPEEP		1	1
ADD2	ADD2	P35612	2p13.3	K595-ac	3683854	human	80.85		EEPGsPAksAPAsPV			1
ADD2	ADD2	P35612	2p13.3	K681-ac	3838203	human	80.85		DtDVDTSkDktESVT			1
ADD2	ADD2	P35612	2p13.3	K683-ac	3838207	human	80.85		DVDTSkDktESVTSG			1
ADD3	ADD3	Q9UEY8	10q25.1-q25.2	K436-ac	3713943	human	79.15		AQRQQREkTRWLNsP			1
ADGB	ADGB	Q8N7X0	6q24.3	K337-ac	14321771	human	189.71		IKDGKEVkDVkEFkP		1
ADGB	ADGB	Q8N7X0	6q24.3	K340-ac	14321773	human	189.71		GKEVkDVkEFkPESS		1
ADGB	ADGB	Q8N7X0	6q24.3	K343-ac	14321775	human	189.71		VkDVkEFkPESSLTT		1
ADGB	ADGB	Q8N7X0	6q24.3	K1509-ac	9905693	human	189.71		EREQSTRkENIQTGP		1	1
ADH1A	ADH1A	P07327	4q23	K316-ac	12442586	human	39.86	ADH_zinc_N	LLTGRTWkGAILGGF			1
ADH1A	ADH1A	P07327	4q23	K324-ac	12442042	human	39.86	ADH_zinc_N	GAILGGFkSKECVPK			5
ADH1A	ADH1A	P07327	4q23	K339-ac	12442045	human	39.86		LVADFMAkKFsLDAL			6
ADH1A	ADH1A	P07327	4q23	K355-ac	14321011	human	39.86		THVLPFEkINEGFDL		1
ADH1A	ADH1A	P07327	4q23	K367-ac	12442589	human	39.86		FDLLHsGkSIRTILM			2
ADH1B	ADH1B	P00325	4q23	K100-ac	12444172	human	39.85	ADH_N	LFTPQCGkCRVCKNP			1
ADH1B	ADH1B	P00325	4q23	K213-ac	12444510	human	39.85	ADH_zinc_N	LSAVMGCkAAGAARI			1
ADH1B	ADH1B	P00325	4q23	K331-ac	3916947	human	39.85	ADH_zinc_N	KSKEGIPkLVADFMA			1
ADH1B	ADH1B	P00325	4q23	K339-ac	3833433	human	39.85		LVADFMAkKFsLDAL			11
ADH1B	ADH1B	P00325	4q23	K355-ac	14321013	human	39.85		THVLPFEkINEGFDL		1
ADH1B	ADH1B	P00325	4q23	K367-ac	12442578	human	39.85		FDLLHsGkSIRTVLT			2
ADH1C	ADH1C	P00326	4q23	K100-ac	12444175	human	39.87	ADH_N	LFTPQCGkCRICKNP			1
ADH1C	ADH1C	P00326	4q23	K339-ac	3833437	human	39.87		LVADFMAkKFSLDAL			10
ADH4	ADH4	P08319	4q23	K218-ac	12444517	human	40.22	ADH_zinc_N	LSAVMGCkAAGASRI			1
ADH4	ADH4	P08319	4q23	K254-ac	14319872	human	40.22	ADH_zinc_N	LNPRDLHkPIQEVII		1
ADH4	ADH4	P08319	4q23	K342-ac	12442596	human	40.22		PKLVTDYkNKKFNLD			2
ADH5	ADH5	P11766	4q23	K101-ac	15293383	human	39.72	ADH_N	IPQCGECkFCLNPkT			1
ADH5	ADH5	P11766	4q23	K107-ac	15293386	human	39.72	ADH_N	CkFCLNPkTNLCQkI			2
ADH5	ADH5	P11766	4q23	K226-ac	3669433	human	39.72	ADH_zinc_N	IIGVDINkDkFARAk		1	1
ADH5	ADH5	P11766	4q23	K228-ac	36315509	human	39.72	ADH_zinc_N	GVDINkDkFARAkEF		1
ADH5	ADH5	P11766	4q23	K315-ac	15293380	human	39.72	ADH_zinc_N	LVTGRTWkGTAFGGW			1
ADH5	ADH5	P11766	4q23	K338-ac	3871860	human	39.72		LVSEYMSkKIkVDEF			1
ADH5	ADH5	P11766	4q23	K366-ac	11323275	human	39.72		FELMHSGkSIRTVVK		3
ADH6	ADH6	P28332	4q23	K248-ac	5464759	human	39.07	ADH_zinc_N	CLNPQDLkKPIQEVL			1
ADHFE1	ADHFE1	Q8IWW8	8q13.1	K82-ac	3966534	human	50.31	Fe-ADH	NVCLMTDkNLSKLPP			1
ADI1	ADI1	Q9BV57	2p25.3	K73-ac	33363576	human	21.5	ARD	IITICKDkLPNYEEk		2
ADIRF	ADIRF	Q15847	10q23.2	K70-ac	466659	human	7.85		DtFsGIGkkFGLLK_			79
ADIRF	ADIRF	Q15847	10q23.2	K71-ac	3669195	human	7.85		tFsGIGkkFGLLK__			15
ADK	ADK	P55263	10q22.2|10q11-q24	K47-ac	14320940	human	40.55	PfkB	VDkDFLDkYSLkPND		1
ADK	ADK	P55263	10q22.2|10q11-q24	K162-ac	479638	human	40.55	PfkB	LAAANCYkKEkHLDL			4
ADK	ADK	P55263	10q22.2|10q11-q24	K270-ac	4121417	human	40.55	PfkB	KkTQALPkMNSkRQR			1
ADK	ADK	P55263	10q22.2|10q11-q24	K274-ac	9907436	human	40.55	PfkB	ALPkMNSkRQRIVIF			1
ADNP	ADNP	Q9H2P0	20q13.13	K1035-ac	466815	human	123.56		WKNSsYGkVEGFWSk		1	5
ADNP	ADNP	Q9H2P0	20q13.13	K1042-ac	11323271	human	123.56		kVEGFWSkDQSQWKN		1
ADNP2	ADNP2	Q6IQ32	18q23	K1018-ac	15293389	human	122.83		VTSVVPFkRQRNEsR			4
ADPGK	ADPGK	Q9BRR6	15q24.1	K370-ac	3988654	human	54.09	ADP_PFK_GK	LKEHGRSkSRASDLT			1
ADPRHL2	ADPRHL2	Q9NX46	1p34.3	K109-ac	11325131	human	38.95	ADP_ribosyl_GH	HRFAQEYkKDPDRGY		1
ADRA1A	ADRA1A	P35348	8p21.2	K239-ac	9909524	human	51.49	7tm_1	VtLRIHRkNAPAGGs			1
ADRA2A	ADRA2A	P08913	10q25.2	K175-ac	3713633	human	48.96	7tm_1	PLIsIEKkGGGGGPQ			1
ADRM1	ADRM1	Q16186	20q13.33	K21-ac	11323267	human	42.15		GsRGAsNkyLVEFrA		1
ADRM1	ADRM1	Q16186	20q13.33	K83-ac	3831494	human	42.15	Proteasom_Rpn13	FPDDCEFkRVPQCPS			11
ADSL	ADSL	P30566	22q13.1	K82-ac	33345497	human	54.89	Lyase_1	kMAAEEEkRLRHDVM		2
ADSL	ADSL	P30566	22q13.1	K147-ac	11323264	human	54.89	Lyase_1	SRLADFAkERASLPT		1
ADSL	ADSL	P30566	22q13.1	K295-ac	459131	human	54.89	Lyase_1	GSSAMPykRNPMRSE		4	105
ADSS	ADSS	P30520	1q44	K419-ac	33347649	human	50.1	Adenylsucc_synt	ISNARAFkELPVNAQ		1
ADSSL1	ADSSL1	Q8N142	14q32.33	K18-ac	3804593	human	50.21		PPGAGGVkRGRLQQE			9
ADSSL1	ADSSL1	Q8N142	14q32.33	K174-ac	15292784	human	50.21	Adenylsucc_synt	IGPTYSSkAARTGLR			1
ADSSL1	ADSSL1	Q8N142	14q32.33	K248-ac	15292781	human	50.21	Adenylsucc_synt	EALHGPPkKILVEGA			1
AEBP1	AEBP1	Q8IUX7	7p13	K95-ac	3632519	human	130.93		EKTKDKGkkGKKDKG			1
AEBP1	AEBP1	Q8IUX7	7p13	K96-ac	3632524	human	130.93		KTKDKGkkGKKDKGP			1
AEBP1	AEBP1	Q8IUX7	7p13	K134-ac	3989310	human	130.93		ATKKPKEkPPkATKK			1
AEBP1	AEBP1	Q8IUX7	7p13	K137-ac	3989315	human	130.93		KPKEkPPkATKKPKE			1
AEBP1	AEBP1	Q8IUX7	7p13	K145-ac	3989320	human	130.93		ATKKPKEkPPkATKK			1
AEBP1	AEBP1	Q8IUX7	7p13	K148-ac	3989325	human	130.93		KPKEkPPkATKKPKE			1
AEBP1	AEBP1	Q8IUX7	7p13	K156-ac	3989330	human	130.93		ATKKPKEkPPkATKK			1
AEBP1	AEBP1	Q8IUX7	7p13	K159-ac	3989335	human	130.93		KPKEkPPkATKKPPS			1
AEBP1	AEBP1	Q8IUX7	7p13	K598-ac	14367531	human	130.93	Peptidase_M14	GkSSRGLkIYAMEIS		1
AEBP2	AEBP2	Q6ZN18	12p12.3	K479-ac	41517855	human	54.47		TkVVHLSkLPkDTAL		1
AFF1	AF-4	P51825	4q21.3-q22.1	K89-ac	3982305	human	131.42	AF-4	AsENRLGkPkYPLIP			1
AFF1	AF-4	P51825	4q21.3-q22.1	K91-ac	3982311	human	131.42	AF-4	ENRLGkPkYPLIPDK			1
AFF1	AF-4	P51825	4q21.3-q22.1	K238-ac	9292206	human	131.42	AF-4	HGSSNNskGYCPAks			1
AFF1	AF-4	P51825	4q21.3-q22.1	K244-ac	9292212	human	131.42	AF-4	skGYCPAksPkDLAV			1
AFF1	AF-4	P51825	4q21.3-q22.1	K247-ac	9292218	human	131.42	AF-4	YCPAksPkDLAVKVH			1
AFF1	AF-4	P51825	4q21.3-q22.1	K681-ac	4132309	human	131.42	AF-4	SSLPAPskALSGPEP		3
AFF1	AF-4	P51825	4q21.3-q22.1	K809-ac	466213	human	131.42	AF-4	RsSDSSSkLAKKRKG			1
AFF1	AF-4	P51825	4q21.3-q22.1	K831-ac	89113006	human	131.42	AF-4	NKkIRLEkEIKsQss		1
AFAP1	AFAP	Q8N556	4p16.1	K208-ac	17338811	human	80.72	PH	CNITYIPkDSKkKKH		1
AFAP1	AFAP	Q8N556	4p16.1	K212-ac	17338812	human	80.72	PH	YIPkDSKkKKHELKI		1
AFAP1L2	AFAP1L2	Q8N4X5	10q25.3	K697-ac	9263946	human	91.3		RKEKRELkETLLKCT			1
AFF2	AFF2	P51816	Xq28	K829-ac	3911535	human	144.77	AF-4	APAKPDHkETATkPK			1
AFF2	AFF2	P51816	Xq28	K834-ac	3911540	human	144.77	AF-4	DHkETATkPKRQTAV			1
AFF2	AFF2	P51816	Xq28	K1083-ac	6327608	human	144.77	AF-4	MQEAkKLkHKADALF			1
AFF2	AFF2	P51816	Xq28	K1174-ac	3987335	human	144.77	AF-4	YLRMFKLkkDHAMKY			1
AFF2	AFF2	P51816	Xq28	K1175-ac	3987340	human	144.77	AF-4	LRMFKLkkDHAMKYS			1
AFF3	AFF3	P51826	2q11.2	K278-ac	482547	human	133.5	AF-4	KPEPARAkAkLSKFs			1
AFF3	AFF3	P51826	2q11.2	K280-ac	482548	human	133.5	AF-4	EPARAkAkLSKFsIP			1
AFF3	AFF3	P51826	2q11.2	K524-ac	3832571	human	133.5	AF-4	SLREKEIkSTCKEEQ			1
AFF3	AFF3	P51826	2q11.2	K538-ac	9264244	human	133.5	AF-4	QRPRtANkAPGskGV			1
AFF3	AFF3	P51826	2q11.2	K543-ac	9264248	human	133.5	AF-4	ANkAPGskGVKQKsP			1
AFF3	AFF3	P51826	2q11.2	K626-ac	11180745	human	133.5	AF-4	VVPPEPTkTRPCGNN			1
AFG3L2	AFG3L2	Q9Y4W6	18p11.21	K100-ac	14320209	human	88.58		MGEKKESkPAATTRS		1
AFG3L2	AFG3L2	Q9Y4W6	18p11.21	K193-ac	15292873	human	88.58	FtsH_ext	DRLEVVNkRFVRVTF			1
AFG3L2	AFG3L2	Q9Y4W6	18p11.21	K300-ac	33345827	human	88.58		ETTAKVLkDEIDVkF		1
AFG3L2	AFG3L2	Q9Y4W6	18p11.21	K306-ac	11323964	human	88.58		LkDEIDVkFKDVAGC		1
AFG3L2	AFG3L2	Q9Y4W6	18p11.21	K543-ac	466941	human	88.58	Peptidase_M41	LSDSINQkHFEQAIE		3
AFG3L2	AFG3L2	Q9Y4W6	18p11.21	K710-ac	3835568	human	88.58	Peptidase_M41	ILINDAYkRTVALLT			6
AFP	AFP	P02771	4q13.3	K228-ac	41668811	human	68.68	Serum_albumin	QHACAVMkNFGTRTF			1
AFP	AFP	P02771	4q13.3	K413-ac	475527	human	68.68		QEsQALAkRsCGLFQ			6
AFTPH	aftiphilin	Q6ULP2	2p14	K357-ac	14321246	human	102.11		EQCKTEEkLDLLTSK		1
AGBL2	AGBL2	Q5U5Z8	11p11.2	K563-ac	3981344	human	104.19	Peptidase_M14	DFHGHSRkNNIFLYG			1
AGBL2	AGBL2	Q5U5Z8	11p11.2	K577-ac	3981349	human	104.19	Peptidase_M14	GCNNNNRkYWLHERV			2
AGBL2	AGBL2	Q5U5Z8	11p11.2	K847-ac	3669443	human	104.19		NKGRMQNkKPGFTVS			1
AGBL2	AGBL2	Q5U5Z8	11p11.2	K858-ac	3669448	human	104.19		FTVSCSPkRTINSsQ			1
AGBL3	AGBL3	Q8NEM8	7q33	K480-ac	9908441	human	116.01	Peptidase_M14	CDGSDRSkTLYLQQR			1
AGBL5	AGBL5	Q8NDL9	2p23.3	K734-ac	3846605	human	97.53		SGPASSHkLGSCLLP			1
AGGF1	AGGF1	Q8N302	5q13.3	K664-ac	11323261	human	80.98		HAGLGTGkPSSFEDV		4
AGGF1	AGGF1	Q8N302	5q13.3	K679-ac	14366798	human	80.98		HLLQNKNkKNWDKAR		1
AGK	AGK	Q53H12	7q34	K6-ac	11323257	human	47.14		__MTVFFkTLRNHWK		2
AGK	AGK	Q53H12	7q34	K231-ac	3912609	human	47.14		YWyLGPLkIkAAHFF			1
AGK	AGK	Q53H12	7q34	K233-ac	3912614	human	47.14		yLGPLkIkAAHFFST			1
AGMAT	AGMAT	Q9BSE5	1p36.21	K217-ac	461795	human	37.66	Arginase	DEGLLDCkRVVQIGI			12
AGO1	AGO1	Q9UL18	1p34.3	K438-ac	14320268	human	97.21	ArgoMid	GVWDMRGkQFYNGIE		1
AGO2	AGO2	Q9UKV8	8q24.3	K317-ac	15293391	human	97.21	PAZ	QYFKDRHkLVLRYPH			1
AGPAT5	AGPAT5	Q9NUQ2	8p23.1	K201-ac	54530616	human	42.07	Acyltransferase	QRGLAVLkHVLTPRI		1
GPAT4	AGPAT6	Q86UL3	8p11.21	K335-ac	15293394	human	52.07	Acyltransferase	NTSVMMFkKGSFEIG			1
GPAT4	AGPAT6	Q86UL3	8p11.21	K426-ac	12235592	human	52.07		LLWDGGLkREKVKDT			1
LCLAT1	AGPAT8	Q6UWP7	2p23.1	K221-ac	11319889	human	48.92	Acyltransferase	RSNAFAEkNGLQkYE		3
LCLAT1	AGPAT8	Q6UWP7	2p23.1	K297-ac	33362341	human	48.92	Acyltransf_C	IDTLPTSkEDLQLWC		2
LCLAT1	AGPAT8	Q6UWP7	2p23.1	K306-ac	54530619	human	48.92	Acyltransf_C	DLQLWCHkRWEEkEE		1
GPAT3	AGPAT9	Q53EU6	4q21.23	K284-ac	9914174	human	48.71	Acyltransferase	KDRHLVTkRLKEHIA			1
GPAT3	AGPAT9	Q53EU6	4q21.23	K316-ac	15293397	human	48.71	Acyltransferase	NTSVMMFkKGSFEIG			1
GPAT3	AGPAT9	Q53EU6	4q21.23	K407-ac	12215662	human	48.71		LPWDGGLkRAKVKDI			1
AGPS	AGPS	O00116	2q31.2	K102-ac	11323253	human	72.91		GWGYNDSkFIFNKkG		1
AGPS	AGPS	O00116	2q31.2	K116-ac	9263548	human	72.91		GQIELTGkRYPLSGM			2
AGPS	AGPS	O00116	2q31.2	K169-ac	11323249	human	72.91		EDFLHDLkETNISYS		2
AGPS	AGPS	O00116	2q31.2	K347-ac	11323245	human	72.91	FAD_binding_4	TPRGIIEkSCQGPRM		3
AGR2	AGR2	O95994	7p21.1	K88-ac	41419704	human	19.98	Thioredoxin_7	CPHSQALkkVFAENK			1
AGR2	AGR2	O95994	7p21.1	K89-ac	40662712	human	19.98	Thioredoxin_7	PHSQALkkVFAENKE			1
AGR2	AGR2	O95994	7p21.1	K116-ac	54530622	human	19.98	Thioredoxin_7	LVyEttDkHLsPDGQ		1
AGR2	AGR2	O95994	7p21.1	K165-ac	479464	human	19.98		ALLLDNMkkALKLLK			19
AGR2	AGR2	O95994	7p21.1	K166-ac	479657	human	19.98		LLLDNMkkALKLLKT			7
AGRN	agrin	O00468	1p36.33	K1687-ac	15293400	human	217.32	Laminin_G_1	NGQKTDGkGDFVSLA			4
AGRN	agrin	O00468	1p36.33	K1735-ac	3911461	human	217.32	Laminin_G_1	SLERNGRkGALRVGD			1
AGXT	AGXT	P21549	2q37.3	K389-ac	12442608	human	43.01		AALQHCPkKKL____			2
AGXT2	AGXT2	Q9BYV1	5p13.2	K129-ac	3687152	human	57.16	Aminotran_3	KVNAVAQkQLGRLWH		1	4
AGXT2	AGXT2	Q9BYV1	5p13.2	K270-ac	14320505	human	57.16	Aminotran_3	DQYIEQFkDTLSTSV		1
PHYKPL	AGXT2L2	Q8IUZ5	5q35.3	K33-ac	11319795	human	49.71	Aminotran_3	FFPEDPVkIVRAQGQ		2
AHCYL1	AHCYL1	O43865	1p13.3	K40-ac	33363353	human	58.95		TVtKAPKkQIQFADD		1
AHDC1	AHDC1	Q5TGY3	1p36.11-p35.3	K1409-ac	15293403	human	168.35		CsPtLGFkEELRPPP			2
AHI1	AHI1	Q8N157	6q23.3	K582-ac	3734307	human	137.12		EPGLEESkEVIKWkR			1
AHI1	AHI1	Q8N157	6q23.3	K588-ac	3734312	human	137.12		SkEVIKWkRLPGQAC			1
AHNAK	AHNAK	Q09666	11q12.3	K679-ac	33363852	human	629.1		NLEGLGGkLKGPDVK		1
AHNAK	AHNAK	Q09666	11q12.3	K763-ac	33362437	human	629.1		kFsVPGFkAEGPEVD		1
AHNAK	AHNAK	Q09666	11q12.3	K805-ac	38523700	human	629.1		EGkLKGPkFkMPEMN			1
AHNAK	AHNAK	Q09666	11q12.3	K884-ac	11324382	human	629.1		MPkMKMPkFsMPGFk		2
AHNAK	AHNAK	Q09666	11q12.3	K891-ac	33361945	human	629.1		kFsMPGFkAEGPEVD		1	1
AHNAK	AHNAK	Q09666	11q12.3	K928-ac	33361723	human	629.1		NIEGPEGkLKGPkFk		1
AHNAK	AHNAK	Q09666	11q12.3	K933-ac	38523701	human	629.1		EGkLKGPkFkMPEMN			1
AHNAK	AHNAK	Q09666	11q12.3	K1054-ac	36296445	human	629.1		EGkLKGPkFKMPEMH			1
AHNAK	AHNAK	Q09666	11q12.3	K1077-ac	3836937	human	629.1		PDVDLDLkGPkMkGN			1
AHNAK	AHNAK	Q09666	11q12.3	K1111-ac	3852036	human	629.1		RGPkVDIkAPDVEGQ			1
AHNAK	AHNAK	Q09666	11q12.3	K1128-ac	3852040	human	629.1		DWsLkIPkMKMPkFs			1
AHNAK	AHNAK	Q09666	11q12.3	K1177-ac	33364404	human	629.1		sLEGPEGkLKGPkFk		1
AHNAK	AHNAK	Q09666	11q12.3	K1182-ac	36296447	human	629.1		EGkLKGPkFkMPEMH			1
AHNAK	AHNAK	Q09666	11q12.3	K1191-ac	9910965	human	629.1		kMPEMHFktPkIsMP			1
AHNAK	AHNAK	Q09666	11q12.3	K1261-ac	11324386	human	629.1		MPkMKMPkFsMPGFk		2
AHNAK	AHNAK	Q09666	11q12.3	K1268-ac	33361801	human	629.1		kFsMPGFkGEGREVD		1	1
AHNAK	AHNAK	Q09666	11q12.3	K1305-ac	33362692	human	629.1		sLEGPEGkLKGPkFk		1
AHNAK	AHNAK	Q09666	11q12.3	K1310-ac	36296449	human	629.1		EGkLKGPkFkMPEMH			1
AHNAK	AHNAK	Q09666	11q12.3	K1389-ac	11324390	human	629.1		MPKVKMPkFsMPGFk		2
AHNAK	AHNAK	Q09666	11q12.3	K1396-ac	33362429	human	629.1		kFsMPGFkGEGPEVD		1	1
AHNAK	AHNAK	Q09666	11q12.3	K1438-ac	36296451	human	629.1		DAKLKGPkFkMPEMs			1
AHNAK	AHNAK	Q09666	11q12.3	K1517-ac	11324394	human	629.1		MPKVKMPkFsMPGFk		2
AHNAK	AHNAK	Q09666	11q12.3	K1524-ac	36298245	human	629.1		kFsMPGFkGEGPEVD			1
AHNAK	AHNAK	Q09666	11q12.3	K1566-ac	36296453	human	629.1		EGkLKGPkFkMPsMN			1
AHNAK	AHNAK	Q09666	11q12.3	K1640-ac	36296455	human	629.1		EGkLKGPkFkMPEMH			1
AHNAK	AHNAK	Q09666	11q12.3	K1719-ac	3805770	human	629.1		MPkMKMPkFsMPGFk		2
AHNAK	AHNAK	Q09666	11q12.3	K1726-ac	33361948	human	629.1		kFsMPGFkAEGPEVD		1	1
AHNAK	AHNAK	Q09666	11q12.3	K1768-ac	12234685	human	629.1		EGkLKGSkFKMPKLN			1
AHNAK	AHNAK	Q09666	11q12.3	K1842-ac	36296457	human	629.1		DAkLKGPkFkMPEMH			1
AHNAK	AHNAK	Q09666	11q12.3	K1909-ac	36296459	human	629.1		DAkLKGPkFkMPDMH			1
AHNAK	AHNAK	Q09666	11q12.3	K1911-ac	36308524	human	629.1		kLKGPkFkMPDMHFk		1
AHNAK	AHNAK	Q09666	11q12.3	K1976-ac	41668814	human	629.1		DAkLKGPkFkMPEMH			1
AHNAK	AHNAK	Q09666	11q12.3	K1985-ac	9910968	human	629.1		kMPEMHFktPkIsMP			1
AHNAK	AHNAK	Q09666	11q12.3	K2055-ac	11324397	human	629.1		MPkMKMPkFsMPGFk		2
AHNAK	AHNAK	Q09666	11q12.3	K2062-ac	33361951	human	629.1		kFsMPGFkAEGPEVD		1	1
AHNAK	AHNAK	Q09666	11q12.3	K2099-ac	33362695	human	629.1		sLEGPEGkLKGPKLK		1
AHNAK	AHNAK	Q09666	11q12.3	K2171-ac	41668816	human	629.1		DAKLKGPkFkMPEMH			1
AHNAK	AHNAK	Q09666	11q12.3	K2180-ac	9910971	human	629.1		kMPEMHFktPKIsMP			1
AHNAK	AHNAK	Q09666	11q12.3	K2250-ac	11324399	human	629.1		MPkMKMPkFsMPGFk		2
AHNAK	AHNAK	Q09666	11q12.3	K2257-ac	33363601	human	629.1		kFsMPGFkGEGPEVD		1	1
AHNAK	AHNAK	Q09666	11q12.3	K2294-ac	33362697	human	629.1		sLEGPEGkLKGPkFk		1
AHNAK	AHNAK	Q09666	11q12.3	K2299-ac	36296461	human	629.1		EGkLKGPkFkMPEMH			1
AHNAK	AHNAK	Q09666	11q12.3	K2308-ac	9910974	human	629.1		kMPEMHFktPKIsMP			1
AHNAK	AHNAK	Q09666	11q12.3	K2375-ac	89113008	human	629.1		kWKTPKFkMPDMHFk		1
AHNAK	AHNAK	Q09666	11q12.3	K2440-ac	41668815	human	629.1		EGkLKGPkFkMPDMH			1
AHNAK	AHNAK	Q09666	11q12.3	K2442-ac	89113010	human	629.1		kLKGPkFkMPDMHFk		1
AHNAK	AHNAK	Q09666	11q12.3	K2517-ac	11324401	human	629.1		MPkMKMPkFsMPGFk		2
AHNAK	AHNAK	Q09666	11q12.3	K2524-ac	33361953	human	629.1		kFsMPGFkAEGPEVD		1	1
AHNAK	AHNAK	Q09666	11q12.3	K2561-ac	33364256	human	629.1		NIEGPEGkLKGPKLk		1
AHNAK	AHNAK	Q09666	11q12.3	K2568-ac	9904611	human	629.1		kLKGPKLkMPEMNIk			1
AHNAK	AHNAK	Q09666	11q12.3	K2575-ac	9904614	human	629.1		kMPEMNIkAPkIsMP			1
AHNAK	AHNAK	Q09666	11q12.3	K2609-ac	36297241	human	629.1		PKVEGDLkGPEVDIk		1
AHNAK	AHNAK	Q09666	11q12.3	K2642-ac	9908310	human	629.1		HLkMPKVkMPkFsMP			1
AHNAK	AHNAK	Q09666	11q12.3	K2645-ac	9908313	human	629.1		MPKVkMPkFsMPGFk		2	1
AHNAK	AHNAK	Q09666	11q12.3	K2652-ac	33363381	human	629.1		kFsMPGFkGEGPDGD		1	1
AHNAK	AHNAK	Q09666	11q12.3	K2661-ac	9908316	human	629.1		EGPDGDVkLPkADID			1
AHNAK	AHNAK	Q09666	11q12.3	K2689-ac	33364258	human	629.1		NIEGPEGkLKGPkFk		1
AHNAK	AHNAK	Q09666	11q12.3	K2694-ac	36296463	human	629.1		EGkLKGPkFkMPEMN			1
AHNAK	AHNAK	Q09666	11q12.3	K2737-ac	89113012	human	629.1		PKVEGDLkGPEVDIk		1
AHNAK	AHNAK	Q09666	11q12.3	K2780-ac	33363715	human	629.1		kIsMPGFkGEGPDVD		1
AHNAK	AHNAK	Q09666	11q12.3	K2831-ac	9910977	human	629.1		kMPEMHFktPKIsMP			1
AHNAK	AHNAK	Q09666	11q12.3	K2865-ac	36299987	human	629.1		PKVEGDLkGPEVDLk		1
AHNAK	AHNAK	Q09666	11q12.3	K2901-ac	11324403	human	629.1		MPkMKMPkFsMPGFk		2
AHNAK	AHNAK	Q09666	11q12.3	K2908-ac	33361955	human	629.1		kFsMPGFkAEGPEVD		1	1
AHNAK	AHNAK	Q09666	11q12.3	K2945-ac	33364677	human	629.1		NIEGPEGkLKGPkFk		1
AHNAK	AHNAK	Q09666	11q12.3	K2950-ac	38523702	human	629.1		EGkLKGPkFkMPEMN			1
AHNAK	AHNAK	Q09666	11q12.3	K3029-ac	11324405	human	629.1		MPKVKMPkFsMPGFk		2
AHNAK	AHNAK	Q09666	11q12.3	K3036-ac	15293068	human	629.1		kFsMPGFkGEGPDVD		1	2
AHNAK	AHNAK	Q09666	11q12.3	K3073-ac	33363094	human	629.1		NIEGPEGkLKGPkFk		1
AHNAK	AHNAK	Q09666	11q12.3	K3078-ac	36296465	human	629.1		EGkLKGPkFkMPEMN			1
AHNAK	AHNAK	Q09666	11q12.3	K3164-ac	15293062	human	629.1		kIsMPGFkGEGPEVD		1	1
AHNAK	AHNAK	Q09666	11q12.3	K3206-ac	36296467	human	629.1		DAkLKGPkFkMPEMN			1
AHNAK	AHNAK	Q09666	11q12.3	K3215-ac	3854053	human	629.1		kMPEMNIkAPkIsMP			1
AHNAK	AHNAK	Q09666	11q12.3	K3218-ac	3854057	human	629.1		EMNIkAPkIsMPDLD			1
AHNAK	AHNAK	Q09666	11q12.3	K3232-ac	3854061	human	629.1		DLNLkGPkMKGEVDV			1
AHNAK	AHNAK	Q09666	11q12.3	K3356-ac	41447708	human	629.1		KSRFKLPkFNFsGsk			1
AHNAK	AHNAK	Q09666	11q12.3	K3363-ac	33364868	human	629.1		kFNFsGskVQtPEVD		1
AHNAK	AHNAK	Q09666	11q12.3	K3445-ac	9925398	human	629.1		PNLEGDFkGPkVDIk			1
AHNAK	AHNAK	Q09666	11q12.3	K3488-ac	33363198	human	629.1		kFsVsGLkAEGPDVA		1
AHNAK	AHNAK	Q09666	11q12.3	K3530-ac	36296469	human	629.1		EGGLKGPkFkMPDMN			1
AHNAK	AHNAK	Q09666	11q12.3	K3609-ac	11324407	human	629.1		MPKVKMPkFsMPGFk		2
AHNAK	AHNAK	Q09666	11q12.3	K3616-ac	41447705	human	629.1		kFsMPGFkGEGPEVD			1
AHNAK	AHNAK	Q09666	11q12.3	K3658-ac	36296471	human	629.1		DAkLKGPkFkMPEMN			1
AHNAK	AHNAK	Q09666	11q12.3	K3701-ac	36297245	human	629.1		PKVEGDLkGPEVDIk		1
AHNAK	AHNAK	Q09666	11q12.3	K3811-ac	11324409	human	629.1		MPKVKMPkFsMPGFk		2
AHNAK	AHNAK	Q09666	11q12.3	K3818-ac	15293071	human	629.1		kFsMPGFkGEGPDVD		1	2
AHNAK	AHNAK	Q09666	11q12.3	K3855-ac	33363097	human	629.1		NIEGPEGkLKGPkFk		1
AHNAK	AHNAK	Q09666	11q12.3	K3860-ac	36296475	human	629.1		EGkLKGPkFkMPEMN			1
AHNAK	AHNAK	Q09666	11q12.3	K3946-ac	15293065	human	629.1		kIsMPGFkGEGPEVD		1	1
AHNAK	AHNAK	Q09666	11q12.3	K3988-ac	36296479	human	629.1		DAkLKGPkFkMPEMN			1
AHNAK	AHNAK	Q09666	11q12.3	K4067-ac	11324411	human	629.1		MPKVKMPkFsMPGFk		2
AHNAK	AHNAK	Q09666	11q12.3	K4074-ac	33363604	human	629.1		kFsMPGFkGEGPEVD		1	1
AHNAK	AHNAK	Q09666	11q12.3	K4116-ac	36296481	human	629.1		EGkLKGPkFkMPDLH			1
AHNAK	AHNAK	Q09666	11q12.3	K4159-ac	36297253	human	629.1		PKVEGDLkGPEVDIk		1
AHNAK	AHNAK	Q09666	11q12.3	K4195-ac	11324413	human	629.1		MPkVKMPkFsMPGFk		2
AHNAK	AHNAK	Q09666	11q12.3	K4202-ac	15293074	human	629.1		kFsMPGFkGEGPDVD		1	2
AHNAK	AHNAK	Q09666	11q12.3	K4239-ac	33364684	human	629.1		NIEGPDAkLKGPkFk		1
AHNAK	AHNAK	Q09666	11q12.3	K4244-ac	36296485	human	629.1		DAkLKGPkFkMPEMN			1
AHNAK	AHNAK	Q09666	11q12.3	K4287-ac	36297255	human	629.1		PKVEGDLkGPEVDIk		1
AHNAK	AHNAK	Q09666	11q12.3	K4323-ac	11324415	human	629.1		MPKVKMPkFsMPGFk		2
AHNAK	AHNAK	Q09666	11q12.3	K4330-ac	36308387	human	629.1		kFsMPGFkGEGPDVD			1
AHNAK	AHNAK	Q09666	11q12.3	K4372-ac	41668817	human	629.1		DAkLKGPkFkMPEMN			1
AHNAK	AHNAK	Q09666	11q12.3	K4441-ac	33361999	human	629.1		NIEGPEGkLKGPkFk		1
AHNAK	AHNAK	Q09666	11q12.3	K4446-ac	36296487	human	629.1		EGkLKGPkFkMPEMN			1
AHNAK	AHNAK	Q09666	11q12.3	K4501-ac	33364561	human	629.1		DIEGPEGkLKGPkFK		1
AHNAK	AHNAK	Q09666	11q12.3	K4506-ac	36296489	human	629.1		EGkLKGPkFKMPDVH			1
AHNAK	AHNAK	Q09666	11q12.3	K4559-ac	9908608	human	629.1		KVDVkGPkVGIDtPD			1
AHNAK	AHNAK	Q09666	11q12.3	K4580-ac	36296491	human	629.1		EGkLKGPkFkMPDLH			1
AHNAK	AHNAK	Q09666	11q12.3	K4659-ac	11324417	human	629.1		MPkVKMPkFsMPGFk		2
AHNAK	AHNAK	Q09666	11q12.3	K4666-ac	15293077	human	629.1		kFsMPGFkGEGPDVD		1	2
AHNAK	AHNAK	Q09666	11q12.3	K4708-ac	36296493	human	629.1		DAkLKGPkFkMPEMs			1
AHNAK	AHNAK	Q09666	11q12.3	K4787-ac	11324419	human	629.1		MPKVKMPkFsMPGFk		2
AHNAK	AHNAK	Q09666	11q12.3	K4794-ac	33364580	human	629.1		kFsMPGFkGEGPDVD		1	1
AHNAK	AHNAK	Q09666	11q12.3	K4836-ac	41668818	human	629.1		DAkLKGPkFkMPEIN			1
AHNAK	AHNAK	Q09666	11q12.3	K5337-ac	33364641	human	629.1		NLsGVGGkMQVGGDG		1
AHNAK	AHNAK	Q09666	11q12.3	K5765-ac	14321480	human	629.1		EAEAssPkGKFsLFk		1
AHNAK	AHNAK	Q09666	11q12.3	K5772-ac	14321482	human	629.1		kGKFsLFkskKPRHR		1
AHNAK	AHNAK	Q09666	11q12.3	K5774-ac	14321484	human	629.1		KFsLFkskKPRHRsN		1
AHNAK2	AHNAK2	Q8IVF2	14q32.33	K809-ac	38506522	human	616.63		DVQAPRAkLDGARLE			1
AHNAK2	AHNAK2	Q8IVF2	14q32.33	K1510-ac	11324129	human	616.63		FGVsAPGksIEASVD		1
AHNAK2	AHNAK2	Q8IVF2	14q32.33	K1675-ac	33363317	human	616.63		FGVsAPGksIEASVD		1
AHNAK2	AHNAK2	Q8IVF2	14q32.33	K1687-ac	9262778	human	616.63		SVDVsEPkVEADVsL			1
AHNAK2	AHNAK2	Q8IVF2	14q32.33	K1840-ac	11324133	human	616.63		FGVsAPGksIEASVD		1
AHNAK2	AHNAK2	Q8IVF2	14q32.33	K1964-ac	38506524	human	616.63		DVQAQKAkLDGARLE			1
AHNAK2	AHNAK2	Q8IVF2	14q32.33	K2294-ac	38506526	human	616.63		DVKAPGAkLDGARLE			1
[truncated: 22,003 more rows]

## Sheet: Table S4-Methylation
Table S4 Human modification site datasets downloaded from the PhosphoSitePlus database
[truncated: 16,404 more rows]

[truncated: 3 more sheets: Table S4-Sumoylation, Table S4-O-GalNAc, Table S4-O-GlcNAc]
