# Supplementary material for: Computational Screening of Phase-separating Proteins
Source: Genomics Proteomics Bioinformatics. 2021 Feb 19;19(1):13–24. doi: 10.1016/j.gpb.2020.11.003 (PMC8498823; doi:10.1016/j.gpb.2020.11.003)
Supplement: Supplementary Table S5 — PTM frequencies of human proteome [file mmc6.xlsx]

## Sheet: Table S5
Table S5 PTM frequencies of human proteome
Note: PTM, post-translational modification; Phos, phosphorylation; Ub, ubiquitination; Ac, acetylation; Me, methylation.
UniprotEntry	set	sequence length	All	Phosphorylation	Ubiquitination	Acetylation	Methylation	Sumoylation	O-GalNAc	O-GlcNAc	Frequency_All	Frequency_Phos	Frequency_Ub	Frequency_Ac	Frequency_Me
B1PRL2	P	498	0	0	0	0	0	0	0	0	0	0	0	0	0
O00401	P	505	27	19	3	0	5	0	0	0	0.0534653	0.0376238	0.00594059	0	0.00990099
O00571	P	662	119	64	23	2	27	3	0	0	0.179758	0.0966767	0.0347432	0.00302115	0.0407855
O14641	P	736	63	48	11	0	4	0	0	0	0.0855978	0.0652174	0.0149457	0	0.00543478
O14979	P	420	65	25	17	8	15	0	0	0	0.154762	0.0595238	0.0404762	0.0190476	0.0357143
O15116	P	133	3	3	0	0	0	0	0	0	0.0225564	0.0225564	0	0	0
O15169	P	862	25	23	1	0	1	0	0	0	0.0290023	0.0266821	0.00116009	0	0.00116009
O15550	P	1401	29	18	8	1	1	1	0	0	0.0206995	0.012848	0.00571021	0.000713776	0.000713776
O43390	P	633	87	37	22	9	17	2	0	0	0.137441	0.0584518	0.0347551	0.014218	0.0268562
O43561	P	262	35	34	1	0	0	0	0	0	0.133588	0.129771	0.00381679	0	0
O43663	P	620	67	39	20	2	4	2	0	0	0.108065	0.0629032	0.0322581	0.00322581	0.00645161
O43670	P	478	16	4	6	4	2	0	0	0	0.0334728	0.0083682	0.0125523	0.0083682	0.0041841
O43781	P	588	28	17	9	2	0	0	0	0	0.047619	0.0289116	0.0153061	0.00340136	0
O43791	P	374	9	2	6	1	0	0	0	0	0.0240642	0.00534759	0.0160428	0.0026738	0
O43809	P	227	27	8	9	7	3	0	0	0	0.118943	0.0352423	0.0396476	0.030837	0.0132159
O60479	P	287	5	2	1	0	0	2	0	0	0.0174216	0.00696864	0.00348432	0	0
O60500	P	1241	14	14	0	0	0	0	0	0	0.0112812	0.0112812	0	0	0
O60563	P	726	41	22	9	7	2	1	0	0	0.0564738	0.030303	0.0123967	0.00964187	0.00275482
O60832	P	514	57	19	22	12	0	4	0	0	0.110895	0.036965	0.0428016	0.0233463	0
O60885	P	1362	88	52	10	13	7	5	0	1	0.0646109	0.0381791	0.00734214	0.00954479	0.0051395
O75177	P	396	1	1	0	0	0	0	0	0	0.00252525	0.00252525	0	0	0
O75494	P	262	48	42	0	1	5	0	0	0	0.183206	0.160305	0	0.00381679	0.019084
O75683	P	361	22	14	3	5	0	0	0	0	0.0609418	0.0387812	0.00831025	0.0138504	0
O75791	P	330	24	15	7	1	1	0	0	0	0.0727273	0.0454545	0.0212121	0.0030303	0.0030303
O75925	P	651	60	28	21	0	1	10	0	0	0.0921659	0.0430108	0.0322581	0	0.0015361
O75928	P	621	37	14	12	0	0	11	0	0	0.0595813	0.0225443	0.0193237	0	0
O76064	P	485	12	2	10	0	0	0	0	0	0.0247423	0.00412371	0.0206186	0	0
O95453	P	639	48	29	14	5	0	0	0	0	0.0751174	0.0453834	0.0219092	0.00782473	0
O95613	P	3336	174	94	74	4	2	0	0	0	0.0521583	0.0281775	0.0221823	0.00119904	0.00059952
P00441	P	154	30	12	11	4	2	1	0	0	0.194805	0.0779221	0.0714286	0.025974	0.012987
P01106	P	439	71	35	15	7	0	13	0	1	0.161731	0.0797267	0.0341686	0.0159453	0
P04637	P	393	91	37	20	12	20	1	0	1	0.231552	0.0941476	0.0508906	0.0305344	0.0508906
P04792	P	205	48	30	7	3	6	2	0	0	0.234146	0.146341	0.0341463	0.0146341	0.0292683
P06241	P	537	43	30	13	0	0	0	0	0	0.0800745	0.0558659	0.0242086	0	0
P06748	P	294	105	38	22	20	7	18	0	0	0.357143	0.129252	0.0748299	0.0680272	0.0238095
P08047	P	785	43	29	4	2	1	1	0	6	0.0547771	0.0369427	0.00509554	0.00254777	0.00127389
P09651	P	372	98	40	14	11	28	5	0	0	0.263441	0.107527	0.0376344	0.0295699	0.0752688
P0DMV8	P	641	128	48	44	20	12	4	0	0	0.199688	0.074883	0.0686427	0.0312012	0.0187207
P10071	P	1580	45	34	5	2	4	0	0	0	0.028481	0.021519	0.00316456	0.00126582	0.00253165
P10636	P	758	69	65	0	3	1	0	0	0	0.091029	0.085752	0	0.00395778	0.00131926
P11387	P	765	88	27	32	14	4	11	0	0	0.115033	0.0352941	0.0418301	0.0183007	0.00522876
P11388	P	1531	209	78	88	17	6	20	0	0	0.136512	0.0509471	0.0574788	0.0111039	0.00391901
P11940	P	636	108	38	33	8	28	1	0	0	0.169811	0.0597484	0.0518868	0.0125786	0.0440252
P13056	P	603	14	7	6	1	0	0	0	0	0.0232172	0.0116086	0.00995025	0.00165837	0
P15502	P	786	5	3	0	2	0	0	0	0	0.00636132	0.00381679	0	0.00254453	0
P16333	P	377	27	16	11	0	0	0	0	0	0.071618	0.0424403	0.0291777	0	0
P17480	P	764	93	34	41	9	5	4	0	0	0.121728	0.0445026	0.0536649	0.0117801	0.0065445
P17600	P	705	21	21	0	0	0	0	0	0	0.0297872	0.0297872	0	0	0
P17676	P	345	38	19	9	3	1	6	0	0	0.110145	0.0550725	0.026087	0.00869565	0.00289855
P17931	P	250	15	8	4	3	0	0	0	0	0.06	0.032	0.016	0.012	0
P18583	P	2426	207	145	24	8	28	0	0	2	0.0853256	0.0597692	0.00989283	0.00329761	0.0115416
P22087	P	321	41	8	13	4	12	4	0	0	0.127726	0.0249221	0.0404984	0.0124611	0.0373832
P22626	P	353	101	50	14	11	19	7	0	0	0.286119	0.141643	0.0396601	0.0311615	0.0538244
P23246	P	707	95	33	17	16	25	4	0	0	0.134371	0.0466761	0.0240453	0.0226308	0.0353607
P23497	P	879	85	47	23	8	2	5	0	0	0.0967008	0.0534699	0.0261661	0.00910125	0.00227531
P24928	P	1970	194	119	61	4	5	4	0	1	0.0984772	0.0604061	0.0309645	0.00203046	0.00253807
P25490	P	414	56	18	16	6	8	8	0	0	0.135266	0.0434783	0.0386473	0.0144928	0.0193237
P26196	P	483	38	18	15	4	1	0	0	0	0.0786749	0.0372671	0.0310559	0.00828157	0.00207039
P26651	P	326	50	46	3	0	1	0	0	0	0.153374	0.141104	0.00920245	0	0.00306748
P29590	P	882	79	46	17	4	3	9	0	0	0.0895692	0.0521542	0.0192744	0.00453515	0.00340136
P31483	P	386	15	10	3	0	2	0	0	0	0.0388601	0.0259067	0.00777202	0	0.00518135
P31942	P	346	59	32	5	1	20	1	0	0	0.17052	0.0924855	0.0144509	0.00289017	0.0578035
P31943	P	449	85	40	10	4	23	7	0	1	0.18931	0.0890869	0.0222717	0.00890869	0.0512249
P33240	P	577	45	18	7	0	20	0	0	0	0.0779896	0.0311958	0.0121317	0	0.034662
P35637	P	526	85	33	8	3	37	3	0	1	0.161597	0.0627376	0.0152091	0.00570342	0.0703422
P38159	P	391	140	80	9	10	39	2	0	0	0.358056	0.204604	0.0230179	0.0255754	0.0997442
P38432	P	576	69	43	11	4	9	2	0	0	0.119792	0.0746528	0.0190972	0.00694444	0.015625
P40337	P	213	20	15	3	0	1	1	0	0	0.0938967	0.0704225	0.0140845	0	0.00469484
P42858	P	3142	117	77	28	9	0	3	0	0	0.0372374	0.0245067	0.00891152	0.00286442	0
P43243	P	847	182	92	34	24	12	20	0	0	0.214876	0.108619	0.0401417	0.0283353	0.0141677
P45973	P	191	47	17	15	5	7	3	0	0	0.246073	0.0890052	0.078534	0.026178	0.0366492
P46013	P	3256	557	317	174	30	9	27	0	0	0.171069	0.0973587	0.0534398	0.00921376	0.00276413
P46100	P	2492	283	176	65	14	7	21	0	0	0.113563	0.070626	0.0260835	0.00561798	0.00280899
P48436	P	509	28	17	7	4	0	0	0	0	0.0550098	0.0333988	0.0137525	0.00785855	0
P49711	P	727	45	33	8	1	1	2	0	0	0.0618982	0.045392	0.0110041	0.00137552	0.00137552
P49790	P	1475	186	100	58	13	6	1	0	8	0.126102	0.0677966	0.039322	0.00881356	0.0040678
P50750	P	372	56	14	17	15	6	4	0	0	0.150538	0.0376344	0.0456989	0.0403226	0.016129
P51531	P	1590	89	47	20	17	3	2	0	0	0.0559748	0.0295597	0.0125786	0.0106918	0.00188679
P51532	P	1647	100	54	31	7	5	3	0	0	0.0607165	0.0327869	0.0188221	0.00425015	0.00303582
P51991	P	378	93	33	16	14	25	5	0	0	0.246032	0.0873016	0.042328	0.037037	0.0661376
P52298	P	156	21	9	5	3	4	0	0	0	0.134615	0.0576923	0.0320513	0.0192308	0.025641
P52597	P	415	65	35	10	4	10	6	0	0	0.156627	0.0843373	0.0240964	0.00963855	0.0240964
P52948	P	1817	155	91	47	4	7	3	0	3	0.0853054	0.0500826	0.0258668	0.00220143	0.0038525
P54132	P	1417	161	81	43	5	3	29	0	0	0.11362	0.057163	0.0303458	0.00352858	0.00211715
P55060	P	971	55	25	22	5	3	0	0	0	0.0566426	0.0257467	0.0226571	0.00514933	0.0030896
P55072	P	806	150	67	42	25	9	7	0	0	0.186104	0.0831266	0.0521092	0.0310174	0.0111663
P55795	P	449	71	33	12	2	19	5	0	0	0.158129	0.0734967	0.0267261	0.00445434	0.0423163
P56182	P	461	22	14	5	1	2	0	0	0	0.0477223	0.0303688	0.010846	0.0021692	0.00433839
P61129	P	1189	16	16	0	0	0	0	0	0	0.0134567	0.0134567	0	0	0
P61978	P	463	124	51	20	8	38	7	0	0	0.267819	0.110151	0.0431965	0.0172786	0.0820734
P62310	P	102	4	2	1	0	1	0	0	0	0.0392157	0.0196078	0.00980392	0	0.00980392
P62312	P	80	7	0	4	1	1	1	0	0	0.0875	0	0.05	0.0125	0.0125
P62993	P	217	28	10	10	6	2	0	0	0	0.129032	0.0460829	0.0460829	0.0276498	0.00921659
P63165	P	101	33	5	11	2	4	11	0	0	0.326733	0.049505	0.108911	0.019802	0.039604
P63244	P	317	56	27	16	3	8	2	0	0	0.176656	0.0851735	0.0504732	0.00946372	0.0252366
P63279	P	158	18	4	5	1	0	8	0	0	0.113924	0.0253165	0.0316456	0.00632911	0
P78344	P	907	99	35	46	3	15	0	0	0	0.109151	0.0385888	0.0507166	0.00330761	0.016538
P78352	P	724	16	15	1	0	0	0	0	0	0.0220994	0.0207182	0.00138122	0	0
P98179	P	157	38	19	0	0	19	0	0	0	0.242038	0.121019	0	0	0.121019
Q00987	P	491	74	52	19	2	0	1	0	0	0.150713	0.105906	0.0386965	0.00407332	0
Q01085	P	375	20	11	7	1	1	0	0	0	0.0533333	0.0293333	0.0186667	0.00266667	0.00266667
Q01130	P	221	51	36	1	2	12	0	0	0	0.230769	0.162896	0.00452489	0.00904977	0.0542986
Q01826	P	763	34	22	8	2	1	1	0	0	0.0445609	0.0288336	0.0104849	0.00262123	0.00131062
Q01844	P	656	81	9	3	3	66	0	0	0	0.123476	0.0137195	0.00457317	0.00457317	0.10061
Q04206	P	551	61	26	11	7	9	1	0	7	0.110708	0.0471869	0.0199637	0.0127042	0.0163339
Q04637	P	1599	139	65	37	7	28	1	0	1	0.0869293	0.0406504	0.0231395	0.00437774	0.0175109
Q06587	P	406	32	24	6	1	1	0	0	0	0.0788177	0.0591133	0.0147783	0.00246305	0.00246305
Q06609	P	339	11	6	5	0	0	0	0	0	0.0324484	0.0176991	0.0147493	0	0
Q06787	P	632	31	12	9	0	10	0	0	0	0.0490506	0.0189873	0.0142405	0	0.0158228
Q07666	P	443	108	42	12	7	43	4	0	0	0.243792	0.0948081	0.027088	0.0158014	0.0970655
Q07889	P	1333	54	44	6	1	3	0	0	0	0.0405101	0.0330083	0.00450113	0.000750188	0.00225056
Q09028	P	425	37	13	13	4	5	2	0	0	0.0870588	0.0305882	0.0305882	0.00941176	0.0117647
Q09161	P	790	39	19	13	5	2	0	0	0	0.0493671	0.0240506	0.0164557	0.00632911	0.00253165
Q12888	P	1972	280	234	19	10	11	6	0	0	0.141988	0.118661	0.00963489	0.00507099	0.00557809
Q12988	P	150	1	1	0	0	0	0	0	0	0.00666667	0.00666667	0	0	0
Q13094	P	533	48	41	5	0	2	0	0	0	0.0900563	0.0769231	0.00938086	0	0.00375235
Q13148	P	414	68	34	13	6	4	11	0	0	0.164251	0.0821256	0.031401	0.0144928	0.00966184
Q13151	P	305	62	24	12	3	10	13	0	0	0.203279	0.0786885	0.0393443	0.00983607	0.0327869
Q13283	P	466	55	25	12	2	16	0	0	0	0.118026	0.0536481	0.0257511	0.00429185	0.0343348
Q13428	P	1488	211	175	4	25	3	4	0	0	0.141801	0.117608	0.00268817	0.0168011	0.00201613
Q13501	P	440	73	52	16	3	2	0	0	0	0.165909	0.118182	0.0363636	0.00681818	0.00454545
Q13627	P	763	32	25	6	1	0	0	0	0	0.0419397	0.0327654	0.0078637	0.00131062	0
Q13761	P	415	34	20	5	3	5	1	0	0	0.0819277	0.0481928	0.0120482	0.00722892	0.0120482
Q13823	P	731	38	20	13	1	2	2	0	0	0.0519836	0.0273598	0.0177839	0.00136799	0.00273598
Q14011	P	172	42	26	1	1	14	0	0	0	0.244186	0.151163	0.00581395	0.00581395	0.0813953
Q14103	P	355	74	23	16	18	16	1	0	0	0.208451	0.0647887	0.0450704	0.0507042	0.0450704
Q14145	P	624	22	12	9	1	0	0	0	0	0.0352564	0.0192308	0.0144231	0.00160256	0
Q14149	P	939	75	30	35	2	1	7	0	0	0.0798722	0.0319489	0.0372737	0.00212993	0.00106496
Q14151	P	953	119	54	20	13	16	16	0	0	0.124869	0.0566632	0.0209864	0.0136411	0.0167891
Q14152	P	1382	120	44	37	7	32	0	0	0	0.0868307	0.0318379	0.0267728	0.00506512	0.0231548
Q14157	P	1087	111	86	12	1	9	0	0	3	0.102116	0.0791168	0.0110396	0.000919963	0.00827967
Q14191	P	1432	78	34	31	9	1	3	0	0	0.0544693	0.023743	0.021648	0.00628492	0.000698324
Q14207	P	1427	66	36	20	7	0	3	0	0	0.0462509	0.0252278	0.0140154	0.0049054	0
Q14596	P	966	56	20	34	1	0	1	0	0	0.057971	0.0207039	0.0351967	0.0010352	0
Q14676	P	2089	214	186	8	7	10	3	0	0	0.102441	0.0890378	0.00382958	0.00335089	0.00478698
Q14781	P	532	41	19	14	1	4	3	0	0	0.0770677	0.0357143	0.0263158	0.0018797	0.0075188
Q14974	P	876	52	26	20	5	1	0	0	0	0.0593607	0.0296804	0.0228311	0.00570776	0.00114155
Q14978	P	699	125	92	8	14	5	6	0	0	0.178827	0.131617	0.0114449	0.0200286	0.00715308
Q15020	P	963	41	21	11	1	8	0	0	0	0.0425753	0.0218069	0.0114226	0.00103842	0.00830737
Q15056	P	248	56	24	5	3	23	1	0	0	0.225806	0.0967742	0.0201613	0.0120968	0.0927419
Q15233	P	471	92	22	24	13	14	19	0	0	0.195329	0.0467091	0.0509554	0.0276008	0.029724
Q15424	P	915	139	79	15	14	23	8	0	0	0.151913	0.0863388	0.0163934	0.0153005	0.0251366
Q15648	P	1581	155	119	12	20	4	0	0	0	0.0980392	0.0752688	0.00759013	0.0126502	0.00253004
Q15717	P	326	51	25	15	1	10	0	0	0	0.156442	0.0766871	0.0460123	0.00306748	0.0306748
Q15723	P	593	54	31	17	0	3	3	0	0	0.0910624	0.0522766	0.0286678	0	0.00505902
Q16082	P	182	8	6	0	0	2	0	0	0	0.043956	0.032967	0	0	0.010989
Q16198	P	76	0	0	0	0	0	0	0	0	0	0	0	0	0
Q16236	P	605	47	17	8	20	1	1	0	0	0.077686	0.0280992	0.0132231	0.0330579	0.00165289
Q16533	P	368	25	12	13	0	0	0	0	0	0.0679348	0.0326087	0.0353261	0	0
Q16630	P	551	46	31	6	3	6	0	0	0	0.0834846	0.0562613	0.0108893	0.00544465	0.0108893
Q16637	P	294	40	23	10	3	4	0	0	0	0.136054	0.0782313	0.0340136	0.0102041	0.0136054
Q32P51	P	320	56	18	11	7	19	1	0	0	0.175	0.05625	0.034375	0.021875	0.059375
Q5HY92	P	759	17	14	1	1	1	0	0	0	0.0223979	0.0184453	0.00131752	0.00131752	0.00131752
Q5TGY3	P	1603	72	56	8	1	5	2	0	0	0.0449158	0.0349345	0.00499064	0.00062383	0.00311915
Q5U5Q3	P	659	18	13	5	0	0	0	0	0	0.0273141	0.0197269	0.00758725	0	0
Q6IMN6	P	1127	23	20	0	1	2	0	0	0	0.0204082	0.0177462	0	0.000887311	0.00177462
Q6VMQ6	P	1270	62	42	12	2	3	3	0	0	0.0488189	0.0330709	0.00944882	0.0015748	0.0023622
Q6ZMT4	P	941	13	12	1	0	0	0	0	0	0.0138151	0.0127524	0.0010627	0	0
Q6ZN04	P	569	21	18	3	0	0	0	0	0	0.0369069	0.0316344	0.00527241	0	0
Q7Z5Q1	P	589	18	17	1	0	0	0	0	0	0.0305603	0.0288625	0.00169779	0	0
Q86SG3	P	579	18	2	16	0	0	0	0	0	0.0310881	0.00345423	0.0276339	0	0
Q86YR5	P	675	37	18	16	0	3	0	0	0	0.0548148	0.0266667	0.0237037	0	0.00444444
Q8IU60	P	420	34	19	11	1	3	0	0	0	0.0809524	0.0452381	0.0261905	0.00238095	0.00714286
Q8IYB3	P	904	164	149	7	4	2	2	0	0	0.181416	0.164823	0.00774336	0.00442478	0.00221239
Q8IYW5	P	571	59	23	34	0	0	2	0	0	0.103327	0.0402802	0.0595447	0	0
Q8IZD4	P	617	38	26	12	0	0	0	0	0	0.0615883	0.0421394	0.0194489	0	0
Q8IZH2	P	1706	69	27	38	3	1	0	0	0	0.0404455	0.0158265	0.0222743	0.0017585	0.000586166
Q8N163	P	923	72	33	22	6	10	1	0	0	0.0780065	0.035753	0.0238353	0.00650054	0.0108342
Q8N684	P	471	46	37	6	1	2	0	0	0	0.0976645	0.0785563	0.0127389	0.00212314	0.00424628
Q8N884	P	522	46	15	16	6	4	5	0	0	0.0881226	0.0287356	0.0306513	0.0114943	0.00766284
Q8NCA5	P	518	32	13	8	2	9	0	0	0	0.0617761	0.0250965	0.015444	0.003861	0.0173745
Q8TC56	P	605	12	12	0	0	0	0	0	0	0.0198347	0.0198347	0	0	0
Q8WXF1	P	523	37	14	8	5	10	0	0	0	0.0707457	0.0267686	0.0152964	0.00956023	0.0191205
Q92777	P	582	10	9	1	0	0	0	0	0	0.0171821	0.0154639	0.00171821	0	0
Q92804	P	592	138	61	7	3	66	1	0	0	0.233108	0.103041	0.0118243	0.00506757	0.111486
Q92966	P	411	11	3	7	0	1	0	0	0	0.026764	0.00729927	0.0170316	0	0.00243309
Q92973	P	898	27	15	12	0	0	0	0	0	0.0300668	0.0167038	0.013363	0	0
Q969G3	P	411	51	29	14	2	4	2	0	0	0.124088	0.0705596	0.0340633	0.00486618	0.00973236
Q96EP5	P	407	27	8	8	5	6	0	0	0	0.0663391	0.019656	0.019656	0.012285	0.014742
Q96GD4	P	344	41	18	18	1	1	3	0	0	0.119186	0.0523256	0.0523256	0.00290698	0.00290698
Q96GM8	P	510	14	8	6	0	0	0	0	0	0.027451	0.0156863	0.0117647	0	0
Q96HW7	P	963	31	13	15	2	0	1	0	0	0.0321911	0.0134995	0.0155763	0.00207684	0
Q96J87	P	481	3	2	0	1	0	0	0	0	0.00623701	0.004158	0	0.002079	0
Q96LA8	P	375	11	5	0	0	6	0	0	0	0.0293333	0.0133333	0	0	0.016
Q96LT7	P	481	3	2	1	0	0	0	0	0	0.00623701	0.004158	0.002079	0	0
Q96MU7	P	727	57	46	4	5	0	2	0	0	0.0784044	0.0632737	0.00550206	0.00687758	0
Q96PK6	P	669	101	67	12	4	7	7	0	4	0.150972	0.100149	0.0179372	0.00597907	0.0104634
Q96PV0	P	1343	20	17	1	1	1	0	0	0	0.014892	0.0126582	0.000744602	0.000744602	0.000744602
Q96RS0	P	853	57	31	25	0	0	1	0	0	0.066823	0.0363423	0.0293083	0	0
Q99700	P	1313	107	82	10	0	15	0	0	0	0.0814928	0.0624524	0.00761615	0	0.0114242
Q99729	P	332	39	10	13	6	10	0	0	0	0.11747	0.0301205	0.0391566	0.0180723	0.0301205
Q99996	P	3907	169	89	66	10	4	0	0	0	0.0432557	0.0227796	0.0168928	0.00255951	0.0010238
Q9BQ04	P	359	34	18	10	2	1	3	0	0	0.0947075	0.0501393	0.0278552	0.00557103	0.00278552
Q9BUJ2	P	856	76	22	18	3	26	7	0	0	0.088785	0.0257009	0.021028	0.00350467	0.0303738
Q9BUR4	P	548	26	22	4	0	0	0	0	0	0.0474453	0.040146	0.00729927	0	0
Q9BY44	P	585	47	28	16	1	2	0	0	0	0.0803419	0.0478632	0.0273504	0.0017094	0.0034188
Q9BZB8	P	566	11	6	4	1	0	0	0	0	0.0194346	0.0106007	0.00706714	0.00176678	0
Q9BZC1	P	486	2	1	1	0	0	0	0	0	0.00411523	0.00205761	0.00205761	0	0
Q9GZQ8	P	125	9	2	6	0	1	0	0	0	0.072	0.016	0.048	0	0.008
Q9GZS1	P	419	28	13	8	2	4	1	0	0	0.0668258	0.0310263	0.0190931	0.00477327	0.00954654
Q9H0A0	P	1025	53	28	16	7	2	0	0	0	0.0517073	0.0273171	0.0156098	0.00682927	0.00195122
Q9H0D6	P	950	92	31	24	3	33	1	0	0	0.0968421	0.0326316	0.0252632	0.00315789	0.0347368
Q9H0L4	P	616	41	20	7	0	14	0	0	0	0.0665584	0.0324675	0.0113636	0	0.0227273
Q9H165	P	835	53	39	13	1	0	0	0	0	0.0634731	0.0467066	0.0155689	0.0011976	0
Q9H1Q7	P	454	5	5	0	0	0	0	0	0	0.0110132	0.0110132	0	0	0
Q9H4Z2	P	1342	18	16	1	1	0	0	0	0	0.0134128	0.0119225	0.000745156	0.000745156	0
Q9H9Y6	P	1135	30	6	21	0	3	0	0	0	0.0264317	0.00528634	0.0185022	0	0.00264317
Q9NPI6	P	582	51	41	9	0	1	0	0	0	0.0876289	0.0704467	0.0154639	0	0.00171821
Q9NQI0	P	724	14	10	0	4	0	0	0	0	0.019337	0.0138122	0	0.00552486	0
Q9NQZ3	P	744	36	6	30	0	0	0	0	0	0.0483871	0.00806452	0.0403226	0	0
Q9NR30	P	783	90	42	30	11	6	1	0	0	0.114943	0.0536398	0.0383142	0.0140485	0.00766284
Q9NR90	P	486	9	1	8	0	0	0	0	0	0.0185185	0.00205761	0.0164609	0	0
Q9NRC8	P	400	7	4	1	0	2	0	0	0	0.0175	0.01	0.0025	0	0.005
Q9NRN9	P	209	9	0	7	2	0	0	0	0	0.0430622	0	0.0334928	0.00956938	0
Q9NTZ6	P	932	33	17	8	3	4	1	0	0	0.0354077	0.0182403	0.00858369	0.00321888	0.00429185
Q9NVM4	P	692	17	3	10	0	4	0	0	0	0.0245665	0.00433526	0.0144509	0	0.00578035
Q9NWB1	P	397	9	1	3	1	4	0	0	0	0.02267	0.00251889	0.00755668	0.00251889	0.0100756
Q9NYH9	P	597	37	11	22	3	1	0	0	0	0.0619765	0.0184255	0.0368509	0.00502513	0.00167504
Q9NZI8	P	577	56	18	30	3	4	1	0	0	0.0970537	0.0311958	0.0519931	0.00519931	0.00693241
Q9P2E3	P	1918	43	18	24	0	1	0	0	0	0.0224192	0.00938478	0.012513	0	0.000521376
Q9UER7	P	740	72	50	14	1	0	7	0	0	0.0972973	0.0675676	0.0189189	0.00135135	0
Q9UHD9	P	624	21	10	9	0	2	0	0	0	0.0336538	0.0160256	0.0144231	0	0.00320513
Q9UK45	P	103	13	4	8	0	0	1	0	0	0.126214	0.038835	0.0776699	0	0
Q9UKL3	P	1982	87	56	21	6	1	3	0	0	0.0438951	0.0282543	0.0105954	0.00302725	0.000504541
Q9UKV8	P	859	42	24	16	1	0	1	0	0	0.0488941	0.0279395	0.0186263	0.00116414	0
Q9UKY1	P	873	34	26	2	0	0	5	0	1	0.0389462	0.0297824	0.00229095	0	0
Q9ULX6	P	646	59	23	15	3	17	1	0	0	0.0913313	0.0356037	0.0232198	0.00464396	0.0263158
Q9UPQ9	P	1833	78	66	3	0	9	0	0	0	0.0425532	0.0360065	0.00163666	0	0.00490998
Q9UQ35	P	2752	748	694	11	6	36	0	0	1	0.271802	0.25218	0.00399709	0.00218023	0.0130814
Q9Y230	P	463	49	22	18	4	3	2	0	0	0.105832	0.0475162	0.0388769	0.00863931	0.00647948
Q9Y333	P	95	12	8	4	0	0	0	0	0	0.126316	0.0842105	0.0421053	0	0
Q9Y3R0	P	1128	34	32	0	1	1	0	0	0	0.0301418	0.0283688	0	0.000886525	0.000886525
Q9Y4Y9	P	91	4	1	2	1	0	0	0	0	0.043956	0.010989	0.021978	0.010989	0
Q9Y4Z0	P	139	19	0	3	1	15	0	0	0	0.136691	0	0.0215827	0.00719424	0.107914
Q9Y580	P	266	35	19	1	4	11	0	0	0	0.131579	0.0714286	0.0037594	0.0150376	0.0413534
Q9Y5A9	P	579	39	19	15	2	3	0	0	0	0.0673575	0.0328152	0.0259067	0.00345423	0.00518135
Q9Y6X2	P	628	20	2	10	0	0	8	0	0	0.0318471	0.00318471	0.0159236	0	0
G8JLB6	P	472	0	0	0	0	0	0	0	0	0	0	0	0	0
O14980	P	1071	56	22	23	10	1	0	0	0	0.0522876	0.0205415	0.0214753	0.00933707	0.000933707
P26368	P	475	37	22	9	2	3	1	0	0	0.0778947	0.0463158	0.0189474	0.00421053	0.00631579
P26599	P	531	75	33	21	11	1	8	0	1	0.141243	0.0621469	0.039548	0.0207156	0.00188324
P46777	P	297	58	17	17	13	6	5	0	0	0.195286	0.0572391	0.0572391	0.043771	0.020202
P52292	P	529	50	27	16	1	0	6	0	0	0.094518	0.0510397	0.0302457	0.00189036	0
P62750	P	156	32	11	13	8	0	0	0	0	0.205128	0.0705128	0.0833333	0.0512821	0
P83916	P	185	39	14	15	6	4	0	0	0	0.210811	0.0756757	0.0810811	0.0324324	0.0216216
Q7Z739	P	585	26	14	10	0	1	0	0	1	0.0444444	0.0239316	0.017094	0	0.0017094
Q92499	P	740	74	27	31	11	4	1	0	0	0.1	0.0364865	0.0418919	0.0148649	0.00540541
Q99873	P	371	32	12	14	4	2	0	0	0	0.0862534	0.032345	0.0377358	0.0107817	0.00539084
Q9BYJ9	P	559	32	13	16	0	2	0	0	1	0.0572451	0.0232558	0.0286225	0	0.00357782
O00410	P	1097	44	21	20	2	1	0	0	0	0.0401094	0.0191431	0.0182315	0.00182315	0.000911577
P00519	P	1130	100	93	3	3	1	0	0	0	0.0884956	0.0823009	0.00265487	0.00265487	0.000884956
P03372	P	595	52	26	1	10	9	6	0	0	0.087395	0.0436975	0.00168067	0.0168067	0.0151261
P04156	P	253	6	3	1	0	0	0	2	0	0.0237154	0.0118577	0.00395257	0	0
P05067	P	770	41	14	7	3	1	1	15	0	0.0532468	0.0181818	0.00909091	0.0038961	0.0012987
P07320	P	174	3	1	0	0	2	0	0	0	0.0172414	0.00574713	0	0	0.0114943
P08908	P	422	7	5	1	1	0	0	0	0	0.0165877	0.0118483	0.00236967	0.00236967	0
P0CG48	P	685	260	82	63	27	27	61	0	0	0.379562	0.119708	0.0919708	0.0394161	0.0394161
P10275	P	920	46	32	3	6	3	2	0	0	0.05	0.0347826	0.00326087	0.00652174	0.00326087
P10276	P	462	14	9	2	0	0	3	0	0	0.030303	0.0194805	0.004329	0	0
P18031	P	435	48	28	15	2	1	2	0	0	0.110345	0.0643678	0.0344828	0.0045977	0.00229885
P19622	P	333	6	4	0	0	2	0	0	0	0.018018	0.012012	0	0	0.00600601
P23771	P	443	24	14	2	7	1	0	0	0	0.0541761	0.0316027	0.00451467	0.0158014	0.00225734
P35555	P	2871	62	22	7	4	1	28	0	0	0.0215953	0.00766284	0.00243817	0.00139324	0.000348311
P48431	P	317	12	9	1	1	0	1	0	0	0.0378549	0.0283912	0.00315457	0.00315457	0
P55854	P	103	26	6	8	4	3	5	0	0	0.252427	0.0582524	0.0776699	0.038835	0.0291262
Q01860	P	360	44	20	6	6	11	1	0	0	0.122222	0.0555556	0.0166667	0.0166667	0.0305556
Q07352	P	338	33	21	9	1	1	1	0	0	0.0976331	0.0621302	0.0266272	0.00295858	0.00295858
Q13542	P	120	15	14	0	0	1	0	0	0	0.125	0.116667	0	0	0.00833333
Q14739	P	615	60	33	17	7	3	0	0	0	0.097561	0.0536585	0.0276423	0.0113821	0.00487805
Q15811	P	1721	56	40	12	4	0	0	0	0	0.0325392	0.0232423	0.00697269	0.00232423	0
Q5FBB7	P	561	25	21	2	2	0	0	0	0	0.0445633	0.0374332	0.00356506	0.00356506	0
Q8NE35	P	698	17	10	1	5	1	0	0	0	0.0243553	0.0143266	0.00143266	0.00716332	0.00143266
Q9H9S0	P	305	18	18	0	0	0	0	0	0	0.0590164	0.0590164	0	0	0
Q9NSC5	P	361	22	16	6	0	0	0	0	0	0.0609418	0.0443213	0.0166205	0	0
A0A024RB53	P	320	0	0	0	0	0	0	0	0	0	0	0	0	0
D6RBZ0	P	327	0	0	0	0	0	0	0	0	0	0	0	0	0
K7EK33	P	406	0	0	0	0	0	0	0	0	0	0	0	0	0
P23769	P	480	19	16	1	0	1	1	0	0	0.0395833	0.0333333	0.00208333	0	0.00208333
A0A0U1RRE5	N	68	0	0	0	0	0	0	0	0	0	0	0	0	0
A1L020	N	520	22	12	9	0	1	0	0	0	0.0423077	0.0230769	0.0173077	0	0.00192308
A2A288	N	527	9	5	0	1	3	0	0	0	0.0170778	0.00948767	0	0.00189753	0.0056926
A4D1E9	N	387	7	4	3	0	0	0	0	0	0.0180879	0.0103359	0.00775194	0	0
A5YKK6	N	2376	68	30	31	4	3	0	0	0	0.0286195	0.0126263	0.0130471	0.0016835	0.00126263
A8CG34	N	1229	93	75	10	1	4	0	0	3	0.0756713	0.0610252	0.0081367	0.00081367	0.00325468
C9JLW8	N	97	16	12	1	3	0	0	0	0	0.164948	0.123711	0.0103093	0.0309278	0
I0J062	N	215	0	0	0	0	0	0	0	0	0	0	0	0	0
O00165	N	279	20	14	5	0	1	0	0	0	0.0716846	0.0501792	0.0179211	0	0.00358423
O00257	N	560	52	22	15	2	2	11	0	0	0.0928571	0.0392857	0.0267857	0.00357143	0.00357143
O00422	N	153	21	12	5	1	1	2	0	0	0.137255	0.0784314	0.0326797	0.00653595	0.00653595
O00566	N	681	46	25	9	8	1	3	0	0	0.0675477	0.0367107	0.0132159	0.0117474	0.00146843
O00567	N	594	68	39	19	3	6	1	0	0	0.114478	0.0656566	0.0319865	0.00505051	0.010101
O14746	N	1132	15	14	0	1	0	0	0	0	0.0132509	0.0123675	0	0.000883392	0
O15047	N	1707	82	72	3	5	2	0	0	0	0.0480375	0.0421793	0.00175747	0.00292912	0.00117165
O15055	N	1255	37	21	5	2	0	0	0	9	0.0294821	0.0167331	0.00398406	0.00159363	0
O15213	N	610	16	9	4	0	2	1	0	0	0.0262295	0.0147541	0.00655738	0	0.00327869
O15234	N	703	51	33	11	0	7	0	0	0	0.0725462	0.0469417	0.0156472	0	0.00995733
O15381	N	856	52	29	19	3	0	1	0	0	0.0607477	0.0338785	0.0221963	0.00350467	0
O15446	N	510	30	24	1	1	2	2	0	0	0.0588235	0.0470588	0.00196078	0.00196078	0.00392157
O15527	N	345	11	6	3	2	0	0	0	0	0.0318841	0.0173913	0.00869565	0.0057971	0
O43447	N	177	15	0	10	2	2	1	0	0	0.0847458	0	0.0564972	0.0112994	0.0112994
O43660	N	514	38	12	22	3	0	0	1	0	0.07393	0.0233463	0.0428016	0.00583658	0
O43823	N	692	47	28	8	2	9	0	0	0	0.0679191	0.0404624	0.0115607	0.00289017	0.0130058
O60318	N	1980	51	29	17	3	2	0	0	0	0.0257576	0.0146465	0.00858586	0.00151515	0.0010101
O60828	N	265	15	11	1	0	3	0	0	0	0.0566038	0.0415094	0.00377358	0	0.0113208
O60934	N	754	74	43	14	13	3	1	0	0	0.0981432	0.0570292	0.0185676	0.0172414	0.00397878
O60936	N	208	8	8	0	0	0	0	0	0	0.0384615	0.0384615	0	0	0
O75151	N	1096	56	41	7	4	2	2	0	0	0.0510949	0.0374088	0.00638686	0.00364964	0.00182482
O75319	N	377	31	6	12	0	5	8	0	0	0.0822281	0.0159151	0.0318302	0	0.0132626
O75554	N	376	23	19	2	0	1	1	0	0	0.0611702	0.0505319	0.00531915	0	0.00265957
O75817	N	140	10	5	3	1	1	0	0	0	0.0714286	0.0357143	0.0214286	0.00714286	0.00714286
O76021	N	490	74	44	11	11	6	2	0	0	0.15102	0.0897959	0.022449	0.022449	0.0122449
O94818	N	638	10	9	0	1	0	0	0	0	0.015674	0.0141066	0	0.0015674	0
O94906	N	941	79	27	33	2	8	9	0	0	0.0839532	0.0286929	0.0350691	0.0021254	0.00850159
O95232	N	432	36	25	5	4	1	1	0	0	0.0833333	0.0578704	0.0115741	0.00925926	0.00231481
O95707	N	220	21	11	7	1	2	0	0	0	0.0954545	0.05	0.0318182	0.00454545	0.00909091
P02545	N	664	177	93	34	26	7	15	0	2	0.266566	0.14006	0.0512048	0.0391566	0.0105422
P06730	N	217	22	14	6	1	1	0	0	0	0.101382	0.0645161	0.0276498	0.00460829	0.00460829
P08621	N	437	44	28	7	3	6	0	0	0	0.100686	0.0640732	0.0160183	0.00686499	0.01373
P0DI83	N	198	22	8	0	0	14	0	0	0	0.111111	0.040404	0	0	0.0707071
P12270	N	2363	251	111	84	27	28	0	0	1	0.106221	0.0469742	0.035548	0.0114262	0.0118493
P15927	N	270	28	17	8	1	2	0	0	0	0.103704	0.062963	0.0296296	0.0037037	0.00740741
P16383	N	781	43	34	6	1	2	0	0	0	0.0550576	0.0435339	0.00768246	0.00128041	0.00256082
P17844	N	614	112	39	26	16	22	9	0	0	0.18241	0.0635179	0.0423453	0.0260586	0.0358306
P19474	N	475	17	6	9	0	2	0	0	0	0.0357895	0.0126316	0.0189474	0	0.00421053
P19544	N	449	6	3	0	0	1	2	0	0	0.013363	0.00668151	0	0	0.00222717
P20592	N	715	17	11	6	0	0	0	0	0	0.0237762	0.0153846	0.00839161	0	0
P21359	N	2839	84	55	21	2	6	0	0	0	0.0295879	0.019373	0.00739697	0.000704473	0.00211342
P23396	N	243	55	22	19	6	4	4	0	0	0.226337	0.090535	0.0781893	0.0246914	0.0164609
P25685	N	340	44	20	19	3	2	0	0	0	0.129412	0.0588235	0.0558824	0.00882353	0.00588235
P27694	N	616	72	24	30	9	4	5	0	0	0.116883	0.038961	0.0487013	0.0146104	0.00649351
P29375	N	1690	86	39	42	1	0	4	0	0	0.0508876	0.0230769	0.0248521	0.000591716	0
P33076	N	1130	20	14	3	3	0	0	0	0	0.0176991	0.0123894	0.00265487	0.00265487	0
P36873	N	323	34	11	14	5	4	0	0	0	0.105263	0.0340557	0.0433437	0.0154799	0.0123839
P38919	N	411	39	15	13	7	2	2	0	0	0.0948905	0.0364964	0.0316302	0.0170316	0.00486618
P39748	N	380	74	19	24	10	6	15	0	0	0.194737	0.05	0.0631579	0.0263158	0.0157895
P41220	N	211	16	5	9	2	0	0	0	0	0.0758294	0.0236967	0.042654	0.00947867	0
P42285	N	1042	54	21	24	9	0	0	0	0	0.0518234	0.0201536	0.0230326	0.00863724	0
P46783	N	165	37	11	10	4	9	3	0	0	0.224242	0.0666667	0.0606061	0.0242424	0.0545455
P48729	N	337	39	21	16	2	0	0	0	0	0.115727	0.0623145	0.0474777	0.00593472	0
P49715	N	358	12	5	2	4	0	1	0	0	0.0335196	0.0139665	0.00558659	0.0111732	0
P49792	N	3224	409	267	89	5	19	26	0	3	0.126861	0.0828164	0.0276055	0.00155087	0.0058933
P50222	N	304	4	4	0	0	0	0	0	0	0.0131579	0.0131579	0	0	0
P51816	N	1311	35	20	10	5	0	0	0	0	0.0266972	0.0152555	0.00762777	0.00381388	0
P51955	N	445	44	22	21	1	0	0	0	0	0.0988764	0.0494382	0.047191	0.00224719	0
P52824	N	942	11	6	4	0	1	0	0	0	0.0116773	0.00636943	0.00424628	0	0.00106157
P55199	N	621	37	29	4	1	3	0	0	0	0.0595813	0.0466989	0.00644122	0.00161031	0.00483092
P55265	N	1226	123	52	45	11	8	7	0	0	0.100326	0.0424144	0.0367047	0.00897227	0.00652529
P55735	N	322	20	13	6	0	1	0	0	0	0.0621118	0.0403727	0.0186335	0	0.00310559
P55769	N	128	17	4	8	3	1	1	0	0	0.132812	0.03125	0.0625	0.0234375	0.0078125
P57052	N	281	1	1	0	0	0	0	0	0	0.00355872	0.00355872	0	0	0
P57740	N	925	58	30	21	3	4	0	0	0	0.0627027	0.0324324	0.0227027	0.00324324	0.00432432
P60484	N	403	48	32	6	7	0	3	0	0	0.119107	0.0794045	0.0148883	0.0173697	0
P61011	N	504	33	8	20	3	2	0	0	0	0.0654762	0.015873	0.0396825	0.00595238	0.00396825
P61236	N	119	0	0	0	0	0	0	0	0	0	0	0	0	0
P62140	N	327	34	12	12	6	4	0	0	0	0.103976	0.0366972	0.0366972	0.0183486	0.0122324
P62913	N	178	41	9	15	8	3	6	0	0	0.230337	0.0505618	0.0842697	0.0449438	0.0168539
P84103	N	164	33	21	3	3	5	1	0	0	0.20122	0.128049	0.0182927	0.0182927	0.0304878
Q00839	N	825	161	45	40	29	40	7	0	0	0.195152	0.0545455	0.0484848	0.0351515	0.0484848
Q01081	N	240	32	16	5	2	6	3	0	0	0.133333	0.0666667	0.0208333	0.00833333	0.025
Q02040	N	695	28	17	6	3	1	1	0	0	0.0402878	0.0244604	0.00863309	0.00431655	0.00143885
Q05066	N	204	3	2	0	1	0	0	0	0	0.0147059	0.00980392	0	0.00490196	0
Q06265	N	439	30	12	12	4	0	2	0	0	0.0683371	0.0273349	0.0273349	0.00911162	0
Q07021	N	282	23	12	5	5	1	0	0	0	0.0815603	0.0425532	0.0177305	0.0177305	0.0035461
Q07955	N	248	66	43	7	5	11	0	0	0	0.266129	0.173387	0.0282258	0.0201613	0.0443548
Q08170	N	494	70	56	4	5	5	0	0	0	0.1417	0.11336	0.00809717	0.0101215	0.0101215
Q08752	N	370	40	9	24	1	2	4	0	0	0.108108	0.0243243	0.0648649	0.0027027	0.00540541
Q0WX57	N	530	4	4	0	0	0	0	0	0	0.00754717	0.00754717	0	0	0
Q12769	N	1436	46	19	23	2	2	0	0	0	0.0320334	0.0132312	0.0160167	0.00139276	0.00139276
Q12837	N	409	6	4	0	2	0	0	0	0	0.0146699	0.00977995	0	0.00488998	0
Q12906	N	894	124	79	20	11	13	1	0	0	0.138702	0.0883669	0.0223714	0.0123043	0.0145414
Q13247	N	344	57	44	6	4	3	0	0	0	0.165698	0.127907	0.0174419	0.0116279	0.00872093
Q13342	N	867	24	19	4	1	0	0	0	0	0.0276817	0.0219146	0.00461361	0.0011534	0
Q13427	N	754	84	75	4	5	0	0	0	0	0.111406	0.0994695	0.00530504	0.0066313	0
Q13435	N	895	114	48	27	6	26	7	0	0	0.127374	0.0536313	0.0301676	0.00670391	0.0290503
Q13526	N	163	27	12	8	3	1	3	0	0	0.165644	0.0736196	0.0490798	0.0184049	0.00613497
Q13610	N	501	28	18	7	1	2	0	0	0	0.0558882	0.0359281	0.0139721	0.00199601	0.00399202
Q13895	N	437	32	13	11	1	6	1	0	0	0.0732265	0.0297483	0.0251716	0.00228833	0.01373
Q13901	N	141	4	0	2	0	1	1	0	0	0.0283688	0	0.0141844	0	0.0070922
Q14004	N	1512	116	102	8	5	0	1	0	0	0.0767196	0.0674603	0.00529101	0.00330688	0
Q14164	N	716	28	13	14	0	0	1	0	0	0.0391061	0.0181564	0.0195531	0	0
Q14331	N	258	18	6	12	0	0	0	0	0	0.0697674	0.0232558	0.0465116	0	0
Q14671	N	1186	73	46	20	2	5	0	0	0	0.0615514	0.0387858	0.0168634	0.00168634	0.00421585
Q14684	N	758	64	49	8	3	3	0	0	1	0.0844327	0.0646438	0.0105541	0.00395778	0.00395778
Q14764	N	893	39	21	18	0	0	0	0	0	0.043673	0.0235162	0.0201568	0	0
Q14966	N	1978	138	90	19	13	16	0	0	0	0.0697674	0.0455005	0.00960566	0.0065723	0.00808898
Q15007	N	396	38	25	12	0	0	1	0	0	0.0959596	0.0631313	0.030303	0	0
Q15024	N	291	20	7	12	1	0	0	0	0	0.0687285	0.024055	0.0412371	0.00343643	0
Q15061	N	677	44	23	17	1	1	2	0	0	0.0649926	0.0339734	0.0251108	0.0014771	0.0014771
Q15397	N	648	52	25	20	6	1	0	0	0	0.0802469	0.0385802	0.0308642	0.00925926	0.00154321
Q16790	N	459	5	3	0	0	0	0	1	1	0.0108932	0.00653595	0	0	0
Q3ZCQ8	N	353	17	9	7	0	1	0	0	0	0.0481586	0.0254958	0.01983	0	0.00283286
Q504Q3	N	1202	44	21	18	2	3	0	0	0	0.0366057	0.0174709	0.014975	0.00166389	0.00249584
Q53GS7	N	698	50	11	36	2	1	0	0	0	0.0716332	0.0157593	0.0515759	0.00286533	0.00143266
Q53HL2	N	280	43	29	13	1	0	0	0	0	0.153571	0.103571	0.0464286	0.00357143	0
Q58A45	N	887	23	9	12	0	2	0	0	0	0.0259301	0.0101466	0.0135287	0	0.00225479
Q5C9Z4	N	860	30	17	9	1	3	0	0	0	0.0348837	0.0197674	0.0104651	0.00116279	0.00348837
Q5EE01	N	88	4	3	1	0	0	0	0	0	0.0454545	0.0340909	0.0113636	0	0
Q5F1R6	N	531	26	16	8	1	1	0	0	0	0.0489642	0.0301318	0.0150659	0.00188324	0.00188324
Q5H9S7	N	520	9	7	2	0	0	0	0	0	0.0173077	0.0134615	0.00384615	0	0
Q5HYJ3	N	339	18	16	0	0	0	2	0	0	0.0530973	0.0471976	0	0	0
Q5JVS0	N	413	17	10	0	0	7	0	0	0	0.0411622	0.0242131	0	0	0.0169492
Q5SY16	N	702	29	14	12	0	2	1	0	0	0.0413105	0.019943	0.017094	0	0.002849
Q5T5X7	N	828	50	36	8	1	1	4	0	0	0.0603865	0.0434783	0.00966184	0.00120773	0.00120773
Q5W0Q7	N	1092	14	12	2	0	0	0	0	0	0.0128205	0.010989	0.0018315	0	0
Q66PJ3	N	421	58	45	7	0	5	1	0	0	0.137767	0.106888	0.0166271	0	0.0118765
Q6NT76	N	420	19	15	3	0	0	1	0	0	0.0452381	0.0357143	0.00714286	0	0
Q6P2E9	N	1401	83	67	13	1	2	0	0	0	0.0592434	0.047823	0.00927909	0.000713776	0.00142755
Q6P2H3	N	762	52	30	19	1	2	0	0	0	0.0682415	0.0393701	0.0249344	0.00131234	0.00262467
Q6P6C2	N	394	40	22	9	5	2	2	0	0	0.101523	0.0558376	0.0228426	0.0126904	0.00507614
Q6PCD5	N	774	30	8	17	2	1	2	0	0	0.0387597	0.0103359	0.0219638	0.00258398	0.00129199
Q6PJT7	N	736	113	64	29	4	1	13	0	2	0.153533	0.0869565	0.0394022	0.00543478	0.0013587
Q6RFH5	N	385	32	10	15	0	1	4	0	2	0.0831169	0.025974	0.038961	0	0.0025974
Q6UWU4	N	347	9	0	9	0	0	0	0	0	0.0259366	0	0.0259366	0	0
Q6ZN17	N	250	9	8	0	1	0	0	0	0	0.036	0.032	0	0.004	0
Q71RC2	N	724	74	52	12	1	9	0	0	0	0.10221	0.0718232	0.0165746	0.00138122	0.0124309
Q75N03	N	491	20	9	3	1	7	0	0	0	0.0407332	0.0183299	0.00610998	0.00203666	0.0142566
Q76FK4	N	1167	76	60	3	9	1	3	0	0	0.0651243	0.0514139	0.00257069	0.00771208	0.000856898
Q7L014	N	1031	90	44	29	12	3	2	0	0	0.0872939	0.042677	0.028128	0.0116392	0.0029098
Q7L622	N	706	21	7	13	1	0	0	0	0	0.029745	0.00991501	0.0184136	0.00141643	0
Q7Z2E3	N	356	16	7	7	0	0	2	0	0	0.0449438	0.0196629	0.0196629	0	0
Q7Z417	N	695	82	54	16	5	6	1	0	0	0.117986	0.0776978	0.0230216	0.00719424	0.00863309
Q7Z6G8	N	1248	17	15	2	0	0	0	0	0	0.0136218	0.0120192	0.00160256	0	0
Q86U42	N	306	52	12	6	1	33	0	0	0	0.169935	0.0392157	0.0196078	0.00326797	0.107843
Q86U44	N	580	33	17	14	0	1	1	0	0	0.0568966	0.0293103	0.0241379	0	0.00172414
Q86V81	N	257	50	17	8	3	22	0	0	0	0.194553	0.0661479	0.0311284	0.0116732	0.0856031
Q86WT6	N	500	5	5	0	0	0	0	0	0	0.01	0.01	0	0	0
Q86WX3	N	136	10	7	2	0	1	0	0	0	0.0735294	0.0514706	0.0147059	0	0.00735294
Q86YP4	N	633	76	39	13	1	17	6	0	0	0.120063	0.0616114	0.0205371	0.00157978	0.0268562
Q8IUF8	N	465	23	3	13	4	3	0	0	0	0.0494624	0.00645161	0.027957	0.00860215	0.00645161
Q8IV48	N	349	23	6	12	2	0	3	0	0	0.0659026	0.017192	0.034384	0.00573066	0
Q8IY18	N	1101	72	28	41	3	0	0	0	0	0.0653951	0.0254314	0.0372389	0.0027248	0
Q8IY81	N	847	68	42	18	6	1	1	0	0	0.0802834	0.0495868	0.0212515	0.00708383	0.00118064
Q8IYB7	N	885	32	15	11	4	2	0	0	0	0.0361582	0.0169492	0.0124294	0.00451977	0.00225989
Q8IZD2	N	1858	44	38	4	0	1	0	0	1	0.0236814	0.0204521	0.00215285	0	0.000538213
Q8IZL2	N	1156	14	12	0	0	0	2	0	0	0.0121107	0.0103806	0	0	0
Q8IZL8	N	1130	37	28	6	0	3	0	0	0	0.0327434	0.0247788	0.00530973	0	0.00265487
Q8IZU1	N	332	0	0	0	0	0	0	0	0	0	0	0	0	0
Q8N1F7	N	819	84	47	28	4	3	2	0	0	0.102564	0.0573871	0.034188	0.004884	0.003663
Q8N2W9	N	510	34	4	20	2	0	8	0	0	0.0666667	0.00784314	0.0392157	0.00392157	0
Q8N3C0	N	2202	111	36	65	5	4	1	0	0	0.0504087	0.0163488	0.0295186	0.00227066	0.00181653
Q8N3Z6	N	543	29	11	5	0	2	11	0	0	0.053407	0.0202578	0.0092081	0	0.00368324
Q8N567	N	271	13	10	0	2	0	1	0	0	0.0479705	0.0369004	0	0.00738007	0
Q8N726	N	132	6	2	0	0	4	0	0	0	0.0454545	0.0151515	0	0	0.030303
Q8N9N2	N	400	11	5	5	0	1	0	0	0	0.0275	0.0125	0.0125	0	0.0025
Q8ND56	N	463	55	35	6	3	10	1	0	0	0.11879	0.075594	0.012959	0.00647948	0.0215983
Q8ND90	N	353	11	1	10	0	0	0	0	0	0.0311615	0.00283286	0.0283286	0	0
Q8NDF8	N	572	23	11	9	0	1	2	0	0	0.0402098	0.0192308	0.0157343	0	0.00174825
Q8NDT2	N	890	69	58	4	1	5	1	0	0	0.0775281	0.0651685	0.00449438	0.0011236	0.00561798
Q8NDV7	N	1962	79	70	6	0	3	0	0	0	0.040265	0.0356779	0.0030581	0	0.00152905
Q8NEJ9	N	315	27	19	8	0	0	0	0	0	0.0857143	0.0603175	0.0253968	0	0
Q8NG50	N	284	5	1	4	0	0	0	0	0	0.0176056	0.00352113	0.0140845	0	0
Q8NG66	N	645	6	4	1	1	0	0	0	0	0.00930233	0.00620155	0.00155039	0.00155039	0
Q8NHM5	N	1336	68	51	12	2	2	1	0	0	0.0508982	0.0381737	0.00898204	0.00149701	0.00149701
Q8NI36	N	951	39	7	23	3	6	0	0	0	0.0410095	0.00736067	0.0241851	0.00315457	0.00630915
Q8TBZ6	N	339	12	12	0	0	0	0	0	0	0.0353982	0.0353982	0	0	0
Q8TCF1	N	268	7	3	2	2	0	0	0	0	0.0261194	0.011194	0.00746269	0.00746269	0
Q8TD16	N	824	67	47	17	2	1	0	0	0	0.0813107	0.0570388	0.0206311	0.00242718	0.00121359
Q8TEQ6	N	1508	65	36	22	3	3	1	0	0	0.0431034	0.0238727	0.0145889	0.00198939	0.00198939
Q8TF01	N	805	61	57	1	2	0	1	0	0	0.0757764	0.0708075	0.00124224	0.00248447	0
Q8WUM0	N	1156	84	50	27	1	5	1	0	0	0.0726644	0.0432526	0.0233564	0.000865052	0.00432526
Q8WV24	N	401	12	4	6	2	0	0	0	0	0.0299252	0.00997506	0.0149626	0.00498753	0
Q8WWM7	N	1075	121	79	20	2	16	2	0	2	0.112558	0.0734884	0.0186047	0.00186047	0.0148837
Q8WWY3	N	499	55	28	15	2	2	8	0	0	0.11022	0.0561122	0.0300601	0.00400802	0.00400802
Q8WXD5	N	167	7	2	5	0	0	0	0	0	0.0419162	0.011976	0.0299401	0	0
Q8WXF8	N	326	9	6	3	0	0	0	0	0	0.0276074	0.0184049	0.00920245	0	0
Q8WXI9	N	593	60	28	12	2	13	3	0	2	0.10118	0.0472175	0.0202361	0.00337268	0.0219224
Q8WYP5	N	2266	168	119	41	4	4	0	0	0	0.0741395	0.0525154	0.0180936	0.00176523	0.00176523
Q8WZ33	N	124	1	1	0	0	0	0	0	0	0.00806452	0.00806452	0	0	0
Q92585	N	1016	35	20	3	7	2	3	0	0	0.0344488	0.019685	0.00295276	0.00688976	0.0019685
Q92621	N	2012	72	28	41	0	1	2	0	0	0.0357853	0.0139165	0.0203777	0	0.000497018
Q92737	N	203	0	0	0	0	0	0	0	0	0	0	0	0	0
Q92766	N	1687	84	69	11	2	0	2	0	0	0.0497925	0.040901	0.00652045	0.00118554	0
Q92841	N	729	90	40	20	8	19	3	0	0	0.123457	0.0548697	0.0274348	0.0109739	0.0260631
Q92979	N	244	19	7	9	3	0	0	0	0	0.0778689	0.0286885	0.0368852	0.0122951	0
Q92993	N	513	35	15	10	8	0	2	0	0	0.0682261	0.0292398	0.0194932	0.0155945	0
Q93062	N	196	12	8	4	0	0	0	0	0	0.0612245	0.0408163	0.0204082	0	0
Q969H0	N	707	15	14	1	0	0	0	0	0	0.0212164	0.019802	0.00141443	0	0
Q969K3	N	372	21	13	8	0	0	0	0	0	0.0564516	0.0349462	0.0215054	0	0
Q969X6	N	686	26	5	19	0	1	1	0	0	0.0379009	0.00728863	0.0276968	0	0.00145773
Q96AY2	N	570	32	18	8	0	2	4	0	0	0.0561404	0.0315789	0.0140351	0	0.00350877
Q96CJ1	N	260	20	13	7	0	0	0	0	0	0.0769231	0.05	0.0269231	0	0
Q96EB6	N	747	55	35	15	3	1	1	0	0	0.0736278	0.0468541	0.0200803	0.00401606	0.00133869
Q96EP1	N	664	13	10	2	0	0	1	0	0	0.0195783	0.0150602	0.00301205	0	0
Q96EU6	N	259	13	3	6	2	2	0	0	0	0.0501931	0.011583	0.023166	0.00772201	0.00772201
Q96EV8	N	351	18	11	4	3	0	0	0	0	0.0512821	0.031339	0.011396	0.00854701	0
Q96EZ8	N	462	28	14	9	3	1	1	0	0	0.0606061	0.030303	0.0194805	0.00649351	0.0021645
Q96F86	N	508	38	24	11	0	3	0	0	0	0.0748031	0.0472441	0.0216535	0	0.00590551
Q96FC9	N	970	36	14	21	0	0	1	0	0	0.0371134	0.014433	0.0216495	0	0
Q96FQ6	N	103	14	8	5	1	0	0	0	0	0.135922	0.0776699	0.0485437	0.00970874	0
Q96G21	N	291	13	7	6	0	0	0	0	0	0.0446735	0.024055	0.0206186	0	0
Q96GC6	N	653	6	2	2	1	1	0	0	0	0.00918836	0.00306279	0.00306279	0.00153139	0.00153139
Q96GQ7	N	796	40	30	6	0	3	1	0	0	0.0502513	0.0376884	0.00753769	0	0.00376884
Q96HA1	N	1249	92	69	9	3	8	0	0	3	0.0736589	0.0552442	0.00720576	0.00240192	0.00640512
Q96HI0	N	755	32	16	13	3	0	0	0	0	0.0423841	0.0211921	0.0172185	0.00397351	0
Q96JC9	N	268	11	9	1	1	0	0	0	0	0.0410448	0.0335821	0.00373134	0.00373134	0
Q96JK9	N	1138	12	8	0	2	1	1	0	0	0.0105448	0.00702988	0	0.00175747	0.000878735
Q96MF7	N	247	24	6	11	1	0	6	0	0	0.097166	0.0242915	0.0445344	0.00404858	0
Q96NS1	N	127	2	2	0	0	0	0	0	0	0.015748	0.015748	0	0	0
Q96NY9	N	551	18	11	7	0	0	0	0	0	0.0326679	0.0199637	0.0127042	0	0
Q96PM9	N	386	13	12	0	0	1	0	0	0	0.0336788	0.0310881	0	0	0.00259067
Q96Q89	N	1820	84	44	39	1	0	0	0	0	0.0461538	0.0241758	0.0214286	0.000549451	0
Q96QA6	N	119	3	3	0	0	0	0	0	0	0.0252101	0.0252101	0	0	0
Q96QD9	N	318	20	8	9	2	0	1	0	0	0.0628931	0.0251572	0.0283019	0.00628931	0
Q96S94	N	520	27	21	5	1	0	0	0	0	0.0519231	0.0403846	0.00961538	0.00192308	0
Q96SB8	N	1091	51	19	26	4	1	1	0	0	0.0467461	0.0174152	0.0238313	0.00366636	0.00091659
Q96SQ7	N	321	6	2	0	4	0	0	0	0	0.0186916	0.00623053	0	0.0124611	0
Q96ST3	N	1273	83	48	26	8	1	0	0	0	0.0652003	0.0377062	0.0204242	0.00628437	0.000785546
Q96T37	N	977	108	92	7	2	5	2	0	0	0.110542	0.0941658	0.00716479	0.00204708	0.00511771
Q99459	N	802	65	44	14	3	3	1	0	0	0.0810474	0.0548628	0.0174564	0.00374065	0.00374065
Q99607	N	663	25	13	8	0	1	3	0	0	0.0377074	0.0196078	0.0120664	0	0.0015083
Q99720	N	223	3	2	1	0	0	0	0	0	0.0134529	0.00896861	0.0044843	0	0
Q99848	N	306	39	14	14	9	1	1	0	0	0.127451	0.0457516	0.0457516	0.0294118	0.00326797
Q9BPY3	N	351	11	6	5	0	0	0	0	0	0.031339	0.017094	0.014245	0	0
Q9BRP8	N	204	17	14	2	1	0	0	0	0	0.0833333	0.0686275	0.00980392	0.00490196	0
Q9BSJ6	N	248	27	24	2	1	0	0	0	0	0.108871	0.0967742	0.00806452	0.00403226	0
Q9BUT9	N	160	12	6	0	0	6	0	0	0	0.075	0.0375	0	0	0.0375
Q9BV38	N	432	15	10	4	0	1	0	0	0	0.0347222	0.0231481	0.00925926	0	0.00231481
Q9BVP2	N	549	52	17	23	4	2	6	0	0	0.0947177	0.0309654	0.0418944	0.00728597	0.00364299
Q9BW27	N	656	36	18	15	2	1	0	0	0	0.054878	0.027439	0.0228659	0.00304878	0.00152439
Q9BWF2	N	469	23	7	10	0	0	6	0	0	0.0490405	0.0149254	0.021322	0	0
Q9BWG6	N	230	11	9	2	0	0	0	0	0	0.0478261	0.0391304	0.00869565	0	0
Q9BXS6	N	441	60	45	9	2	4	0	0	0	0.136054	0.102041	0.0204082	0.00453515	0.00907029
Q9BYB0	N	1731	57	56	0	0	1	0	0	0	0.0329289	0.0323512	0	0	0.000577701
Q9BZE4	N	634	70	22	27	7	5	9	0	0	0.11041	0.0347003	0.0425868	0.011041	0.00788644
Q9BZJ0	N	848	29	12	12	2	2	1	0	0	0.0341981	0.0141509	0.0141509	0.00235849	0.00235849
Q9C086	N	356	21	17	0	0	3	1	0	0	0.0589888	0.0477528	0	0	0.00842697
Q9C0B1	N	505	29	17	10	1	0	1	0	0	0.0574257	0.0336634	0.019802	0.0019802	0
Q9GZL7	N	423	22	7	11	0	3	1	0	0	0.0520095	0.0165485	0.0260047	0	0.0070922
Q9H089	N	658	37	19	13	1	4	0	0	0	0.056231	0.0288754	0.0197568	0.00151976	0.00607903
Q9H0G5	N	558	41	32	4	3	1	1	0	0	0.0734767	0.0573477	0.00716846	0.00537634	0.00179211
Q9H0S4	N	455	31	11	13	6	0	1	0	0	0.0681319	0.0241758	0.0285714	0.0131868	0
Q9H116	N	711	10	8	0	2	0	0	0	0	0.0140647	0.0112518	0	0.00281294	0
Q9H1I8	N	757	27	17	7	1	2	0	0	0	0.0356671	0.0224571	0.00924703	0.001321	0.00264201
Q9H2U1	N	1008	60	24	26	4	6	0	0	0	0.0595238	0.0238095	0.0257937	0.00396825	0.00595238
Q9H2X6	N	1198	50	32	14	0	1	3	0	0	0.0417362	0.0267112	0.0116861	0	0.000834725
Q9H4L4	N	574	45	28	13	1	3	0	0	0	0.0783972	0.0487805	0.0226481	0.00174216	0.00522648
Q9H583	N	2144	88	38	45	3	2	0	0	0	0.0410448	0.0177239	0.0209888	0.00139925	0.000932836
Q9H633	N	154	2	0	2	0	0	0	0	0	0.012987	0	0.012987	0	0
Q9H6R0	N	707	39	18	15	1	5	0	0	0	0.0551627	0.0254597	0.0212164	0.00141443	0.00707214
Q9H7B2	N	306	24	12	9	2	1	0	0	0	0.0784314	0.0392157	0.0294118	0.00653595	0.00326797
Q9H814	N	394	34	28	1	4	1	0	0	0	0.0862944	0.071066	0.00253807	0.0101523	0.00253807
Q9H840	N	131	6	4	0	0	2	0	0	0	0.0458015	0.0305344	0	0	0.0152672
Q9H869	N	796	41	15	21	0	0	5	0	0	0.0515075	0.0188442	0.0263819	0	0
Q9H8H0	N	719	35	14	18	2	1	0	0	0	0.0486787	0.0194715	0.0250348	0.00278164	0.00139082
Q9H8H2	N	851	25	14	9	0	2	0	0	0	0.0293772	0.0164512	0.0105758	0	0.00235018
Q9H9G7	N	860	31	21	10	0	0	0	0	0	0.0360465	0.0244186	0.0116279	0	0
Q9H9L3	N	353	7	4	0	2	0	1	0	0	0.01983	0.0113314	0	0.00566572	0
Q9H9Z2	N	209	5	4	1	0	0	0	0	0	0.0239234	0.0191388	0.00478469	0	0
Q9HA38	N	289	8	6	2	0	0	0	0	0	0.0276817	0.0207612	0.00692042	0	0
Q9HAF1	N	191	18	9	4	4	0	1	0	0	0.0942408	0.0471204	0.0209424	0.0209424	0
Q9HAJ7	N	183	10	9	0	0	1	0	0	0	0.0546448	0.0491803	0	0	0.00546448
Q9HBD1	N	1191	33	24	7	0	2	0	0	0	0.0277078	0.0201511	0.00587741	0	0.00167926
Q9HC62	N	589	25	19	3	3	0	0	0	0	0.0424448	0.0322581	0.00509338	0.00509338	0
Q9HCE1	N	1003	60	26	30	1	3	0	0	0	0.0598205	0.0259222	0.0299103	0.000997009	0.00299103
Q9HCG8	N	908	45	35	6	1	3	0	0	0	0.0495595	0.0385463	0.00660793	0.00110132	0.00330396
Q9NPA8	N	101	13	4	7	2	0	0	0	0	0.128713	0.039604	0.0693069	0.019802	0
Q9NPE3	N	64	7	1	2	2	2	0	0	0	0.109375	0.015625	0.03125	0.03125	0.03125
Q9NPH5	N	578	2	2	0	0	0	0	0	0	0.00346021	0.00346021	0	0	0
Q9NPJ4	N	139	4	1	3	0	0	0	0	0	0.028777	0.00719424	0.0215827	0	0
Q9NQB0	N	619	30	18	5	5	1	1	0	0	0.0484653	0.0290792	0.00807754	0.00807754	0.00161551
Q9NQT4	N	235	8	2	5	1	0	0	0	0	0.0340426	0.00851064	0.0212766	0.00425532	0
Q9NQT5	N	275	7	0	7	0	0	0	0	0	0.0254545	0	0.0254545	0	0
Q9NR00	N	106	6	1	2	2	1	0	0	0	0.0566038	0.00943396	0.0188679	0.0188679	0.00943396
Q9NR21	N	338	1	0	0	0	1	0	0	0	0.00295858	0	0	0	0.00295858
Q9NRA8	N	985	107	80	19	2	6	0	0	0	0.108629	0.0812183	0.0192893	0.00203046	0.00609137
Q9NRG9	N	546	27	17	10	0	0	0	0	0	0.0494505	0.0311355	0.018315	0	0
Q9NRR4	N	1374	44	21	20	0	1	2	0	0	0.0320233	0.0152838	0.014556	0	0.000727802
Q9NRX1	N	252	10	2	6	1	1	0	0	0	0.0396825	0.00793651	0.0238095	0.00396825	0.00396825
Q9NSB8	N	354	5	4	1	0	0	0	0	0	0.0141243	0.0112994	0.00282486	0	0
Q9NTK5	N	396	28	6	13	6	2	1	0	0	0.0707071	0.0151515	0.0328283	0.0151515	0.00505051
Q9NV06	N	445	33	6	17	4	2	4	0	0	0.0741573	0.0134831	0.0382022	0.00898876	0.00449438
Q9NV31	N	184	5	2	3	0	0	0	0	0	0.0271739	0.0108696	0.0163043	0	0
Q9NVN8	N	582	45	13	25	1	1	5	0	0	0.0773196	0.0223368	0.0429553	0.00171821	0.00171821
Q9NVP1	N	670	54	28	13	10	2	1	0	0	0.080597	0.041791	0.019403	0.0149254	0.00298507
Q9NVU7	N	687	36	26	3	2	4	1	0	0	0.0524017	0.0378457	0.00436681	0.00291121	0.00582242
Q9NVV9	N	213	5	2	2	0	0	1	0	0	0.0234742	0.00938967	0.00938967	0	0
Q9NW13	N	759	31	18	5	2	5	1	0	0	0.0408432	0.0237154	0.00658762	0.00263505	0.00658762
Q9NWZ8	N	242	15	13	2	0	0	0	0	0	0.0619835	0.053719	0.00826446	0	0
Q9NX58	N	379	23	14	4	4	0	1	0	0	0.060686	0.0369393	0.0105541	0.0105541	0
Q9NXF1	N	929	19	9	6	2	2	0	0	0	0.0204521	0.00968784	0.00645856	0.00215285	0.00215285
Q9NYF8	N	920	207	141	15	12	21	18	0	0	0.225	0.153261	0.0163043	0.0130435	0.0228261
Q9NYV6	N	651	28	15	12	0	1	0	0	0	0.0430108	0.0230415	0.0184332	0	0.0015361
Q9NZ56	N	1722	26	26	0	0	0	0	0	0	0.0150987	0.0150987	0	0	0
Q9NZM5	N	478	25	14	6	2	3	0	0	0	0.0523013	0.0292887	0.0125523	0.0041841	0.00627615
Q9P0U4	N	656	37	19	12	2	3	1	0	0	0.0564024	0.0289634	0.0182927	0.00304878	0.00457317
Q9P1T7	N	246	16	8	6	2	0	0	0	0	0.0650407	0.0325203	0.0243902	0.00813008	0
Q9P275	N	1123	69	58	9	1	1	0	0	0	0.0614426	0.0516474	0.00801425	0.000890472	0.000890472
Q9P2D1	N	2997	96	71	15	1	8	1	0	0	0.032032	0.0236904	0.00500501	0.000333667	0.00266934
Q9UBY9	N	170	7	7	0	0	0	0	0	0	0.0411765	0.0411765	0	0	0
Q9UK58	N	526	40	32	3	2	3	0	0	0	0.0760456	0.0608365	0.00570342	0.00380228	0.00570342
Q9UKD2	N	239	32	13	9	7	2	1	0	0	0.133891	0.0543933	0.0376569	0.0292887	0.0083682
Q9UKX7	N	468	68	30	23	11	3	1	0	0	0.145299	0.0641026	0.0491453	0.0235043	0.00641026
Q9UL18	N	857	27	13	13	1	0	0	0	0	0.0315053	0.0151692	0.0151692	0.00116686	0
Q9UL42	N	364	12	3	9	0	0	0	0	0	0.032967	0.00824176	0.0247253	0	0
Q9UMY1	N	257	19	8	9	1	1	0	0	0	0.07393	0.0311284	0.0350195	0.00389105	0.00389105
Q9UN81	N	338	5	3	2	0	0	0	0	0	0.0147929	0.00887574	0.00591716	0	0
Q9UNQ2	N	313	10	1	7	1	1	0	0	0	0.0319489	0.00319489	0.0223642	0.00319489	0.00319489
Q9UPS6	N	1966	62	53	0	2	7	0	0	0	0.0315361	0.0269583	0	0.00101729	0.00356053
Q9UQ80	N	394	59	24	23	3	6	3	0	0	0.149746	0.0609137	0.0583756	0.00761421	0.0152284
Q9Y221	N	180	17	3	11	1	2	0	0	0	0.0944444	0.0166667	0.0611111	0.00555556	0.0111111
Q9Y2F5	N	2266	96	72	21	3	0	0	0	0	0.0423654	0.0317741	0.00926743	0.00132392	0
Q9Y2V2	N	147	28	20	5	2	1	0	0	0	0.190476	0.136054	0.0340136	0.0136054	0.00680272
Q9Y2W1	N	955	219	140	10	17	40	12	0	0	0.229319	0.146597	0.0104712	0.017801	0.0418848
Q9Y3B2	N	195	16	8	6	0	2	0	0	0	0.0820513	0.0410256	0.0307692	0	0.0102564
Q9Y3M2	N	126	5	5	0	0	0	0	0	0	0.0396825	0.0396825	0	0	0
Q9Y3S2	N	320	34	20	10	2	1	1	0	0	0.10625	0.0625	0.03125	0.00625	0.003125
Q9Y3Y2	N	248	55	7	10	3	35	0	0	0	0.221774	0.0282258	0.0403226	0.0120968	0.141129
Q9Y4C8	N	960	37	29	5	2	1	0	0	0	0.0385417	0.0302083	0.00520833	0.00208333	0.00104167
Q9Y4E5	N	1061	116	17	57	2	1	39	0	0	0.109331	0.0160226	0.0537229	0.00188501	0.000942507
Q9Y4W2	N	734	61	30	27	0	1	3	0	0	0.0831063	0.0408719	0.0367847	0	0.0013624
Q9Y4X5	N	557	26	6	19	1	0	0	0	0	0.0466786	0.010772	0.0341113	0.00179533	0
Q9Y657	N	262	22	12	5	3	2	0	0	0	0.0839695	0.0458015	0.019084	0.0114504	0.00763359
A0A024RBG1	N	181	4	0	4	0	0	0	0	0	0.0220994	0	0.0220994	0	0
A0AV96	N	593	31	15	2	0	14	0	0	0	0.0522766	0.0252951	0.00337268	0	0.0236088
A1KXE4	N	195	7	6	0	0	1	0	0	0	0.0358974	0.0307692	0	0	0.00512821
A2A3K4	N	754	25	17	8	0	0	0	0	0	0.0331565	0.0225464	0.0106101	0	0
A6NHR9	N	2005	97	28	56	10	1	2	0	0	0.0483791	0.0139651	0.0279302	0.00498753	0.000498753
A7E2Y1	N	1983	29	19	4	6	0	0	0	0	0.0146243	0.00958144	0.00201715	0.00302572	0
A8MUS3	N	194	0	0	0	0	0	0	0	0	0	0	0	0	0
A8MXP9	N	895	8	7	0	1	0	0	0	0	0.00893855	0.00782123	0	0.00111732	0
B0QZK4	N	253	0	0	0	0	0	0	0	0	0	0	0	0	0
B4DEB1	N	123	0	0	0	0	0	0	0	0	0	0	0	0	0
B4DR52	N	166	0	0	0	0	0	0	0	0	0	0	0	0	0
B4DXZ6	N	608	0	0	0	0	0	0	0	0	0	0	0	0	0
B4DZC3	N	896	0	0	0	0	0	0	0	0	0	0	0	0	0
B7Z4B8	N	767	0	0	0	0	0	0	0	0	0	0	0	0	0
B8ZZ50	N	236	0	0	0	0	0	0	0	0	0	0	0	0	0
C9JNW5	N	150	0	0	0	0	0	0	0	0	0	0	0	0	0
D6R9P3	N	280	0	0	0	0	0	0	0	0	0	0	0	0	0
D6RBW1	N	245	2	0	0	0	2	0	0	0	0.00816327	0	0	0	0.00816327
E1P5S2	N	373	0	0	0	0	0	0	0	0	0	0	0	0	0
E3W994	N	1273	0	0	0	0	0	0	0	0	0	0	0	0	0
E5RJN7	N	320	0	0	0	0	0	0	0	0	0	0	0	0	0
E7EPB3	N	124	0	0	0	0	0	0	0	0	0	0	0	0	0
E7EPN9	N	2819	0	0	0	0	0	0	0	0	0	0	0	0	0
E7EQV9	N	174	0	0	0	0	0	0	0	0	0	0	0	0	0
E7ERS3	N	977	0	0	0	0	0	0	0	0	0	0	0	0	0
E7ET15	N	1028	0	0	0	0	0	0	0	0	0	0	0	0	0
E9PF63	N	1145	0	0	0	0	0	0	0	0	0	0	0	0	0
E9PJD9	N	91	0	0	0	0	0	0	0	0	0	0	0	0	0
F2Z388	N	96	0	0	0	0	0	0	0	0	0	0	0	0	0
F5GY55	N	1092	0	0	0	0	0	0	0	0	0	0	0	0	0
F5H3Y4	N	999	0	0	0	0	0	0	0	0	0	0	0	0	0
F8W881	N	895	0	0	0	0	0	0	0	0	0	0	0	0	0
F8W930	N	605	0	0	0	0	0	0	0	0	0	0	0	0	0
G2XKQ0	N	101	1	0	1	0	0	0	0	0	0.00990099	0	0.00990099	0	0
G3V153	N	628	0	0	0	0	0	0	0	0	0	0	0	0	0
G3V4C1	N	292	0	0	0	0	0	0	0	0	0	0	0	0	0
G5E9W3	N	647	0	0	0	0	0	0	0	0	0	0	0	0	0
H0Y2W2	N	572	0	0	0	0	0	0	0	0	0	0	0	0	0
H0Y368	N	295	0	0	0	0	0	0	0	0	0	0	0	0	0
H0Y6E7	N	292	0	0	0	0	0	0	0	0	0	0	0	0	0
H0Y8A4	N	548	0	0	0	0	0	0	0	0	0	0	0	0	0
H0Y8G5	N	260	0	0	0	0	0	0	0	0	0	0	0	0	0
H0Y8N5	N	132	0	0	0	0	0	0	0	0	0	0	0	0	0
H0Y945	N	33	0	0	0	0	0	0	0	0	0	0	0	0	0
H0Y969	N	19	0	0	0	0	0	0	0	0	0	0	0	0	0
H0YEH2	N	1125	0	0	0	0	0	0	0	0	0	0	0	0	0
H0YHA7	N	167	0	0	0	0	0	0	0	0	0	0	0	0	0
H0YIB4	N	109	0	0	0	0	0	0	0	0	0	0	0	0	0
H0YMD0	N	227	0	0	0	0	0	0	0	0	0	0	0	0	0
H3BLV9	N	671	0	0	0	0	0	0	0	0	0	0	0	0	0
H3BQ34	N	281	0	0	0	0	0	0	0	0	0	0	0	0	0
H7C0B1	N	232	0	0	0	0	0	0	0	0	0	0	0	0	0
I1E4Y6	N	1321	0	0	0	0	0	0	0	0	0	0	0	0	0
I3L2C7	N	1047	0	0	0	0	0	0	0	0	0	0	0	0	0
I3L2L5	N	92	0	0	0	0	0	0	0	0	0	0	0	0	0
I3L3P7	N	100	0	0	0	0	0	0	0	0	0	0	0	0	0
J3KQN4	N	142	0	0	0	0	0	0	0	0	0	0	0	0	0
J3KRX5	N	174	0	0	0	0	0	0	0	0	0	0	0	0	0
J3KSP2	N	21	0	0	0	0	0	0	0	0	0	0	0	0	0
J3KTA4	N	614	0	0	0	0	0	0	0	0	0	0	0	0	0
J3KTE4	N	194	0	0	0	0	0	0	0	0	0	0	0	0	0
J3KTL2	N	253	0	0	0	0	0	0	0	0	0	0	0	0	0
J3QK89	N	927	0	0	0	0	0	0	0	0	0	0	0	0	0
J3QR07	N	735	0	0	0	0	0	0	0	0	0	0	0	0	0
J3QSV6	N	430	0	0	0	0	0	0	0	0	0	0	0	0	0
O00142	N	265	7	7	0	0	0	0	0	0	0.0264151	0.0264151	0	0	0
O00148	N	427	51	17	19	7	4	4	0	0	0.119438	0.0398126	0.0444965	0.0163934	0.00936768
O00159	N	1063	71	35	27	6	3	0	0	0	0.0667921	0.0329257	0.0253998	0.0056444	0.0028222
O00238	N	502	9	6	2	0	0	0	1	0	0.0179283	0.0119522	0.00398406	0	0
O00311	N	574	62	25	27	2	0	8	0	0	0.108014	0.043554	0.0470383	0.00348432	0
O00408	N	941	15	10	5	0	0	0	0	0	0.0159405	0.010627	0.0053135	0	0
O00411	N	1230	18	9	6	1	2	0	0	0	0.0146341	0.00731707	0.00487805	0.000813008	0.00162602
O00425	N	579	56	17	35	2	1	1	0	0	0.0967185	0.029361	0.0604491	0.00345423	0.00172712
O00444	N	970	51	34	13	3	1	0	0	0	0.0525773	0.0350515	0.0134021	0.00309278	0.00103093
O00505	N	521	18	12	4	1	1	0	0	0	0.0345489	0.0230326	0.00767754	0.00191939	0.00191939
O00506	N	426	23	11	12	0	0	0	0	0	0.0539906	0.0258216	0.028169	0	0
O00541	N	588	42	17	16	6	2	1	0	0	0.0714286	0.0289116	0.0272109	0.0102041	0.00340136
O00623	N	359	7	4	0	3	0	0	0	0	0.0194986	0.0111421	0	0.00835655	0
O00629	N	521	14	7	3	1	3	0	0	0	0.0268714	0.0134357	0.00575816	0.00191939	0.00575816
O00743	N	305	15	5	9	0	1	0	0	0	0.0491803	0.0163934	0.0295082	0	0.00327869
O00746	N	187	8	7	0	1	0	0	0	0	0.0427807	0.0374332	0	0.00534759	0
O00750	N	1634	58	22	36	0	0	0	0	0	0.0354957	0.0134639	0.0220318	0	0
O00757	N	339	10	9	0	1	0	0	0	0	0.0294985	0.0265487	0	0.00294985	0
O00764	N	312	20	9	8	1	2	0	0	0	0.0641026	0.0288462	0.025641	0.00320513	0.00641026
O14494	N	284	10	9	1	0	0	0	0	0	0.0352113	0.0316901	0.00352113	0	0
O14495	N	311	7	3	4	0	0	0	0	0	0.022508	0.0096463	0.0128617	0	0
O14522	N	1441	16	16	0	0	0	0	0	0	0.0111034	0.0111034	0	0	0
O14730	N	519	36	13	23	0	0	0	0	0	0.0693642	0.0250482	0.044316	0	0
O14744	N	637	29	14	13	1	1	0	0	0	0.0455259	0.021978	0.0204082	0.00156986	0.00156986
O14757	N	476	54	30	22	2	0	0	0	0	0.113445	0.0630252	0.0462185	0.00420168	0
O14776	N	1098	71	21	28	5	15	2	0	0	0.064663	0.0191257	0.0255009	0.00455373	0.0136612
O14787	N	897	17	6	10	1	0	0	0	0	0.0189521	0.00668896	0.0111483	0.00111483	0
O14818	N	248	38	17	12	4	4	1	0	0	0.153226	0.0685484	0.0483871	0.016129	0.016129
O14829	N	653	7	7	0	0	0	0	0	0	0.0107198	0.0107198	0	0	0
O14830	N	753	11	10	1	0	0	0	0	0	0.0146082	0.0132802	0.00132802	0	0
O14832	N	338	15	6	9	0	0	0	0	0	0.0443787	0.0177515	0.0266272	0	0
O14874	N	412	17	11	1	4	1	0	0	0	0.0412621	0.026699	0.00242718	0.00970874	0.00242718
O14893	N	280	9	5	2	0	2	0	0	0	0.0321429	0.0178571	0.00714286	0	0.00714286
O14936	N	926	47	30	14	0	3	0	0	0	0.0507559	0.0323974	0.0151188	0	0.00323974
O14964	N	777	56	29	24	2	1	0	0	0	0.0720721	0.037323	0.030888	0.002574	0.001287
O14965	N	403	36	26	10	0	0	0	0	0	0.08933	0.0645161	0.0248139	0	0
O14974	N	1030	135	121	4	6	4	0	0	0	0.131068	0.117476	0.0038835	0.00582524	0.0038835
O15031	N	1838	49	25	21	1	2	0	0	0	0.0266594	0.0136017	0.0114255	0.00054407	0.00108814
O15056	N	1496	47	34	13	0	0	0	0	0	0.0314171	0.0227273	0.00868984	0	0
O15063	N	1070	29	22	5	2	0	0	0	0	0.0271028	0.0205607	0.0046729	0.00186916	0
O15067	N	1338	47	19	22	0	5	1	0	0	0.0351271	0.0142003	0.0164425	0	0.00373692
O15075	N	740	34	33	1	0	0	0	0	0	0.0459459	0.0445946	0.00135135	0	0
O15143	N	372	39	17	15	6	1	0	0	0	0.104839	0.0456989	0.0403226	0.016129	0.00268817
O15144	N	300	31	10	15	5	1	0	0	0	0.103333	0.0333333	0.05	0.0166667	0.00333333
O15145	N	178	24	4	11	8	1	0	0	0	0.134831	0.0224719	0.0617978	0.0449438	0.00561798
O15160	N	346	20	10	8	0	2	0	0	0	0.0578035	0.0289017	0.0231214	0	0.00578035
O15226	N	690	76	32	28	2	4	10	0	0	0.110145	0.0463768	0.0405797	0.00289855	0.0057971
O15264	N	365	13	12	1	0	0	0	0	0	0.0356164	0.0328767	0.00273973	0	0
O15297	N	605	26	17	6	2	1	0	0	0	0.0429752	0.0280992	0.00991736	0.00330579	0.00165289
O15342	N	81	0	0	0	0	0	0	0	0	0	0	0	0	0
O15355	N	546	50	24	18	4	2	2	0	0	0.0915751	0.043956	0.032967	0.00732601	0.003663
O15371	N	548	47	23	17	1	4	2	0	0	0.0857664	0.0419708	0.0310219	0.00182482	0.00729927
O15372	N	352	37	13	20	4	0	0	0	0	0.105114	0.0369318	0.0568182	0.0113636	0
O15479	N	319	24	8	15	1	0	0	0	0	0.0752351	0.0250784	0.0470219	0.0031348	0
O15523	N	660	62	35	13	0	14	0	0	0	0.0939394	0.0530303	0.019697	0	0.0212121
O15530	N	556	50	36	12	2	0	0	0	0	0.0899281	0.0647482	0.0215827	0.00359712	0
O43143	N	795	62	26	21	10	4	1	0	0	0.0779874	0.0327044	0.0264151	0.0125786	0.00503145
O43148	N	476	33	12	14	6	1	0	0	0	0.0693277	0.0252101	0.0294118	0.012605	0.00210084
O43159	N	456	29	20	3	1	1	4	0	0	0.0635965	0.0438596	0.00657895	0.00219298	0.00219298
O43172	N	522	26	6	10	5	1	4	0	0	0.0498084	0.0114943	0.0191571	0.00957854	0.00191571
O43252	N	624	24	9	11	2	2	0	0	0	0.0384615	0.0144231	0.0176282	0.00320513	0.00320513
O43283	N	966	16	14	0	1	1	0	0	0	0.0165631	0.0144928	0	0.0010352	0.0010352
O43293	N	454	32	15	15	0	2	0	0	0	0.0704846	0.0330396	0.0330396	0	0.00440529
O43303	N	1012	71	37	33	0	1	0	0	0	0.0701581	0.0365613	0.0326087	0	0.000988142
O43306	N	1168	15	10	5	0	0	0	0	0	0.0128425	0.00856164	0.00428082	0	0
O43309	N	604	17	10	3	0	0	4	0	0	0.0281457	0.0165563	0.00496689	0	0
O43347	N	362	15	7	5	0	3	0	0	0	0.0414365	0.019337	0.0138122	0	0.00828729
O43395	N	683	36	21	8	2	3	2	0	0	0.0527086	0.0307467	0.011713	0.00292826	0.00439239
O43423	N	234	3	2	0	1	0	0	0	0	0.0128205	0.00854701	0	0.0042735	0
O43432	N	1585	58	36	14	2	6	0	0	0	0.0365931	0.0227129	0.00883281	0.00126183	0.00378549
O43474	N	513	15	11	2	0	0	2	0	0	0.0292398	0.0214425	0.00389864	0	0
O43482	N	229	15	7	5	0	3	0	0	0	0.0655022	0.0305677	0.0218341	0	0.0131004
O43520	N	1251	21	18	0	1	2	0	0	0	0.0167866	0.0143885	0	0.000799361	0.00159872
O43566	N	566	41	29	11	0	1	0	0	0	0.0724382	0.0512367	0.0194346	0	0.00176678
O43623	N	268	17	13	1	3	0	0	0	0	0.0634328	0.0485075	0.00373134	0.011194	0
O43684	N	328	38	14	15	3	3	3	0	0	0.115854	0.0426829	0.0457317	0.00914634	0.00914634
O43687	N	104	3	3	0	0	0	0	0	0	0.0288462	0.0288462	0	0	0
O43688	N	288	13	12	1	0	0	0	0	0	0.0451389	0.0416667	0.00347222	0	0
O43707	N	911	131	72	33	19	7	0	0	0	0.143798	0.079034	0.0362239	0.0208562	0.00768386
O43709	N	281	12	5	6	0	1	0	0	0	0.0427046	0.0177936	0.0213523	0	0.00355872
O43818	N	475	21	12	6	2	1	0	0	0	0.0442105	0.0252632	0.0126316	0.00421053	0.00210526
O43924	N	150	3	0	2	0	1	0	0	0	0.02	0	0.0133333	0	0.00666667
O43933	N	1283	57	22	35	0	0	0	0	0	0.0444271	0.0171473	0.0272798	0	0
O60237	N	982	61	59	1	0	1	0	0	0	0.0621181	0.0600815	0.00101833	0	0.00101833
O60239	N	455	34	11	20	1	2	0	0	0	0.0747253	0.0241758	0.043956	0.0021978	0.0043956
O60256	N	369	18	11	4	3	0	0	0	0	0.0487805	0.0298103	0.0108401	0.00813008	0
O60264	N	1052	85	32	32	14	2	5	0	0	0.0807985	0.0304183	0.0304183	0.013308	0.00190114
O60269	N	458	18	15	0	0	3	0	0	0	0.0393013	0.0327511	0	0	0.00655022
O60287	N	2271	72	26	40	2	3	1	0	0	0.0317041	0.0114487	0.0176134	0.000880669	0.001321
O60293	N	1989	101	69	15	4	12	1	0	0	0.0507793	0.0346908	0.00754148	0.00201106	0.00603318
O60306	N	1485	30	16	10	4	0	0	0	0	0.020202	0.0107744	0.00673401	0.0026936	0
O60307	N	1309	70	63	5	0	2	0	0	0	0.0534759	0.0481283	0.00381971	0	0.00152788
O60331	N	668	35	24	10	0	1	0	0	0	0.0523952	0.0359281	0.0149701	0	0.00149701
O60333	N	1816	63	48	12	2	1	0	0	0	0.0346916	0.0264317	0.00660793	0.00110132	0.000550661
O60506	N	623	99	34	29	13	22	1	0	0	0.158909	0.0545746	0.046549	0.0208668	0.035313
O60573	N	245	7	3	2	1	1	0	0	0	0.0285714	0.0122449	0.00816327	0.00408163	0.00408163
O60729	N	498	9	9	0	0	0	0	0	0	0.0180723	0.0180723	0	0	0
O60739	N	113	13	5	5	2	0	1	0	0	0.115044	0.0442478	0.0442478	0.0176991	0
O60812	N	293	42	15	12	13	2	0	0	0	0.143345	0.0511945	0.0409556	0.0443686	0.00682594
O60814	N	126	65	23	11	17	8	6	0	0	0.515873	0.18254	0.0873016	0.134921	0.0634921
O60825	N	505	26	18	8	0	0	0	0	0	0.0514851	0.0356436	0.0158416	0	0
O60841	N	1220	77	52	18	7	0	0	0	0	0.0631148	0.042623	0.0147541	0.0057377	0
O60869	N	148	25	5	11	6	3	0	0	0	0.168919	0.0337838	0.0743243	0.0405405	0.0202703
O60870	N	393	34	14	7	3	10	0	0	0	0.086514	0.0356234	0.0178117	0.00763359	0.0254453
O60927	N	126	15	12	2	1	0	0	0	0	0.119048	0.0952381	0.015873	0.00793651	0
O75150	N	1001	49	19	21	5	3	1	0	0	0.048951	0.018981	0.020979	0.004995	0.002997
O75152	N	810	115	57	40	6	2	10	0	0	0.141975	0.0703704	0.0493827	0.00740741	0.00246914
O75175	N	753	23	17	5	0	1	0	0	0	0.0305445	0.0225764	0.00664011	0	0.00132802
O75179	N	2603	106	83	13	3	7	0	0	0	0.0407222	0.0318863	0.00499424	0.00115252	0.0026892
O75191	N	536	11	5	4	2	0	0	0	0	0.0205224	0.00932836	0.00746269	0.00373134	0
O75340	N	191	16	11	3	0	2	0	0	0	0.0837696	0.0575916	0.0157068	0	0.0104712
O75354	N	484	11	2	6	0	1	0	2	0	0.0227273	0.00413223	0.0123967	0	0.00206612
O75355	N	529	3	2	0	1	0	0	0	0	0.00567108	0.00378072	0	0.00189036	0
O75356	N	428	4	2	0	2	0	0	0	0	0.00934579	0.0046729	0	0.0046729	0
O75364	N	302	1	1	0	0	0	0	0	0	0.00331126	0.00331126	0	0	0
O75367	N	372	55	21	19	9	6	0	0	0	0.147849	0.0564516	0.0510753	0.0241935	0.016129
O75420	N	1035	45	33	8	1	3	0	0	0	0.0434783	0.0318841	0.00772947	0.000966184	0.00289855
O75525	N	346	29	4	0	5	20	0	0	0	0.083815	0.0115607	0	0.0144509	0.0578035
O75531	N	89	15	5	5	2	3	0	0	0	0.168539	0.0561798	0.0561798	0.0224719	0.0337079
O75533	N	1304	140	81	37	9	9	4	0	0	0.107362	0.0621166	0.0283742	0.00690184	0.00690184
O75534	N	798	73	25	35	8	3	2	0	0	0.0914787	0.0313283	0.0438596	0.0100251	0.0037594
O75556	N	95	1	1	0	0	0	0	0	0	0.0105263	0.0105263	0	0	0
O75582	N	802	43	31	12	0	0	0	0	0	0.053616	0.0386534	0.0149626	0	0
O75607	N	178	14	8	2	0	2	2	0	0	0.0786517	0.0449438	0.011236	0	0.011236
O75643	N	2136	122	62	44	9	6	1	0	0	0.0571161	0.0290262	0.0205993	0.00421348	0.00280899
O75688	N	479	17	10	7	0	0	0	0	0	0.0354906	0.0208768	0.0146138	0	0
O75691	N	2785	66	45	17	0	4	0	0	0	0.0236984	0.016158	0.00610413	0	0.00143627
O75747	N	1445	12	11	0	1	0	0	0	0	0.0083045	0.00761246	0	0.000692042	0
O75818	N	363	10	5	5	0	0	0	0	0	0.0275482	0.0137741	0.0137741	0	0
O75821	N	320	41	21	12	6	2	0	0	0	0.128125	0.065625	0.0375	0.01875	0.00625
O75822	N	258	32	16	7	6	3	0	0	0	0.124031	0.0620155	0.0271318	0.0232558	0.0116279
O75838	N	187	5	5	0	0	0	0	0	0	0.026738	0.026738	0	0	0
O75879	N	557	9	5	3	1	0	0	0	0	0.016158	0.00897666	0.005386	0.00179533	0
O75880	N	301	13	7	5	1	0	0	0	0	0.0431894	0.0232558	0.0166113	0.00332226	0
O75884	N	186	3	1	1	0	1	0	0	0	0.016129	0.00537634	0.00537634	0	0.00537634
O75912	N	1065	10	7	1	2	0	0	0	0	0.00938967	0.00657277	0.000938967	0.00187793	0
O75914	N	559	31	19	8	4	0	0	0	0	0.0554562	0.0339893	0.0143113	0.00715564	0
O75937	N	253	29	9	11	4	4	1	0	0	0.114625	0.0355731	0.0434783	0.0158103	0.0158103
O75940	N	238	21	14	5	1	1	0	0	0	0.0882353	0.0588235	0.0210084	0.00420168	0.00420168
O76003	N	335	27	11	14	1	0	1	0	0	0.080597	0.0328358	0.041791	0.00298507	0
O76083	N	593	16	11	5	0	0	0	0	0	0.0269815	0.0185497	0.0084317	0	0
O76094	N	671	58	27	25	4	1	1	0	0	0.0864382	0.0402385	0.0372578	0.00596125	0.00149031
O94762	N	991	38	20	16	0	2	0	0	0	0.0383451	0.0201816	0.0161453	0	0.00201816
O94768	N	372	12	3	8	1	0	0	0	0	0.0322581	0.00806452	0.0215054	0.00268817	0
O94804	N	968	57	38	17	1	1	0	0	0	0.0588843	0.0392562	0.017562	0.00103306	0.00103306
O94806	N	890	39	33	6	0	0	0	0	0	0.0438202	0.0370787	0.00674157	0	0
O94832	N	1006	50	37	11	0	2	0	0	0	0.0497018	0.0367793	0.0109344	0	0.00198807
O94921	N	469	23	20	3	0	0	0	0	0	0.0490405	0.0426439	0.00639659	0	0
O95059	N	124	2	2	0	0	0	0	0	0	0.016129	0.016129	0	0	0
O95140	N	757	34	5	26	3	0	0	0	0	0.0449141	0.00660502	0.0343461	0.00396301	0
O95147	N	198	15	7	5	0	3	0	0	0	0.0757576	0.0353535	0.0252525	0	0.0151515
O95248	N	1868	58	50	7	0	1	0	0	0	0.0310493	0.0267666	0.00374732	0	0.000535332
O95278	N	331	4	2	1	0	1	0	0	0	0.0120846	0.0060423	0.00302115	0	0.00302115
O95319	N	508	19	6	8	1	3	1	0	0	0.0374016	0.011811	0.015748	0.0019685	0.00590551
O95340	N	614	23	12	10	0	1	0	0	0	0.0374593	0.019544	0.0162866	0	0.00162866
O95347	N	1197	79	14	44	19	2	0	0	0	0.0659983	0.0116959	0.0367586	0.015873	0.00167084
O95382	N	1288	20	14	6	0	0	0	0	0	0.015528	0.0108696	0.00465839	0	0
O95402	N	600	34	31	2	1	0	0	0	0	0.0566667	0.0516667	0.00333333	0.00166667	0
O95416	N	240	3	2	0	1	0	0	0	0	0.0125	0.00833333	0	0.00416667	0
O95429	N	457	34	20	1	0	13	0	0	0	0.0743982	0.0437637	0.00218818	0	0.0284464
O95478	N	260	14	3	10	0	1	0	0	0	0.0538462	0.0115385	0.0384615	0	0.00384615
O95602	N	1720	80	26	46	4	4	0	0	0	0.0465116	0.0151163	0.0267442	0.00232558	0.00232558
O95628	N	575	28	21	2	0	5	0	0	0	0.0486957	0.0365217	0.00347826	0	0.00869565
O95685	N	299	15	13	1	0	1	0	0	0	0.0501672	0.0434783	0.00334448	0	0.00334448
O95747	N	527	36	21	9	2	4	0	0	0	0.0683112	0.0398482	0.0170778	0.00379507	0.00759013
O95758	N	552	46	17	18	6	0	5	0	0	0.0833333	0.0307971	0.0326087	0.0108696	0
O95793	N	577	37	17	10	4	5	0	0	1	0.0641248	0.0294627	0.017331	0.00693241	0.00866551
O95861	N	308	13	7	3	2	1	0	0	0	0.0422078	0.0227273	0.00974026	0.00649351	0.00324675
O95985	N	862	18	4	11	1	2	0	0	0	0.0208817	0.00464037	0.012761	0.00116009	0.00232019
O95989	N	172	3	3	0	0	0	0	0	0	0.0174419	0.0174419	0	0	0
O96013	N	591	33	25	2	2	4	0	0	0	0.0558376	0.0423012	0.00338409	0.00338409	0.00676819
P00338	N	332	71	22	24	17	6	2	0	0	0.213855	0.0662651	0.0722892	0.0512048	0.0180723
P00505	N	430	57	20	13	23	1	0	0	0	0.132558	0.0465116	0.0302326	0.0534884	0.00232558
P00533	N	1210	120	74	33	8	4	1	0	0	0.0991736	0.061157	0.0272727	0.00661157	0.00330579
P00558	N	417	101	26	38	31	5	1	0	0	0.242206	0.0623501	0.0911271	0.0743405	0.0119904
P00746	N	253	4	0	3	0	1	0	0	0	0.0158103	0	0.0118577	0	0.00395257
P00749	N	431	6	4	1	0	0	0	1	0	0.0139211	0.00928074	0.00232019	0	0
P01876	N	353	12	2	10	0	0	0	0	0	0.0339943	0.00566572	0.0283286	0	0
P02647	N	267	20	12	1	5	0	0	2	0	0.0749064	0.0449438	0.00374532	0.0187266	0
P02768	N	609	106	53	2	40	10	0	1	0	0.174056	0.0870279	0.00328407	0.0656814	0.0164204
P02787	N	698	37	33	0	4	0	0	0	0	0.0530086	0.0472779	0	0.00573066	0
P04040	N	527	43	19	14	7	1	0	0	2	0.0815939	0.0360531	0.0265655	0.0132827	0.00189753
P04049	N	648	72	60	9	0	3	0	0	0	0.111111	0.0925926	0.0138889	0	0.00462963
P04080	N	98	17	9	4	3	1	0	0	0	0.173469	0.0918367	0.0408163	0.0306122	0.0102041
P04406	N	335	114	43	24	23	14	10	0	0	0.340299	0.128358	0.0716418	0.0686567	0.041791
P04553	N	51	2	2	0	0	0	0	0	0	0.0392157	0.0392157	0	0	0
P04908	N	130	28	5	7	7	7	2	0	0	0.215385	0.0384615	0.0538462	0.0538462	0.0538462
P05089	N	322	16	14	1	1	0	0	0	0	0.0496894	0.0434783	0.00310559	0.00310559	0
P05109	N	93	11	7	0	4	0	0	0	0	0.11828	0.0752688	0	0.0430108	0
P05114	N	100	34	10	9	14	1	0	0	0	0.34	0.1	0.09	0.14	0.01
P05129	N	697	21	16	2	3	0	0	0	0	0.0301291	0.0229555	0.00286944	0.00430416	0
P05141	N	298	67	22	18	15	10	2	0	0	0.224832	0.0738255	0.0604027	0.0503356	0.033557
P05165	N	728	25	15	3	7	0	0	0	0	0.0343407	0.0206044	0.00412088	0.00961538	0
P05187	N	535	41	28	13	0	0	0	0	0	0.0766355	0.0523364	0.0242991	0	0
P05198	N	315	46	20	19	4	3	0	0	0	0.146032	0.0634921	0.0603175	0.0126984	0.00952381
P05387	N	115	28	13	9	4	1	1	0	0	0.243478	0.113043	0.0782609	0.0347826	0.00869565
P05388	N	317	45	18	17	4	5	1	0	0	0.141956	0.0567823	0.0536278	0.0126183	0.0157729
P05455	N	408	64	16	27	14	2	5	0	0	0.156863	0.0392157	0.0661765	0.0343137	0.00490196
P06213	N	1382	54	45	7	1	1	0	0	0	0.0390738	0.0325615	0.00506512	0.000723589	0.000723589
P06239	N	509	56	37	18	1	0	0	0	0	0.11002	0.0726916	0.0353635	0.00196464	0
P06493	N	297	60	22	21	4	0	13	0	0	0.20202	0.0740741	0.0707071	0.013468	0
P06576	N	529	64	35	15	10	4	0	0	0	0.120983	0.0661626	0.0283554	0.0189036	0.00756144
P06702	N	114	5	4	0	1	0	0	0	0	0.0438596	0.0350877	0	0.00877193	0
P07093	N	398	5	2	1	0	2	0	0	0	0.0125628	0.00502513	0.00251256	0	0.00502513
P07196	N	543	22	12	4	3	3	0	0	0	0.0405157	0.0220994	0.00736648	0.00552486	0.00552486
P07199	N	599	22	13	8	0	0	1	0	0	0.0367279	0.0217028	0.0133556	0	0
P07205	N	417	25	13	4	8	0	0	0	0	0.059952	0.0311751	0.00959233	0.0191847	0
P07237	N	508	56	19	17	12	7	0	1	0	0.110236	0.0374016	0.0334646	0.023622	0.0137795
P07355	N	339	106	53	27	20	3	3	0	0	0.312684	0.156342	0.079646	0.0589971	0.00884956
P07437	N	444	95	59	15	9	7	5	0	0	0.213964	0.132883	0.0337838	0.0202703	0.0157658
P07814	N	1512	153	58	63	19	12	1	0	0	0.10119	0.0383598	0.0416667	0.0125661	0.00793651
P07910	N	306	88	37	24	9	8	10	0	0	0.287582	0.120915	0.0784314	0.0294118	0.0261438
P07947	N	543	52	38	14	0	0	0	0	0	0.0957643	0.0699816	0.0257827	0	0
P07948	N	512	56	41	15	0	0	0	0	0	0.109375	0.0800781	0.0292969	0	0
P08069	N	1367	38	27	4	1	3	3	0	0	0.0277981	0.0197513	0.00292612	0.000731529	0.00219459
P08183	N	1280	42	18	20	1	1	2	0	0	0.0328125	0.0140625	0.015625	0.00078125	0.00078125
P08237	N	780	59	26	21	7	5	0	0	0	0.075641	0.0333333	0.0269231	0.00897436	0.00641026
P08238	N	724	179	73	51	35	16	4	0	0	0.247238	0.100829	0.070442	0.0483425	0.0220994
P08575	N	1306	70	39	29	2	0	0	0	0	0.0535988	0.0298622	0.0222052	0.00153139	0
P08579	N	225	11	5	6	0	0	0	0	0	0.0488889	0.0222222	0.0266667	0	0
P08670	N	466	140	75	21	17	20	3	0	4	0.300429	0.160944	0.0450644	0.0364807	0.0429185
P08708	N	135	30	12	9	6	2	1	0	0	0.222222	0.0888889	0.0666667	0.0444444	0.0148148
P08865	N	295	37	21	7	4	3	2	0	0	0.125424	0.0711864	0.0237288	0.0135593	0.0101695
P08922	N	2347	37	33	0	4	0	0	0	0	0.0157648	0.0140605	0	0.0017043	0
P09012	N	282	17	5	7	4	1	0	0	0	0.0602837	0.0177305	0.0248227	0.0141844	0.0035461
P09132	N	144	6	3	2	0	1	0	0	0	0.0416667	0.0208333	0.0138889	0	0.00694444
P09234	N	159	18	10	4	2	2	0	0	0	0.113208	0.0628931	0.0251572	0.0125786	0.0125786
P09467	N	338	20	16	0	4	0	0	0	0	0.0591716	0.0473373	0	0.0118343	0
P09619	N	1106	31	29	2	0	0	0	0	0	0.0280289	0.0262206	0.00180832	0	0
P09661	N	255	37	16	13	5	3	0	0	0	0.145098	0.0627451	0.0509804	0.0196078	0.0117647
P09874	N	1014	180	56	60	31	13	20	0	0	0.177515	0.0552268	0.0591716	0.030572	0.0128205
P09923	N	528	10	5	5	0	0	0	0	0	0.0189394	0.0094697	0.0094697	0	0
P0C0S8	N	130	36	6	10	10	8	2	0	0	0.276923	0.0461538	0.0769231	0.0769231	0.0615385
P0C7T5	N	689	24	21	1	1	1	0	0	0	0.0348331	0.030479	0.00145138	0.00145138	0.00145138
P0C7X2	N	276	5	3	0	0	2	0	0	0	0.0181159	0.0108696	0	0	0.00724638
P0CB38	N	370	11	1	8	1	0	1	0	0	0.0297297	0.0027027	0.0216216	0.0027027	0
P0DJD0	N	1748	182	101	72	2	2	5	0	0	0.104119	0.0577803	0.0411899	0.00114416	0.00114416
P0DMV9	N	641	0	0	0	0	0	0	0	0	0	0	0	0	0
P0DN76	N	240	21	7	5	2	4	3	0	0	0.0875	0.0291667	0.0208333	0.00833333	0.0166667
P0DOY2	N	106	0	0	0	0	0	0	0	0	0	0	0	0	0
P0DOY3	N	106	0	0	0	0	0	0	0	0	0	0	0	0	0
P0DPB5	N	122	11	4	4	3	0	0	0	0	0.0901639	0.0327869	0.0327869	0.0245902	0
P0DPB6	N	133	9	4	5	0	0	0	0	0	0.0676692	0.0300752	0.037594	0	0
P0DPI2	N	268	16	3	3	8	2	0	0	0	0.0597015	0.011194	0.011194	0.0298507	0.00746269
P10155	N	538	38	12	19	4	3	0	0	0	0.070632	0.0223048	0.035316	0.00743494	0.00557621
P10398	N	606	68	56	12	0	0	0	0	0	0.112211	0.0924092	0.019802	0	0
P10412	N	219	87	23	25	19	19	1	0	0	0.39726	0.105023	0.114155	0.086758	0.086758
P10696	N	532	31	23	8	0	0	0	0	0	0.0582707	0.0432331	0.0150376	0	0
P10721	N	976	37	33	3	0	0	1	0	0	0.0379098	0.0338115	0.00307377	0	0
P10809	N	573	118	46	32	35	5	0	0	0	0.205934	0.0802792	0.0558464	0.061082	0.008726
P11021	N	654	122	50	32	24	11	2	3	0	0.186544	0.0764526	0.0489297	0.0366972	0.0168196
P11142	N	646	157	58	47	29	17	6	0	0	0.243034	0.0897833	0.0727554	0.0448916	0.0263158
P11308	N	486	23	18	3	2	0	0	0	0	0.0473251	0.037037	0.00617284	0.00411523	0
P11802	N	303	13	3	9	0	1	0	0	0	0.0429043	0.00990099	0.029703	0	0.00330033
P12004	N	261	37	11	12	8	4	2	0	0	0.141762	0.0421456	0.045977	0.0306513	0.0153257
P12036	N	1026	70	56	6	6	2	0	0	0	0.0682261	0.0545809	0.00584795	0.00584795	0.00194932
P12236	N	298	59	18	17	13	9	2	0	0	0.197987	0.0604027	0.057047	0.0436242	0.0302013
P12273	N	146	2	2	0	0	0	0	0	0	0.0136986	0.0136986	0	0	0
P12277	N	381	52	24	17	2	7	2	0	0	0.136483	0.0629921	0.0446194	0.00524934	0.0183727
P12532	N	417	16	13	0	0	3	0	0	0	0.0383693	0.0311751	0	0	0.00719424
P12882	N	1939	121	95	2	21	3	0	0	0	0.0624033	0.0489943	0.00103146	0.0108303	0.00154719
P12955	N	493	17	6	7	3	1	0	0	0	0.0344828	0.0121704	0.0141988	0.00608519	0.0020284
P12956	N	609	123	37	43	22	10	11	0	0	0.20197	0.0607553	0.0706076	0.0361248	0.0164204
P13010	N	732	120	36	42	21	7	14	0	0	0.163934	0.0491803	0.057377	0.0286885	0.00956284
P13498	N	195	12	6	6	0	0	0	0	0	0.0615385	0.0307692	0.0307692	0	0
P13639	N	858	152	49	52	25	23	3	0	0	0.177156	0.0571096	0.0606061	0.0291375	0.0268065
P13686	N	325	3	2	1	0	0	0	0	0	0.00923077	0.00615385	0.00307692	0	0
P13984	N	249	32	10	12	6	2	2	0	0	0.128514	0.0401606	0.0481928	0.0240964	0.00803213
P14314	N	528	33	12	13	3	2	0	3	0	0.0625	0.0227273	0.0246212	0.00568182	0.00378788
P14406	N	83	6	3	2	1	0	0	0	0	0.0722892	0.0361446	0.0240964	0.0120482	0
P14618	N	531	124	55	33	24	7	3	0	2	0.233522	0.103578	0.0621469	0.0451977	0.0131827
P14635	N	433	26	14	9	2	0	1	0	0	0.0600462	0.0323326	0.0207852	0.00461894	0
P14866	N	589	89	38	23	9	10	9	0	0	0.151104	0.0645161	0.0390492	0.0152801	0.0169779
P15170	N	499	41	12	18	10	1	0	0	0	0.0821643	0.0240481	0.0360721	0.0200401	0.00200401
P15259	N	253	22	10	6	3	2	1	0	0	0.0869565	0.0395257	0.0237154	0.0118577	0.00790514
P15309	N	386	4	4	0	0	0	0	0	0	0.0103627	0.0103627	0	0	0
P15408	N	326	34	22	5	4	2	1	0	0	0.104294	0.0674847	0.0153374	0.0122699	0.00613497
P15531	N	152	36	10	9	9	5	3	0	0	0.236842	0.0657895	0.0592105	0.0592105	0.0328947
P15880	N	293	59	25	18	5	10	1	0	0	0.201365	0.0853242	0.0614334	0.0170648	0.0341297
P15976	N	413	25	18	0	6	0	1	0	0	0.0605327	0.0435835	0	0.0145278	0
P16234	N	1089	42	39	2	0	1	0	0	0	0.0385675	0.0358127	0.00183655	0	0.000918274
P16284	N	738	30	20	10	0	0	0	0	0	0.0406504	0.0271003	0.0135501	0	0
P16298	N	524	14	7	7	0	0	0	0	0	0.0267176	0.0133588	0.0133588	0	0
P16401	N	226	72	25	24	19	4	0	0	0	0.318584	0.110619	0.106195	0.0840708	0.0176991
P16402	N	221	67	23	19	18	6	1	0	0	0.303167	0.104072	0.0859729	0.081448	0.0271493
P16403	N	213	86	24	34	16	11	1	0	0	0.403756	0.112676	0.159624	0.0751174	0.0516432
P16499	N	860	8	5	0	2	1	0	0	0	0.00930233	0.00581395	0	0.00232558	0.00116279
P16591	N	822	52	26	22	4	0	0	0	0	0.0632603	0.0316302	0.026764	0.00486618	0
P16989	N	372	82	34	11	2	35	0	0	0	0.22043	0.0913978	0.0295699	0.00537634	0.094086
P17028	N	368	37	17	6	0	3	11	0	0	0.100543	0.0461957	0.0163043	0	0.00815217
P17096	N	107	62	20	5	14	22	1	0	0	0.579439	0.186916	0.046729	0.130841	0.205607
P17252	N	672	64	32	26	6	0	0	0	0	0.0952381	0.047619	0.0386905	0.00892857	0
P17540	N	419	27	24	0	2	1	0	0	0	0.0644391	0.0572792	0	0.00477327	0.00238663
P17706	N	415	30	14	14	2	0	0	0	0	0.0722892	0.0337349	0.0337349	0.00481928	0
P17948	N	1338	42	34	3	0	5	0	0	0	0.0313901	0.0254111	0.00224215	0	0.00373692
P17980	N	439	48	14	30	3	1	0	0	0	0.109339	0.0318907	0.0683371	0.00683371	0.0022779
P18074	N	760	24	5	19	0	0	0	0	0	0.0315789	0.00657895	0.025	0	0
P18077	N	110	23	6	10	4	3	0	0	0	0.209091	0.0545455	0.0909091	0.0363636	0.0272727
P18124	N	248	42	10	22	3	7	0	0	0	0.169355	0.0403226	0.0887097	0.0120968	0.0282258
P18433	N	802	22	17	4	1	0	0	0	0	0.0274314	0.021197	0.00498753	0.00124688	0
P18615	N	380	48	42	3	0	1	2	0	0	0.126316	0.110526	0.00789474	0	0.00263158
P18621	N	184	30	8	12	5	2	3	0	0	0.163043	0.0434783	0.0652174	0.0271739	0.0108696
P18754	N	421	34	23	8	0	1	2	0	0	0.0807601	0.0546318	0.0190024	0	0.0023753
P18887	N	633	74	52	8	5	1	3	5	0	0.116904	0.0821485	0.0126382	0.00789889	0.00157978
P19338	N	710	186	63	39	44	32	8	0	0	0.261972	0.0887324	0.0549296	0.0619718	0.0450704
P19388	N	210	12	4	7	0	1	0	0	0	0.0571429	0.0190476	0.0333333	0	0.0047619
P19525	N	551	56	27	26	0	3	0	0	0	0.101633	0.0490018	0.0471869	0	0.00544465
P19784	N	350	24	12	9	2	1	0	0	0	0.0685714	0.0342857	0.0257143	0.00571429	0.00285714
P19957	N	117	3	3	0	0	0	0	0	0	0.025641	0.025641	0	0	0
P20042	N	333	48	19	20	6	3	0	0	0	0.144144	0.0570571	0.0600601	0.018018	0.00900901
P20073	N	488	22	10	9	3	0	0	0	0	0.045082	0.0204918	0.0184426	0.00614754	0
P20700	N	586	116	54	31	18	8	5	0	0	0.197952	0.0921502	0.052901	0.0307167	0.0136519
P20941	N	246	3	1	0	2	0	0	0	0	0.0121951	0.00406504	0	0.00813008	0
P20962	N	102	13	6	3	4	0	0	0	0	0.127451	0.0588235	0.0294118	0.0392157	0
P21127	N	795	90	45	20	8	1	16	0	0	0.113208	0.0566038	0.0251572	0.0100629	0.00125786
P21589	N	574	9	5	4	0	0	0	0	0	0.0156794	0.0087108	0.00696864	0	0
P21675	N	1872	62	44	13	4	0	1	0	0	0.0331197	0.0235043	0.00694444	0.00213675	0
P21796	N	283	64	30	14	16	2	2	0	0	0.226148	0.106007	0.04947	0.0565371	0.00706714
P21860	N	1342	40	39	0	0	1	0	0	0	0.0298063	0.0290611	0	0	0.000745156
P22061	N	227	12	3	7	0	2	0	0	0	0.0528634	0.0132159	0.030837	0	0.00881057
P22105	N	4244	51	50	0	0	1	0	0	0	0.012017	0.0117813	0	0	0.000235627
P22413	N	925	6	4	0	1	1	0	0	0	0.00648649	0.00432432	0	0.00108108	0.00108108
P22612	N	351	9	6	2	0	1	0	0	0	0.025641	0.017094	0.00569801	0	0.002849
P22694	N	351	45	25	17	3	0	0	0	0	0.128205	0.0712251	0.048433	0.00854701	0
P23193	N	301	35	21	11	2	1	0	0	0	0.116279	0.0697674	0.0365449	0.00664452	0.00332226
P23284	N	216	34	13	9	8	4	0	0	0	0.157407	0.0601852	0.0416667	0.037037	0.0185185
P23458	N	1154	72	28	41	3	0	0	0	0	0.0623917	0.0242634	0.0355286	0.00259965	0
P23468	N	1912	35	29	4	2	0	0	0	0	0.0183054	0.0151674	0.00209205	0.00104603	0
P23469	N	700	23	9	7	5	2	0	0	0	0.0328571	0.0128571	0.01	0.00714286	0.00285714
P23511	N	347	9	5	2	1	1	0	0	0	0.0259366	0.0144092	0.00576369	0.00288184	0.00288184
P23527	N	126	63	23	11	17	6	6	0	0	0.5	0.18254	0.0873016	0.134921	0.047619
P23588	N	611	121	94	8	5	13	1	0	0	0.198036	0.153846	0.0130933	0.00818331	0.0212766
P23677	N	461	6	5	0	0	1	0	0	0	0.0130152	0.010846	0	0	0.0021692
P23743	N	735	40	13	25	2	0	0	0	0	0.0544218	0.0176871	0.0340136	0.00272109	0
P23919	N	212	20	5	8	4	3	0	0	0	0.0943396	0.0235849	0.0377358	0.0188679	0.0141509
P24941	N	298	28	11	14	1	1	1	0	0	0.0939597	0.0369128	0.0469799	0.0033557	0.0033557
P25098	N	689	50	21	26	1	2	0	0	0	0.0725689	0.030479	0.0377358	0.00145138	0.00290276
P25205	N	808	90	48	30	3	5	4	0	0	0.111386	0.0594059	0.0371287	0.00371287	0.00618812
P25311	N	298	1	1	0	0	0	0	0	0	0.0033557	0.0033557	0	0	0
P25398	N	132	25	5	12	6	2	0	0	0	0.189394	0.0378788	0.0909091	0.0454545	0.0151515
P25788	N	255	32	11	15	6	0	0	0	0	0.12549	0.0431373	0.0588235	0.0235294	0
P25789	N	261	37	12	16	7	0	2	0	0	0.141762	0.045977	0.0613027	0.0268199	0
P26358	N	1616	123	49	40	20	6	8	0	0	0.0761139	0.0303218	0.0247525	0.0123762	0.00371287
P26373	N	211	37	14	10	5	5	3	0	0	0.175355	0.0663507	0.0473934	0.0236967	0.0236967
P26378	N	385	15	11	4	0	0	0	0	0	0.038961	0.0285714	0.0103896	0	0
P26447	N	101	20	3	7	6	0	4	0	0	0.19802	0.029703	0.0693069	0.0594059	0
P26641	N	437	44	12	14	14	3	1	0	0	0.100686	0.02746	0.0320366	0.0320366	0.00686499
P27348	N	245	58	25	18	14	1	0	0	0	0.236735	0.102041	0.0734694	0.0571429	0.00408163
P27361	N	379	32	14	13	1	4	0	0	0	0.0844327	0.0369393	0.0343008	0.00263852	0.0105541
P27448	N	753	79	65	13	0	1	0	0	0	0.104914	0.0863214	0.0172643	0	0.00132802
P27635	N	214	45	8	18	5	6	8	0	0	0.21028	0.0373832	0.0841121	0.0233645	0.0280374
P27695	N	318	46	12	13	12	7	2	0	0	0.144654	0.0377358	0.0408805	0.0377358	0.0220126
P27707	N	260	30	14	14	2	0	0	0	0	0.115385	0.0538462	0.0538462	0.00769231	0
P27815	N	886	30	28	1	0	0	1	0	0	0.03386	0.0316027	0.00112867	0	0
P27816	N	1152	205	136	34	27	5	2	0	1	0.177951	0.118056	0.0295139	0.0234375	0.00434028
P27986	N	724	57	41	12	1	2	1	0	0	0.0787293	0.0566298	0.0165746	0.00138122	0.00276243
P28482	N	360	37	21	15	0	1	0	0	0	0.102778	0.0583333	0.0416667	0	0.00277778
P28562	N	367	16	8	7	1	0	0	0	0	0.0435967	0.0217984	0.0190736	0.0027248	0
P28827	N	1452	19	18	1	0	0	0	0	0	0.0130854	0.0123967	0.000688705	0	0
P29084	N	291	28	13	8	6	1	0	0	0	0.0962199	0.0446735	0.0274914	0.0206186	0.00343643
P29322	N	1005	17	17	0	0	0	0	0	0	0.0169154	0.0169154	0	0	0
P29323	N	1055	32	28	2	2	0	0	0	0	0.0303318	0.0265403	0.00189573	0.00189573	0
P29350	N	595	66	41	23	1	1	0	0	0	0.110924	0.0689076	0.0386555	0.00168067	0.00168067
P29376	N	864	6	6	0	0	0	0	0	0	0.00694444	0.00694444	0	0	0
P29508	N	390	12	10	0	2	0	0	0	0	0.0307692	0.025641	0	0.00512821	0
P29558	N	406	26	19	7	0	0	0	0	0	0.0640394	0.046798	0.0172414	0	0
P29622	N	427	4	4	0	0	0	0	0	0	0.00936768	0.00936768	0	0	0
P30050	N	165	25	9	9	5	2	0	0	0	0.151515	0.0545455	0.0545455	0.030303	0.0121212
P30085	N	196	19	8	7	3	1	0	0	0	0.0969388	0.0408163	0.0357143	0.0153061	0.00510204
P30101	N	505	77	37	15	13	8	0	4	0	0.152475	0.0732673	0.029703	0.0257426	0.0158416
P30153	N	589	45	11	26	4	3	1	0	0	0.0764007	0.0186757	0.0441426	0.00679117	0.00509338
P30154	N	601	32	5	23	1	1	2	0	0	0.0532446	0.00831947	0.0382696	0.00166389	0.00166389
P30305	N	580	73	46	25	0	0	2	0	0	0.125862	0.0793103	0.0431034	0	0
P30307	N	473	51	34	17	0	0	0	0	0	0.107822	0.0718816	0.0359408	0	0
P30405	N	207	21	7	3	9	1	1	0	0	0.101449	0.0338164	0.0144928	0.0434783	0.00483092
P30530	N	894	36	25	10	0	1	0	0	0	0.0402685	0.0279642	0.0111857	0	0.00111857
P30613	N	574	20	13	4	2	1	0	0	0	0.0348432	0.0226481	0.00696864	0.00348432	0.00174216
P30626	N	198	11	7	3	0	1	0	0	0	0.0555556	0.0353535	0.0151515	0	0.00505051
P31151	N	101	9	9	0	0	0	0	0	0	0.0891089	0.0891089	0	0	0
P31689	N	397	50	19	25	5	1	0	0	0	0.125945	0.0478589	0.0629723	0.0125945	0.00251889
P32019	N	993	23	7	16	0	0	0	0	0	0.0231621	0.00704935	0.0161128	0	0
P32189	N	559	10	0	10	0	0	0	0	0	0.0178891	0	0.0178891	0	0
P32969	N	192	27	9	13	3	2	0	0	0	0.140625	0.046875	0.0677083	0.015625	0.0104167
P33316	N	252	33	14	7	3	7	0	0	2	0.130952	0.0555556	0.0277778	0.0119048	0.0277778
P33981	N	857	120	62	47	2	4	5	0	0	0.140023	0.0723454	0.0548425	0.00233372	0.00466744
P33991	N	863	103	47	33	7	14	2	0	0	0.119351	0.0544612	0.0382387	0.00811124	0.0162225
P33992	N	734	64	24	28	9	3	0	0	0	0.0871935	0.0326975	0.0381471	0.0122616	0.00408719
P33993	N	719	78	28	27	2	12	9	0	0	0.108484	0.038943	0.0375522	0.00278164	0.0166898
P34897	N	504	50	14	15	14	7	0	0	0	0.0992063	0.0277778	0.0297619	0.0277778	0.0138889
P35236	N	360	25	17	7	0	1	0	0	0	0.0694444	0.0472222	0.0194444	0	0.00277778
P35249	N	363	45	13	25	4	3	0	0	0	0.123967	0.0358127	0.0688705	0.0110193	0.00826446
P35250	N	354	30	11	13	4	2	0	0	0	0.0847458	0.0310734	0.0367232	0.0112994	0.00564972
P35251	N	1148	125	73	33	15	3	1	0	0	0.108885	0.0635889	0.0287456	0.0130662	0.00261324
P35268	N	128	20	9	6	3	2	0	0	0	0.15625	0.0703125	0.046875	0.0234375	0.015625
P35269	N	517	58	44	7	7	0	0	0	0	0.112186	0.0851064	0.0135397	0.0135397	0
P35575	N	357	2	2	0	0	0	0	0	0	0.00560224	0.00560224	0	0	0
P35579	N	1960	274	95	94	70	15	0	0	0	0.139796	0.0484694	0.0479592	0.0357143	0.00765306
P35580	N	1976	138	59	38	28	13	0	0	0	0.0698381	0.0298583	0.0192308	0.01417	0.00657895
P35606	N	906	54	29	21	2	2	0	0	0	0.0596026	0.0320088	0.0231788	0.00220751	0.00220751
P35611	N	737	64	51	10	1	2	0	0	0	0.0868385	0.0691995	0.0135685	0.00135685	0.0027137
P35659	N	375	69	42	15	9	3	0	0	0	0.184	0.112	0.04	0.024	0.008
P35813	N	382	13	7	6	0	0	0	0	0	0.0340314	0.0183246	0.0157068	0	0
P35913	N	854	11	8	3	0	0	0	0	0	0.0128806	0.00936768	0.00351288	0	0
P35968	N	1356	23	21	1	1	0	0	0	0	0.0169617	0.0154867	0.000737463	0.000737463	0
P35998	N	433	51	12	32	5	1	1	0	0	0.117783	0.0277136	0.073903	0.0115473	0.00230947
P36507	N	400	38	18	16	3	0	1	0	0	0.095	0.045	0.04	0.0075	0
P36578	N	427	85	29	32	13	10	1	0	0	0.199063	0.0679157	0.0749415	0.030445	0.0234192
P36888	N	993	28	20	8	0	0	0	0	0	0.0281974	0.020141	0.00805639	0	0
P36894	N	532	6	1	5	0	0	0	0	0	0.0112782	0.0018797	0.0093985	0	0
P36897	N	503	18	12	6	0	0	0	0	0	0.0357853	0.0238569	0.0119284	0	0
P36955	N	418	10	9	0	0	1	0	0	0	0.0239234	0.0215311	0	0	0.00239234
P37023	N	503	7	5	0	2	0	0	0	0	0.0139165	0.00994036	0	0.00397614	0
P37108	N	136	18	8	8	0	2	0	0	0	0.132353	0.0588235	0.0588235	0	0.0147059
P37173	N	567	27	16	10	0	0	0	1	0	0.047619	0.0282187	0.0176367	0	0
P37287	N	484	12	7	3	1	1	0	0	0	0.0247934	0.0144628	0.00619835	0.00206612	0.00206612
P37802	N	199	37	13	10	7	4	3	0	0	0.18593	0.0653266	0.0502513	0.0351759	0.0201005
P38646	N	679	99	48	18	26	7	0	0	0	0.145803	0.0706922	0.0265096	0.0382916	0.0103093
P39019	N	145	25	6	8	7	4	0	0	0	0.172414	0.0413793	0.0551724	0.0482759	0.0275862
P39023	N	403	73	15	26	15	7	10	0	0	0.181141	0.0372208	0.0645161	0.0372208	0.0173697
P39877	N	138	0	0	0	0	0	0	0	0	0	0	0	0	0
P40306	N	273	17	7	9	1	0	0	0	0	0.0622711	0.025641	0.032967	0.003663	0
P40429	N	203	33	5	15	8	5	0	0	0	0.162562	0.0246305	0.0738916	0.0394089	0.0246305
P40926	N	338	65	30	14	20	1	0	0	0	0.192308	0.0887574	0.0414201	0.0591716	0.00295858
P40937	N	340	20	7	11	0	2	0	0	0	0.0588235	0.0205882	0.0323529	0	0.00588235
P40938	N	356	28	11	15	1	1	0	0	0	0.0786517	0.0308989	0.0421348	0.00280899	0.00280899
P41091	N	472	46	15	27	3	1	0	0	0	0.0974576	0.0317797	0.0572034	0.00635593	0.00211864
P41227	N	235	30	19	8	2	1	0	0	0	0.12766	0.0808511	0.0340426	0.00851064	0.00425532
P41236	N	205	29	22	4	2	1	0	0	0	0.141463	0.107317	0.0195122	0.0097561	0.00487805
P41743	N	596	42	33	7	2	0	0	0	0	0.0704698	0.0553691	0.011745	0.0033557	0
P42356	N	2102	91	53	34	1	3	0	0	0	0.0432921	0.0252141	0.0161751	0.000475737	0.00142721
P42677	N	84	15	5	4	2	2	2	0	0	0.178571	0.0595238	0.047619	0.0238095	0.0238095
P42680	N	631	24	20	4	0	0	0	0	0	0.0380349	0.0316957	0.00633914	0	0
P42684	N	1182	81	67	5	3	6	0	0	0	0.0685279	0.0566836	0.00423012	0.00253807	0.00507614
P42685	N	505	30	29	0	1	0	0	0	0	0.0594059	0.0574257	0	0.0019802	0
P42694	N	1942	95	54	36	0	5	0	0	0	0.0489186	0.0278064	0.0185376	0	0.00257467
P42695	N	1498	82	49	32	1	0	0	0	0	0.0547397	0.0327103	0.0213618	0.000667557	0
P42696	N	430	28	16	7	4	1	0	0	0	0.0651163	0.0372093	0.0162791	0.00930233	0.00232558
P42766	N	123	27	6	11	7	3	0	0	0	0.219512	0.0487805	0.0894309	0.0569106	0.0243902
P42771	N	156	8	5	0	0	3	0	0	0	0.0512821	0.0320513	0	0	0.0192308
P43304	N	727	47	30	13	3	1	0	0	0	0.0646492	0.0412655	0.0178817	0.00412655	0.00137552
P43356	N	314	4	1	2	0	0	1	0	0	0.0127389	0.00318471	0.00636943	0	0
P43378	N	593	19	9	10	0	0	0	0	0	0.0320405	0.0151771	0.0168634	0	0
P43487	N	201	38	12	10	14	1	1	0	0	0.189055	0.0597015	0.0497512	0.0696517	0.00497512
P45880	N	294	52	28	13	8	1	2	0	0	0.176871	0.0952381	0.0442177	0.0272109	0.00340136
P45983	N	427	30	14	15	1	0	0	0	0	0.0702576	0.0327869	0.0351288	0.00234192	0
P45984	N	424	21	11	9	1	0	0	0	0	0.0495283	0.0259434	0.0212264	0.00235849	0
P46020	N	1223	45	33	12	0	0	0	0	0	0.0367948	0.0269828	0.00981194	0	0
P46060	N	587	55	21	21	3	3	7	0	0	0.0936968	0.0357751	0.0357751	0.00511073	0.00511073
P46063	N	649	61	18	27	12	4	0	0	0	0.0939908	0.027735	0.0416025	0.01849	0.00616333
P46087	N	812	60	41	7	8	2	2	0	0	0.0738916	0.0504926	0.00862069	0.00985222	0.00246305
P46109	N	303	38	30	5	2	1	0	0	0	0.125413	0.0990099	0.0165017	0.00660066	0.00330033
P46776	N	148	22	6	9	3	3	1	0	0	0.148649	0.0405405	0.0608108	0.0202703	0.0202703
P46778	N	160	29	11	11	2	4	1	0	0	0.18125	0.06875	0.06875	0.0125	0.025
P46779	N	137	30	12	10	2	3	3	0	0	0.218978	0.0875912	0.0729927	0.0145985	0.0218978
P46781	N	194	35	10	14	3	6	2	0	0	0.180412	0.0515464	0.0721649	0.0154639	0.0309278
P46782	N	204	31	13	11	1	3	3	0	0	0.151961	0.0637255	0.0539216	0.00490196	0.0147059
P47712	N	749	49	30	16	2	0	1	0	0	0.0654206	0.0400534	0.0213618	0.00267023	0
P47895	N	512	30	11	19	0	0	0	0	0	0.0585938	0.0214844	0.0371094	0	0
P47914	N	159	28	7	13	3	5	0	0	0	0.176101	0.0440252	0.081761	0.0188679	0.0314465
P47929	N	136	4	4	0	0	0	0	0	0	0.0294118	0.0294118	0	0	0
P48454	N	512	15	6	9	0	0	0	0	0	0.0292969	0.0117188	0.0175781	0	0
P48634	N	2157	168	114	5	5	44	0	0	0	0.077886	0.0528512	0.00231803	0.00231803	0.0203987
P48730	N	415	34	21	10	1	2	0	0	0	0.0819277	0.0506024	0.0240964	0.00240964	0.00481928
P49207	N	117	23	7	9	3	4	0	0	0	0.196581	0.0598291	0.0769231	0.025641	0.034188
P49336	N	464	14	7	6	1	0	0	0	0	0.0301724	0.0150862	0.012931	0.00215517	0
P49411	N	452	53	20	16	11	6	0	0	0	0.117257	0.0442478	0.0353982	0.0243363	0.0132743
P49450	N	140	11	9	1	0	1	0	0	0	0.0785714	0.0642857	0.00714286	0	0.00714286
P49458	N	86	23	6	9	5	2	1	0	0	0.267442	0.0697674	0.104651	0.0581395	0.0232558
P49585	N	367	37	23	10	2	0	2	0	0	0.100817	0.0626703	0.027248	0.00544959	0
P49619	N	791	2	2	0	0	0	0	0	0	0.00252845	0.00252845	0	0	0
P49736	N	904	74	40	24	5	5	0	0	0	0.0818584	0.0442478	0.0265487	0.00553097	0.00553097
P49750	N	2146	126	53	6	13	51	3	0	0	0.0587139	0.0246971	0.0027959	0.00605778	0.0237651
P49756	N	843	50	28	12	6	3	1	0	0	0.059312	0.0332147	0.0142349	0.00711744	0.00355872
P49759	N	484	44	28	12	0	0	4	0	0	0.0909091	0.0578512	0.0247934	0	0
P49760	N	499	32	32	0	0	0	0	0	0	0.0641283	0.0641283	0	0	0
P49761	N	638	37	25	11	0	0	1	0	0	0.0579937	0.039185	0.0172414	0	0
P49841	N	420	43	29	11	1	1	1	0	0	0.102381	0.0690476	0.0261905	0.00238095	0.00238095
P49842	N	368	2	1	1	0	0	0	0	0	0.00543478	0.00271739	0.00271739	0	0
P49902	N	561	35	16	18	1	0	0	0	0	0.0623886	0.0285205	0.0320856	0.00178253	0
P49959	N	708	86	35	22	5	23	1	0	0	0.121469	0.049435	0.0310734	0.00706215	0.0324859
P49961	N	510	2	2	0	0	0	0	0	0	0.00392157	0.00392157	0	0	0
P50053	N	298	5	2	3	0	0	0	0	0	0.0167785	0.00671141	0.0100671	0	0
P50452	N	374	29	9	17	1	2	0	0	0	0.0775401	0.0240642	0.0454545	0.0026738	0.00534759
P50453	N	376	13	5	5	3	0	0	0	0	0.0345745	0.0132979	0.0132979	0.00797872	0
P50454	N	418	46	19	24	1	1	1	0	0	0.110048	0.0454545	0.0574163	0.00239234	0.00239234
P50579	N	478	28	13	13	1	1	0	0	0	0.0585774	0.0271967	0.0271967	0.00209205	0.00209205
P50613	N	346	21	12	9	0	0	0	0	0	0.0606936	0.0346821	0.0260116	0	0
P50914	N	215	39	5	16	10	5	3	0	0	0.181395	0.0232558	0.0744186	0.0465116	0.0232558
P50991	N	539	68	24	23	11	9	1	0	0	0.12616	0.0445269	0.0426716	0.0204082	0.0166976
P50995	N	505	46	16	16	5	5	4	0	0	0.0910891	0.0316832	0.0316832	0.00990099	0.00990099
P51114	N	621	74	41	19	0	14	0	0	0	0.119163	0.0660225	0.0305958	0	0.0225443
P51116	N	673	64	49	6	0	9	0	0	0	0.0950966	0.0728083	0.0089153	0	0.013373
P51160	N	858	7	4	0	3	0	0	0	0	0.00815851	0.004662	0	0.0034965	0
P51178	N	756	20	14	6	0	0	0	0	0	0.026455	0.0185185	0.00793651	0	0
P51451	N	505	24	14	10	0	0	0	0	0	0.0475248	0.0277228	0.019802	0	0
P51452	N	185	12	8	3	1	0	0	0	0	0.0648649	0.0432432	0.0162162	0.00540541	0
P51570	N	392	10	6	4	0	0	0	0	0	0.0255102	0.0153061	0.0102041	0	0
P51648	N	485	23	5	14	2	2	0	0	0	0.0474227	0.0103093	0.028866	0.00412371	0.00412371
P51659	N	736	54	26	14	14	0	0	0	0	0.0733696	0.0353261	0.0190217	0.0190217	0
P51784	N	963	56	28	23	1	3	1	0	0	0.0581516	0.0290758	0.0238837	0.00103842	0.00311526
P51813	N	675	25	18	1	6	0	0	0	0	0.037037	0.0266667	0.00148148	0.00888889	0
P51817	N	358	5	4	1	0	0	0	0	0	0.0139665	0.0111732	0.0027933	0	0
P51956	N	506	15	13	1	0	1	0	0	0	0.0296443	0.0256917	0.00197628	0	0.00197628
P52209	N	483	44	14	19	10	1	0	0	0	0.0910973	0.0289855	0.0393375	0.0207039	0.00207039
P52272	N	730	124	35	34	13	17	25	0	0	0.169863	0.0479452	0.0465753	0.0178082	0.0232877
P52294	N	538	25	14	10	1	0	0	0	0	0.0464684	0.0260223	0.0185874	0.00185874	0
P52306	N	607	20	1	15	3	1	0	0	0	0.0329489	0.00164745	0.0247117	0.00494234	0.00164745
P52429	N	567	15	2	12	1	0	0	0	0	0.026455	0.00352734	0.021164	0.00176367	0
P52434	N	150	14	7	6	1	0	0	0	0	0.0933333	0.0466667	0.04	0.00666667	0
P52701	N	1360	115	51	51	3	7	3	0	0	0.0845588	0.0375	0.0375	0.00220588	0.00514706
P52739	N	623	24	5	13	3	1	2	0	0	0.0385233	0.00802568	0.0208668	0.00481541	0.00160514
P52789	N	917	52	22	30	0	0	0	0	0	0.0567067	0.0239913	0.0327154	0	0
P52815	N	198	5	1	1	3	0	0	0	0	0.0252525	0.00505051	0.00505051	0.0151515	0
P53041	N	499	36	15	16	4	1	0	0	0	0.0721443	0.0300601	0.0320641	0.00801603	0.00200401
P53355	N	1430	36	26	8	2	0	0	0	0	0.0251748	0.0181818	0.00559441	0.0013986	0
P53370	N	316	3	1	2	0	0	0	0	0	0.00949367	0.00316456	0.00632911	0	0
P53582	N	386	15	5	8	1	0	1	0	0	0.0388601	0.0129534	0.0207254	0.00259067	0
P53667	N	647	22	19	2	0	1	0	0	0	0.0340031	0.0293663	0.00309119	0	0.0015456
P53671	N	638	33	19	13	1	0	0	0	0	0.0517241	0.0297806	0.0203762	0.0015674	0
P53779	N	464	18	9	8	1	0	0	0	0	0.0387931	0.0193966	0.0172414	0.00215517	0
P53992	N	1094	40	20	16	1	3	0	0	0	0.0365631	0.0182815	0.0146252	0.000914077	0.00274223
P53999	N	127	36	18	9	5	1	3	0	0	0.283465	0.141732	0.0708661	0.0393701	0.00787402
P54274	N	439	35	25	7	3	0	0	0	0	0.0797267	0.0569476	0.0159453	0.00683371	0
P54646	N	552	36	25	8	1	1	1	0	0	0.0652174	0.0452899	0.0144928	0.00181159	0.00181159
P54652	N	639	69	30	18	12	6	3	0	0	0.107981	0.0469484	0.028169	0.0187793	0.00938967
P54727	N	409	36	16	16	3	1	0	0	0	0.0880196	0.0391198	0.0391198	0.00733496	0.00244499
P54753	N	998	29	29	0	0	0	0	0	0	0.0290581	0.0290581	0	0	0
P54819	N	239	35	21	9	5	0	0	0	0	0.146444	0.0878661	0.0376569	0.0209205	0
P54821	N	245	7	7	0	0	0	0	0	0	0.0285714	0.0285714	0	0	0
P54829	N	565	6	6	0	0	0	0	0	0	0.0106195	0.0106195	0	0	0
P55145	N	182	16	8	7	1	0	0	0	0	0.0879121	0.043956	0.0384615	0.00549451	0
P55884	N	814	87	41	36	7	2	1	0	0	0.10688	0.0503686	0.044226	0.00859951	0.002457
P56192	N	900	35	17	15	2	1	0	0	0	0.0388889	0.0188889	0.0166667	0.00222222	0.00111111
P56381	N	51	6	1	3	2	0	0	0	0	0.117647	0.0196078	0.0588235	0.0392157	0
P56537	N	245	16	13	0	1	2	0	0	0	0.0653061	0.0530612	0	0.00408163	0.00816327
P56945	N	870	58	53	4	1	0	0	0	0	0.0666667	0.0609195	0.0045977	0.00114943	0
P57059	N	783	30	15	11	0	0	4	0	0	0.0383142	0.0191571	0.0140485	0	0
P58546	N	118	16	3	8	5	0	0	0	0	0.135593	0.0254237	0.0677966	0.0423729	0
P58876	N	126	65	24	11	17	7	6	0	0	0.515873	0.190476	0.0873016	0.134921	0.0555556
P59998	N	168	12	5	5	2	0	0	0	0	0.0714286	0.0297619	0.0297619	0.0119048	0
P60228	N	445	35	11	18	4	1	1	0	0	0.0786517	0.0247191	0.0404494	0.00898876	0.00224719
P60510	N	307	11	2	7	0	2	0	0	0	0.0358306	0.00651466	0.0228013	0	0.00651466
P60520	N	117	11	2	4	4	1	0	0	0	0.0940171	0.017094	0.034188	0.034188	0.00854701
P60709	N	375	92	48	16	10	8	10	0	0	0.245333	0.128	0.0426667	0.0266667	0.0213333
P60842	N	406	58	14	18	11	6	9	0	0	0.142857	0.0344828	0.044335	0.0270936	0.0147783
P60866	N	119	28	8	11	4	4	1	0	0	0.235294	0.0672269	0.092437	0.0336134	0.0336134
P60900	N	246	48	18	15	7	6	2	0	0	0.195122	0.0731707	0.0609756	0.0284553	0.0243902
P61019	N	212	17	11	6	0	0	0	0	0	0.0801887	0.0518868	0.0283019	0	0
P61158	N	418	50	22	21	6	0	1	0	0	0.119617	0.0526316	0.0502392	0.0143541	0
P61160	N	394	39	15	18	3	1	2	0	0	0.0989848	0.0380711	0.0456853	0.00761421	0.00253807
P61247	N	264	51	17	20	10	2	2	0	0	0.193182	0.0643939	0.0757576	0.0378788	0.00757576
P61254	N	145	40	9	13	9	7	2	0	0	0.275862	0.062069	0.0896552	0.062069	0.0482759
P61313	N	204	31	11	11	5	3	1	0	0	0.151961	0.0539216	0.0539216	0.0245098	0.0147059
P61353	N	136	29	5	13	7	2	2	0	0	0.213235	0.0367647	0.0955882	0.0514706	0.0147059
P61513	N	92	15	7	4	3	1	0	0	0	0.163043	0.076087	0.0434783	0.0326087	0.0108696
P61604	N	102	32	10	10	7	4	1	0	0	0.313725	0.0980392	0.0980392	0.0686275	0.0392157
P61626	N	148	2	2	0	0	0	0	0	0	0.0135135	0.0135135	0	0	0
P61758	N	197	23	6	14	3	0	0	0	0	0.116751	0.0304569	0.071066	0.0152284	0
P61764	N	594	34	17	16	0	1	0	0	0	0.0572391	0.0286195	0.026936	0	0.0016835
P61927	N	97	19	4	11	3	1	0	0	0	0.195876	0.0412371	0.113402	0.0309278	0.0103093
P61956	N	95	28	5	8	5	3	7	0	0	0.294737	0.0526316	0.0842105	0.0526316	0.0315789
P61964	N	334	17	7	7	1	1	1	0	0	0.0508982	0.0209581	0.0209581	0.00299401	0.00299401
P62081	N	194	40	9	17	9	1	4	0	0	0.206186	0.0463918	0.0876289	0.0463918	0.00515464
P62136	N	330	36	14	12	6	4	0	0	0	0.109091	0.0424242	0.0363636	0.0181818	0.0121212
P62241	N	208	41	20	8	7	3	3	0	0	0.197115	0.0961538	0.0384615	0.0336538	0.0144231
P62244	N	130	15	4	8	3	0	0	0	0	0.115385	0.0307692	0.0615385	0.0230769	0
P62249	N	146	34	5	11	5	7	6	0	0	0.232877	0.0342466	0.0753425	0.0342466	0.0479452
P62258	N	255	51	22	15	11	3	0	0	0	0.2	0.0862745	0.0588235	0.0431373	0.0117647
P62263	N	151	23	11	6	2	1	3	0	0	0.152318	0.0728477	0.0397351	0.013245	0.00662252
P62266	N	143	16	2	9	1	0	4	0	0	0.111888	0.013986	0.0629371	0.00699301	0
P62269	N	152	27	5	9	5	4	4	0	0	0.177632	0.0328947	0.0592105	0.0328947	0.0263158
P62277	N	151	26	13	9	4	0	0	0	0	0.172185	0.0860927	0.0596026	0.0264901	0
P62280	N	158	46	16	13	6	4	7	0	0	0.291139	0.101266	0.0822785	0.0379747	0.0253165
P62304	N	92	9	1	4	1	3	0	0	0	0.0978261	0.0108696	0.0434783	0.0108696	0.0326087
P62308	N	76	13	2	4	6	1	0	0	0	0.171053	0.0263158	0.0526316	0.0789474	0.0131579
P62316	N	118	23	6	8	6	2	1	0	0	0.194915	0.0508475	0.0677966	0.0508475	0.0169492
P62318	N	126	23	4	5	2	12	0	0	0	0.18254	0.031746	0.0396825	0.015873	0.0952381
P62424	N	266	51	9	25	7	5	5	0	0	0.191729	0.0338346	0.093985	0.0263158	0.018797
P62495	N	437	26	11	8	1	6	0	0	0	0.0594966	0.0251716	0.0183066	0.00228833	0.01373
P62701	N	263	51	17	19	9	6	0	0	0	0.193916	0.0646388	0.0722433	0.0342205	0.0228137
P62753	N	249	42	19	14	6	3	0	0	0	0.168675	0.0763052	0.0562249	0.0240964	0.0120482
P62805	N	103	55	12	6	10	22	5	0	0	0.533981	0.116505	0.0582524	0.0970874	0.213592
P62807	N	126	64	23	11	16	8	6	0	0	0.507937	0.18254	0.0873016	0.126984	0.0634921
P62826	N	216	41	10	16	7	6	2	0	0	0.189815	0.0462963	0.0740741	0.0324074	0.0277778
P62829	N	140	25	8	9	6	2	0	0	0	0.178571	0.0571429	0.0642857	0.0428571	0.0142857
P62841	N	145	13	6	6	0	0	1	0	0	0.0896552	0.0413793	0.0413793	0	0
P62847	N	133	27	7	12	6	0	2	0	0	0.203008	0.0526316	0.0902256	0.0451128	0
P62851	N	125	26	7	10	7	1	1	0	0	0.208	0.056	0.08	0.056	0.008
P62857	N	69	13	8	3	1	1	0	0	0	0.188406	0.115942	0.0434783	0.0144928	0.0144928
P62861	N	59	6	2	2	2	0	0	0	0	0.101695	0.0338983	0.0338983	0.0338983	0
P62875	N	67	6	1	5	0	0	0	0	0	0.0895522	0.0149254	0.0746269	0	0
P62877	N	108	9	5	3	0	1	0	0	0	0.0833333	0.0462963	0.0277778	0	0.00925926
P62888	N	115	34	13	11	8	2	0	0	0	0.295652	0.113043	0.0956522	0.0695652	0.0173913
P62891	N	51	1	0	1	0	0	0	0	0	0.0196078	0	0.0196078	0	0
P62899	N	125	28	11	7	5	5	0	0	0	0.224	0.088	0.056	0.04	0.04
P62906	N	217	31	7	14	6	2	2	0	0	0.142857	0.0322581	0.0645161	0.0276498	0.00921659
P62910	N	135	21	7	6	1	6	1	0	0	0.155556	0.0518519	0.0444444	0.00740741	0.0444444
P62917	N	257	35	8	16	4	4	3	0	0	0.136187	0.0311284	0.0622568	0.0155642	0.0155642
P62979	N	156	55	18	15	10	5	7	0	0	0.352564	0.115385	0.0961538	0.0641026	0.0320513
P62995	N	288	69	54	4	0	11	0	0	0	0.239583	0.1875	0.0138889	0	0.0381944
P63098	N	170	10	2	8	0	0	0	0	0	0.0588235	0.0117647	0.0470588	0	0
P63151	N	447	30	8	16	4	2	0	0	0	0.0671141	0.0178971	0.0357942	0.00894855	0.00447427
P63162	N	240	25	3	5	3	14	0	0	0	0.104167	0.0125	0.0208333	0.0125	0.0583333
P63173	N	70	20	6	8	4	1	1	0	0	0.285714	0.0857143	0.114286	0.0571429	0.0142857
P63208	N	163	20	3	14	1	1	1	0	0	0.122699	0.0184049	0.0858896	0.00613497	0.00613497
P63241	N	154	39	11	10	9	2	7	0	0	0.253247	0.0714286	0.0649351	0.0584416	0.012987
P67775	N	309	28	10	10	4	2	2	0	0	0.0906149	0.0323625	0.0323625	0.012945	0.00647249
P67809	N	324	69	32	14	4	19	0	0	0	0.212963	0.0987654	0.0432099	0.0123457	0.058642
P67870	N	215	31	14	9	3	4	1	0	0	0.144186	0.0651163	0.0418605	0.0139535	0.0186047
P68104	N	462	147	46	33	27	35	6	0	0	0.318182	0.0995671	0.0714286	0.0584416	0.0757576
P68363	N	451	107	60	19	14	5	9	0	0	0.237251	0.133038	0.0421286	0.0310421	0.0110865
P68371	N	445	88	54	15	9	5	5	0	0	0.197753	0.121348	0.0337079	0.0202247	0.011236
P68400	N	391	40	23	12	4	1	0	0	0	0.102302	0.0588235	0.0306905	0.0102302	0.00255754
P78312	N	1265	39	33	5	0	1	0	0	0	0.03083	0.026087	0.00395257	0	0.000790514
P78316	N	857	45	21	14	4	4	2	0	0	0.0525088	0.0245041	0.0163361	0.00466744	0.00466744
P78317	N	190	9	7	1	0	1	0	0	0	0.0473684	0.0368421	0.00526316	0	0.00526316
P78330	N	225	4	1	1	1	1	0	0	0	0.0177778	0.00444444	0.00444444	0.00444444	0.00444444
P78345	N	283	17	10	4	1	2	0	0	0	0.0600707	0.0353357	0.0141343	0.00353357	0.00706714
P78346	N	268	16	7	7	2	0	0	0	0	0.0597015	0.0261194	0.0261194	0.00746269	0
P78347	N	998	151	60	38	8	8	37	0	0	0.151303	0.0601202	0.0380762	0.00801603	0.00801603
P78356	N	416	27	15	9	2	1	0	0	0	0.0649038	0.0360577	0.0216346	0.00480769	0.00240385
P78362	N	688	37	21	14	1	1	0	0	0	0.0537791	0.0305233	0.0203488	0.00145349	0.00145349
P78371	N	535	80	33	32	12	2	1	0	0	0.149533	0.0616822	0.0598131	0.0224299	0.00373832
P78406	N	368	31	7	18	3	3	0	0	0	0.0842391	0.0190217	0.048913	0.00815217	0.00815217
P78527	N	4128	396	140	198	39	17	2	0	0	0.0959302	0.0339147	0.0479651	0.00944767	0.00411822
P78562	N	749	13	13	0	0	0	0	0	0	0.0173565	0.0173565	0	0	0
P80192	N	1104	28	23	2	3	0	0	0	0	0.0253623	0.0208333	0.00181159	0.00271739	0
P80404	N	500	3	1	0	2	0	0	0	0	0.006	0.002	0	0.004	0
P82914	N	257	9	4	5	0	0	0	0	0	0.0350195	0.0155642	0.0194553	0	0
P82979	N	210	28	14	7	5	1	1	0	0	0.133333	0.0666667	0.0333333	0.0238095	0.0047619
P83731	N	157	42	7	17	12	2	4	0	0	0.267516	0.044586	0.10828	0.0764331	0.0127389
P83881	N	106	15	3	8	0	4	0	0	0	0.141509	0.0283019	0.0754717	0	0.0377358
P84090	N	104	18	9	5	3	1	0	0	0	0.173077	0.0865385	0.0480769	0.0288462	0.00961538
P84098	N	196	48	15	20	6	6	1	0	0	0.244898	0.0765306	0.102041	0.0306122	0.0306122
P84101	N	59	6	3	1	1	1	0	0	0	0.101695	0.0508475	0.0169492	0.0169492	0.0169492
P98161	N	4303	36	34	0	0	2	0	0	0	0.00836626	0.00790146	0	0	0.000464792
P98170	N	497	47	24	20	0	2	1	0	0	0.0945674	0.0482897	0.0402414	0	0.00402414
P98175	N	930	80	66	3	1	6	4	0	0	0.0860215	0.0709677	0.00322581	0.00107527	0.00645161
P99999	N	105	28	10	8	7	2	1	0	0	0.266667	0.0952381	0.0761905	0.0666667	0.0190476
Q00005	N	443	10	3	7	0	0	0	0	0	0.0225734	0.00677201	0.0158014	0	0
Q00325	N	362	45	16	15	10	4	0	0	0	0.124309	0.0441989	0.0414365	0.0276243	0.0110497
Q00403	N	316	23	10	11	1	1	0	0	0	0.0727848	0.0316456	0.0348101	0.00316456	0.00316456
Q00526	N	305	13	10	3	0	0	0	0	0	0.042623	0.0327869	0.00983607	0	0
Q00532	N	358	3	2	1	0	0	0	0	0	0.00837989	0.00558659	0.0027933	0	0
Q00534	N	326	40	18	17	4	1	0	0	0	0.122699	0.0552147	0.0521472	0.0122699	0.00306748
Q00535	N	292	32	12	15	3	2	0	0	0	0.109589	0.0410959	0.0513699	0.010274	0.00684932
Q00537	N	523	48	22	24	1	1	0	0	0	0.0917782	0.042065	0.0458891	0.00191205	0.00191205
Q00577	N	322	35	21	10	2	2	0	0	0	0.108696	0.0652174	0.0310559	0.00621118	0.00621118
Q00722	N	1185	30	25	3	0	2	0	0	0	0.0253165	0.021097	0.00253165	0	0.00168776
Q00796	N	357	25	10	11	3	1	0	0	0	0.070028	0.0280112	0.0308123	0.00840336	0.00280112
Q01082	N	2364	214	124	61	21	4	3	0	1	0.0905245	0.0524535	0.0258037	0.00888325	0.00169205
Q01469	N	135	22	5	10	5	2	0	0	0	0.162963	0.037037	0.0740741	0.037037	0.0148148
Q01780	N	885	65	28	21	4	3	9	0	0	0.0734463	0.0316384	0.0237288	0.00451977	0.00338983
Q01804	N	1114	75	52	9	4	10	0	0	0	0.067325	0.0466786	0.00807899	0.00359066	0.00897666
Q01813	N	784	60	17	26	11	6	0	0	0	0.0765306	0.0216837	0.0331633	0.0140306	0.00765306
Q01974	N	943	22	13	8	0	0	0	1	0	0.0233298	0.0137858	0.00848356	0	0
Q02241	N	960	88	51	30	2	1	4	0	0	0.0916667	0.053125	0.03125	0.00208333	0.00104167
Q02297	N	640	18	12	0	6	0	0	0	0	0.028125	0.01875	0	0.009375	0
Q02413	N	1049	23	22	0	1	0	0	0	0	0.0219256	0.0209724	0	0.000953289	0
Q02543	N	176	41	12	14	4	4	7	0	0	0.232955	0.0681818	0.0795455	0.0227273	0.0227273
Q02750	N	393	33	17	13	2	0	1	0	0	0.0839695	0.043257	0.0330789	0.00508906	0
Q02763	N	1124	15	15	0	0	0	0	0	0	0.0133452	0.0133452	0	0	0
Q02779	N	954	12	12	0	0	0	0	0	0	0.0125786	0.0125786	0	0	0
Q02878	N	288	58	20	23	8	6	1	0	0	0.201389	0.0694444	0.0798611	0.0277778	0.0208333
Q02880	N	1626	200	84	75	18	7	16	0	0	0.123001	0.0516605	0.0461255	0.0110701	0.00430504
Q02952	N	1782	196	131	53	10	1	1	0	0	0.109989	0.0735129	0.0297419	0.00561167	0.000561167
Q03252	N	620	96	46	25	14	9	2	0	0	0.154839	0.0741935	0.0403226	0.0225806	0.0145161
Q03701	N	1054	49	31	13	1	4	0	0	0	0.0464896	0.0294118	0.012334	0.000948767	0.00379507
Q04726	N	772	72	46	13	6	6	1	0	0	0.0932642	0.0595855	0.0168394	0.00777202	0.00777202
Q04759	N	706	55	18	35	2	0	0	0	0	0.0779037	0.0254958	0.0495751	0.00283286	0
Q04760	N	184	16	5	6	4	1	0	0	0	0.0869565	0.0271739	0.0326087	0.0217391	0.00543478
Q04912	N	1400	19	16	3	0	0	0	0	0	0.0135714	0.0114286	0.00214286	0	0
Q05193	N	864	38	29	6	1	2	0	0	0	0.0439815	0.0335648	0.00694444	0.00115741	0.00231481
Q05209	N	780	59	57	2	0	0	0	0	0	0.075641	0.0730769	0.0025641	0	0
Q05516	N	673	15	6	1	3	2	3	0	0	0.0222883	0.0089153	0.00148588	0.00445765	0.00297177
Q05519	N	484	58	50	6	2	0	0	0	0	0.119835	0.103306	0.0123967	0.00413223	0
Q05639	N	463	94	30	19	15	27	3	0	0	0.203024	0.0647948	0.0410367	0.0323974	0.0583153
Q05655	N	676	60	46	13	0	0	1	0	0	0.0887574	0.0680473	0.0192308	0	0
Q05823	N	741	19	7	10	2	0	0	0	0	0.025641	0.00944669	0.0134953	0.00269906	0
Q05952	N	138	1	1	0	0	0	0	0	0	0.00724638	0.00724638	0	0	0
Q05D32	N	466	43	26	10	4	2	1	0	0	0.0922747	0.055794	0.0214592	0.00858369	0.00429185
Q06124	N	597	53	34	13	6	0	0	0	0	0.0887772	0.0569514	0.0217755	0.0100503	0
Q06278	N	1338	24	19	4	1	0	0	0	0	0.0179372	0.0142003	0.00298954	0.000747384	0
Q06413	N	473	27	17	3	6	0	1	0	0	0.0570825	0.0359408	0.00634249	0.012685	0
Q06830	N	199	63	19	16	16	6	6	0	0	0.316583	0.0954774	0.080402	0.080402	0.0301508
Q07020	N	188	34	16	9	3	6	0	0	0	0.180851	0.0851064	0.0478723	0.0159574	0.0319149
Q07912	N	1038	51	40	8	1	2	0	0	0	0.0491329	0.0385356	0.00770713	0.000963391	0.00192678
Q08211	N	1270	134	56	28	17	30	3	0	0	0.105512	0.0440945	0.0220472	0.0133858	0.023622
Q08493	N	712	17	16	0	0	1	0	0	0	0.0238764	0.0224719	0	0	0.00140449
Q08554	N	894	10	9	0	1	0	0	0	0	0.0111857	0.0100671	0	0.00111857	0
Q08945	N	709	87	41	25	14	6	1	0	0	0.122708	0.0578279	0.0352609	0.0197461	0.00846262
Q08999	N	1139	67	62	5	0	0	0	0	0	0.0588235	0.0544337	0.00438982	0	0
Q08J23	N	767	108	39	39	5	2	23	0	0	0.140808	0.0508475	0.0508475	0.0065189	0.00260756
Q09666	N	5890	1150	369	463	118	166	33	0	1	0.195246	0.0626486	0.0786078	0.020034	0.0281834
Q10570	N	1443	48	19	23	5	1	0	0	0	0.033264	0.013167	0.015939	0.003465	0.000693001
Q12756	N	1690	62	41	17	1	3	0	0	0	0.0366864	0.0242604	0.0100592	0.000591716	0.00177515
Q12788	N	808	34	7	21	3	3	0	0	0	0.0420792	0.00866337	0.0259901	0.00371287	0.00371287
Q12792	N	350	19	9	5	4	1	0	0	0	0.0542857	0.0257143	0.0142857	0.0114286	0.00285714
Q12796	N	327	10	7	3	0	0	0	0	0	0.030581	0.0214067	0.00917431	0	0
Q12849	N	480	27	15	5	3	0	1	0	3	0.05625	0.03125	0.0104167	0.00625	0
Q12851	N	820	34	24	10	0	0	0	0	0	0.0414634	0.0292683	0.0121951	0	0
Q12873	N	2000	115	64	34	7	5	5	0	0	0.0575	0.032	0.017	0.0035	0.0025
Q12874	N	501	48	22	18	4	4	0	0	0	0.0958084	0.0439122	0.0359281	0.00798403	0.00798403
Q12905	N	390	39	14	12	3	8	2	0	0	0.1	0.0358974	0.0307692	0.00769231	0.0205128
Q12923	N	2485	92	82	4	5	1	0	0	0	0.0370221	0.032998	0.00160966	0.00201207	0.000402414
Q12926	N	359	13	8	5	0	0	0	0	0	0.0362117	0.0222841	0.0139276	0	0
Q12955	N	4377	174	147	5	16	1	0	0	5	0.0397533	0.0335846	0.00114233	0.00365547	0.000228467
Q12972	N	351	12	9	1	0	1	1	0	0	0.034188	0.025641	0.002849	0	0.002849
Q12974	N	167	10	5	5	0	0	0	0	0	0.0598802	0.0299401	0.0299401	0	0
Q12986	N	1120	64	36	26	1	1	0	0	0	0.0571429	0.0321429	0.0232143	0.000892857	0.000892857
Q13057	N	564	16	10	6	0	0	0	0	0	0.0283688	0.0177305	0.0106383	0	0
Q13131	N	559	58	39	17	1	0	1	0	0	0.103757	0.0697674	0.0304114	0.00178891	0
Q13155	N	320	24	11	8	1	4	0	0	0	0.075	0.034375	0.025	0.003125	0.0125
Q13162	N	271	18	7	6	2	3	0	0	0	0.0664207	0.0258303	0.0221402	0.00738007	0.0110701
Q13185	N	183	50	16	17	9	4	4	0	0	0.273224	0.0874317	0.0928962	0.0491803	0.0218579
Q13206	N	875	55	34	17	3	1	0	0	0	0.0628571	0.0388571	0.0194286	0.00342857	0.00114286
Q13242	N	221	49	27	8	1	13	0	0	0	0.221719	0.122172	0.0361991	0.00452489	0.0588235
Q13243	N	272	38	21	6	2	9	0	0	0	0.139706	0.0772059	0.0220588	0.00735294	0.0330882
Q13263	N	835	137	66	33	14	3	21	0	0	0.164072	0.0790419	0.039521	0.0167665	0.00359281
Q13308	N	1070	32	19	13	0	0	0	0	0	0.0299065	0.017757	0.0121495	0	0
Q13309	N	424	22	10	9	2	0	1	0	0	0.0518868	0.0235849	0.0212264	0.00471698	0
Q13310	N	644	96	35	32	3	25	1	0	0	0.149068	0.0543478	0.0496894	0.00465839	0.0388199
Q13315	N	3056	157	68	84	2	3	0	0	0	0.0513743	0.0222513	0.0274869	0.00065445	0.000981675
Q13347	N	325	35	12	16	2	1	4	0	0	0.107692	0.0369231	0.0492308	0.00615385	0.00307692
Q13362	N	524	26	14	11	1	0	0	0	0	0.0496183	0.0267176	0.0209924	0.0019084	0
Q13368	N	585	9	6	1	2	0	0	0	0	0.0153846	0.0102564	0.0017094	0.0034188	0
Q13370	N	1112	56	42	14	0	0	0	0	0	0.0503597	0.0377698	0.0125899	0	0
Q13442	N	181	29	11	9	6	3	0	0	0	0.160221	0.0607735	0.0497238	0.0331492	0.0165746
Q13470	N	666	41	33	7	0	1	0	0	0	0.0615616	0.0495495	0.0105105	0	0.0015015
Q13503	N	144	5	2	3	0	0	0	0	0	0.0347222	0.0138889	0.0208333	0	0
Q13510	N	395	17	12	5	0	0	0	0	0	0.043038	0.0303797	0.0126582	0	0
Q13522	N	171	9	9	0	0	0	0	0	0	0.0526316	0.0526316	0	0	0
Q13523	N	1007	120	91	11	15	1	2	0	0	0.119166	0.0903674	0.0109235	0.0148957	0.000993049
Q13535	N	2644	81	27	50	1	3	0	0	0	0.0306354	0.0102118	0.0189107	0.000378215	0.00113464
Q13547	N	482	60	22	19	10	4	5	0	0	0.124481	0.0456432	0.0394191	0.0207469	0.00829876
Q13555	N	558	39	25	10	2	2	0	0	0	0.0698925	0.0448029	0.0179211	0.00358423	0.00358423
Q13573	N	536	70	33	15	11	4	7	0	0	0.130597	0.0615672	0.0279851	0.0205224	0.00746269
Q13574	N	1117	60	48	11	1	0	0	0	0	0.0537153	0.0429722	0.00984781	0.000895255	0
Q13601	N	381	39	14	19	0	2	4	0	0	0.102362	0.0367454	0.0498688	0	0.00524934
Q13608	N	980	13	1	5	0	7	0	0	0	0.0132653	0.00102041	0.00510204	0	0.00714286
Q13642	N	323	9	5	1	1	1	1	0	0	0.0278638	0.0154799	0.00309598	0.00309598	0.00309598
Q13705	N	512	6	3	3	0	0	0	0	0	0.0117188	0.00585938	0.00585938	0	0
Q13813	N	2472	226	111	79	27	9	0	0	0	0.0914239	0.0449029	0.0319579	0.0109223	0.00364078
Q13835	N	747	69	68	0	0	1	0	0	0	0.0923695	0.0910308	0	0	0.00133869
Q13838	N	428	50	21	16	8	4	1	0	0	0.116822	0.0490654	0.0373832	0.0186916	0.00934579
Q13868	N	293	22	11	10	0	1	0	0	0	0.0750853	0.0375427	0.0341297	0	0.00341297
Q13882	N	451	13	12	1	0	0	0	0	0	0.0288248	0.0266075	0.00221729	0	0
Q13888	N	395	14	3	10	0	1	0	0	0	0.035443	0.00759494	0.0253165	0	0.00253165
Q13956	N	83	3	2	0	0	1	0	0	0	0.0361446	0.0240964	0	0	0.0120482
Q14012	N	370	11	9	2	0	0	0	0	0	0.0297297	0.0243243	0.00540541	0	0
Q14088	N	237	5	3	2	0	0	0	0	0	0.021097	0.0126582	0.00843882	0	0
Q14137	N	746	39	19	14	2	4	0	0	0	0.0522788	0.0254692	0.0187668	0.00268097	0.00536193
Q14146	N	1524	30	9	18	2	1	0	0	0	0.019685	0.00590551	0.011811	0.00131234	0.000656168
Q14153	N	422	32	29	3	0	0	0	0	0	0.0758294	0.0687204	0.007109	0	0
Q14201	N	252	14	7	7	0	0	0	0	0	0.0555556	0.0277778	0.0277778	0	0
Q14204	N	4646	265	109	123	22	10	1	0	0	0.0570383	0.023461	0.0264744	0.00473526	0.00215239
Q14240	N	407	42	13	14	6	6	3	0	0	0.103194	0.031941	0.034398	0.014742	0.014742
Q14241	N	798	43	33	6	2	2	0	0	0	0.0538847	0.0413534	0.0075188	0.00250627	0.00250627
Q14247	N	550	141	73	26	21	17	4	0	0	0.256364	0.132727	0.0472727	0.0381818	0.0309091
Q14258	N	630	66	27	29	4	6	0	0	0	0.104762	0.0428571	0.0460317	0.00634921	0.00952381
Q14289	N	1009	71	46	24	1	0	0	0	0	0.0703667	0.0455897	0.0237859	0.00099108	0
Q14296	N	549	8	5	3	0	0	0	0	0	0.0145719	0.00910747	0.00546448	0	0
Q14410	N	553	5	4	1	0	0	0	0	0	0.00904159	0.00723327	0.00180832	0	0
Q14432	N	1141	65	49	16	0	0	0	0	0	0.0569676	0.0429448	0.0140228	0	0
Q14444	N	709	85	42	16	2	25	0	0	0	0.119887	0.0592384	0.022567	0.00282087	0.0352609
Q14451	N	532	29	27	0	2	0	0	0	0	0.0545113	0.0507519	0	0.0037594	0
Q14493	N	270	41	32	5	0	2	2	0	0	0.151852	0.118519	0.0185185	0	0.00740741
Q14498	N	530	56	33	7	3	9	4	0	0	0.10566	0.0622642	0.0132075	0.00566038	0.0169811
Q14527	N	1009	73	25	40	5	2	1	0	0	0.0723489	0.024777	0.0396432	0.0049554	0.00198216
Q14562	N	1220	40	30	8	0	1	1	0	0	0.0327869	0.0245902	0.00655738	0	0.000819672
Q14566	N	821	79	32	33	8	6	0	0	0	0.0962241	0.0389769	0.0401949	0.00974421	0.00730816
Q14576	N	367	10	8	1	0	1	0	0	0	0.027248	0.0217984	0.0027248	0	0.0027248
Q14642	N	412	12	2	7	1	2	0	0	0	0.0291262	0.00485437	0.0169903	0.00242718	0.00485437
Q14677	N	625	70	44	22	2	2	0	0	0	0.112	0.0704	0.0352	0.0032	0.0032
Q14683	N	1233	129	46	65	10	8	0	0	0	0.104623	0.0373074	0.052717	0.0081103	0.00648824
Q14690	N	1871	70	37	23	4	5	1	0	0	0.0374131	0.0197755	0.0122929	0.00213789	0.00267237
Q14692	N	1282	55	28	16	3	6	2	0	0	0.0429017	0.0218409	0.0124805	0.00234009	0.00468019
Q14694	N	798	77	57	19	1	0	0	0	0	0.0964912	0.0714286	0.0238095	0.00125313	0
Q14738	N	602	51	26	24	0	1	0	0	0	0.0847176	0.0431894	0.0398671	0	0.00166113
Q14839	N	1912	152	71	52	15	4	10	0	0	0.0794979	0.0371339	0.0271967	0.00784519	0.00209205
Q14847	N	261	61	33	14	9	3	2	0	0	0.233716	0.126437	0.0536398	0.0344828	0.0114943
Q14980	N	2115	218	124	67	17	8	1	0	1	0.103073	0.0586288	0.0316785	0.00803783	0.00378251
Q15004	N	111	21	11	6	3	1	0	0	0	0.189189	0.0990991	0.0540541	0.027027	0.00900901
Q15005	N	226	24	8	12	4	0	0	0	0	0.106195	0.0353982	0.0530973	0.0176991	0
Q15019	N	361	29	12	14	2	1	0	0	0	0.0803324	0.033241	0.0387812	0.00554017	0.00277008
Q15029	N	972	68	33	29	2	3	1	0	0	0.0699588	0.0339506	0.0298354	0.00205761	0.00308642
Q15032	N	1099	58	47	7	1	3	0	0	0	0.0527753	0.0427662	0.00636943	0.000909918	0.00272975
Q15050	N	365	19	8	5	5	0	1	0	0	0.0520548	0.0219178	0.0136986	0.0136986	0
Q15120	N	406	8	4	2	2	0	0	0	0	0.0197044	0.00985222	0.00492611	0.00492611	0
Q15124	N	567	24	23	0	1	0	0	0	0	0.042328	0.0405644	0	0.00176367	0
Q15126	N	192	14	6	8	0	0	0	0	0	0.0729167	0.03125	0.0416667	0	0
Q15131	N	360	11	6	5	0	0	0	0	0	0.0305556	0.0166667	0.0138889	0	0
Q15139	N	912	46	39	6	1	0	0	0	0	0.0504386	0.0427632	0.00657895	0.00109649	0
Q15149	N	4684	408	235	108	46	19	0	0	0	0.087105	0.0501708	0.0230572	0.00982067	0.00405636
Q15154	N	2024	242	153	85	3	1	0	0	0	0.119565	0.0755929	0.041996	0.00148221	0.000494071
Q15208	N	465	45	25	18	1	1	0	0	0	0.0967742	0.0537634	0.0387097	0.00215054	0.00215054
Q15257	N	358	21	4	10	5	2	0	0	0	0.0586592	0.0111732	0.027933	0.0139665	0.00558659
Q15269	N	919	39	18	14	3	4	0	0	0	0.0424374	0.0195865	0.0152339	0.00326442	0.00435256
Q15274	N	297	10	1	7	1	1	0	0	0	0.03367	0.003367	0.023569	0.003367	0.003367
Q15287	N	305	62	55	3	1	3	0	0	0	0.203279	0.180328	0.00983607	0.00327869	0.00983607
Q15303	N	1308	40	31	7	2	0	0	0	0	0.030581	0.0237003	0.00535168	0.00152905	0
Q15349	N	733	32	24	5	3	0	0	0	0	0.0436562	0.0327422	0.00682128	0.00409277	0
Q15361	N	905	66	33	27	5	1	0	0	0	0.0729282	0.0364641	0.0298343	0.00552486	0.00110497
Q15365	N	356	55	37	8	4	1	5	0	0	0.154494	0.103933	0.0224719	0.011236	0.00280899
Q15366	N	365	49	28	9	5	1	6	0	0	0.134247	0.0767123	0.0246575	0.0136986	0.00273973
Q15375	N	998	30	23	7	0	0	0	0	0	0.0300601	0.0230461	0.00701403	0	0
Q15393	N	1217	61	25	28	4	4	0	0	0	0.0501233	0.0205423	0.0230074	0.00328677	0.00328677
Q15434	N	407	30	22	7	0	0	1	0	0	0.0737101	0.0540541	0.017199	0	0
Q15435	N	360	30	11	16	1	2	0	0	0	0.0833333	0.0305556	0.0444444	0.00277778	0.00555556
Q15436	N	765	23	10	13	0	0	0	0	0	0.0300654	0.0130719	0.0169935	0	0
Q15543	N	124	6	2	4	0	0	0	0	0	0.0483871	0.016129	0.0322581	0	0
Q15555	N	327	39	17	17	4	0	1	0	0	0.119266	0.0519878	0.0519878	0.0122324	0
Q15583	N	401	11	10	1	0	0	0	0	0	0.0274314	0.0249377	0.00249377	0	0
Q15637	N	639	32	21	4	2	5	0	0	0	0.0500782	0.0328638	0.00625978	0.00312989	0.00782473
Q15654	N	476	51	25	0	0	26	0	0	0	0.107143	0.052521	0	0	0.0546218
Q15831	N	433	25	14	0	10	0	1	0	0	0.0577367	0.0323326	0	0.0230947	0
Q15911	N	3703	81	69	9	2	0	1	0	0	0.0218742	0.0186335	0.00243046	0.000540103	0
Q15937	N	498	31	18	8	3	0	2	0	0	0.062249	0.0361446	0.0160643	0.0060241	0
Q16181	N	437	49	18	22	8	1	0	0	0	0.112128	0.0411899	0.0503432	0.0183066	0.00228833
Q16288	N	839	10	10	0	0	0	0	0	0	0.011919	0.011919	0	0	0
Q16352	N	499	24	14	2	4	4	0	0	0	0.0480962	0.0280561	0.00400802	0.00801603	0.00801603
Q16512	N	942	58	42	12	1	3	0	0	0	0.0615711	0.044586	0.0127389	0.00106157	0.00318471
Q16526	N	586	13	4	8	1	0	0	0	0	0.0221843	0.00682594	0.0136519	0.00170648	0
Q16531	N	1140	66	30	29	6	1	0	0	0	0.0578947	0.0263158	0.0254386	0.00526316	0.000877193
Q16539	N	360	36	17	14	2	1	2	0	0	0.1	0.0472222	0.0388889	0.00555556	0.00277778
Q16559	N	108	4	2	0	2	0	0	0	0	0.037037	0.0185185	0	0.0185185	0
Q16566	N	473	39	15	16	1	0	0	0	7	0.0824524	0.0317125	0.0338266	0.00211416	0
Q16576	N	425	48	17	16	5	6	4	0	0	0.112941	0.04	0.0376471	0.0117647	0.0141176
Q16584	N	847	41	36	4	0	1	0	0	0	0.0484061	0.042503	0.00472255	0	0.00118064
Q16620	N	822	17	16	0	1	0	0	0	0	0.0206813	0.0194647	0	0.00121655	0
Q16629	N	238	53	40	4	4	3	2	0	0	0.222689	0.168067	0.0168067	0.0168067	0.012605
Q16644	N	382	31	19	9	3	0	0	0	0	0.0811518	0.0497382	0.0235602	0.0078534	0
Q16659	N	721	46	25	21	0	0	0	0	0	0.0638003	0.0346741	0.0291262	0	0
Q16666	N	785	127	48	48	17	1	13	0	0	0.161783	0.0611465	0.0611465	0.0216561	0.00127389
Q16690	N	384	11	6	5	0	0	0	0	0	0.0286458	0.015625	0.0130208	0	0
Q16695	N	136	60	14	7	10	25	4	0	0	0.441176	0.102941	0.0514706	0.0735294	0.183824
Q16740	N	277	10	6	3	1	0	0	0	0	0.0361011	0.0216606	0.0108303	0.00361011	0
Q16774	N	197	11	7	4	0	0	0	0	0	0.0558376	0.035533	0.0203046	0	0
Q16778	N	126	64	23	11	17	7	6	0	0	0.507937	0.18254	0.0873016	0.134921	0.0555556
Q16825	N	1174	21	21	0	0	0	0	0	0	0.0178876	0.0178876	0	0	0
Q16827	N	1216	7	6	1	0	0	0	0	0	0.00575658	0.00493421	0.000822368	0	0
Q16828	N	381	14	10	4	0	0	0	0	0	0.0367454	0.0262467	0.0104987	0	0
Q16836	N	314	41	13	11	15	2	0	0	0	0.130573	0.0414013	0.0350318	0.0477707	0.00636943
Q16850	N	503	38	14	21	0	1	2	0	0	0.0755467	0.027833	0.0417495	0	0.00198807
Q16854	N	277	8	1	5	2	0	0	0	0	0.0288809	0.00361011	0.0180505	0.00722022	0
Q16875	N	520	28	12	16	0	0	0	0	0	0.0538462	0.0230769	0.0307692	0	0
Q16877	N	469	15	6	9	0	0	0	0	0	0.0319829	0.0127932	0.0191898	0	0
Q17RY0	N	729	24	17	3	2	2	0	0	0	0.0329218	0.0233196	0.00411523	0.00274348	0.00274348
Q1ED39	N	458	46	27	3	3	4	9	0	0	0.100437	0.058952	0.00655022	0.00655022	0.00873362
Q1MSJ5	N	1256	51	30	14	2	5	0	0	0	0.0406051	0.0238854	0.0111465	0.00159236	0.00398089
Q2KHN1	N	245	2	1	0	0	1	0	0	0	0.00816327	0.00408163	0	0	0.00408163
Q2M2I8	N	961	59	51	5	1	2	0	0	0	0.0613944	0.0530697	0.00520291	0.00104058	0.00208117
Q2NL82	N	804	41	15	13	5	3	5	0	0	0.050995	0.0186567	0.0161692	0.00621891	0.00373134
Q2Q1W2	N	868	9	5	3	0	1	0	0	0	0.0103687	0.00576037	0.00345622	0	0.00115207
Q2TB10	N	664	38	34	1	0	1	2	0	0	0.0572289	0.0512048	0.00150602	0	0.00150602
Q2YD98	N	709	17	14	1	2	0	0	0	0	0.0239774	0.0197461	0.00141044	0.00282087	0
Q32MK0	N	819	10	7	3	0	0	0	0	0	0.01221	0.00854701	0.003663	0	0
Q3MHD2	N	195	14	7	5	1	0	1	0	0	0.0717949	0.0358974	0.025641	0.00512821	0
Q3MIX3	N	580	5	5	0	0	0	0	0	0	0.00862069	0.00862069	0	0	0
Q3SY89	N	546	5	4	0	1	0	0	0	0	0.00915751	0.00732601	0	0.0018315	0
Q49A26	N	553	42	21	12	5	3	1	0	0	0.0759494	0.0379747	0.0216998	0.00904159	0.00542495
Q4G0T1	N	1027	0	0	0	0	0	0	0	0	0	0	0	0	0
Q52LJ0	N	433	18	2	2	0	14	0	0	0	0.0415704	0.00461894	0.00461894	0	0.0323326
Q53EP0	N	1204	43	28	13	0	2	0	0	0	0.0357143	0.0232558	0.0107973	0	0.00166113
Q53F19	N	620	57	42	5	4	1	5	0	0	0.0919355	0.0677419	0.00806452	0.00645161	0.0016129
Q53GS9	N	565	21	7	10	1	3	0	0	0	0.0371681	0.0123894	0.0176991	0.00176991	0.00530973
Q53H12	N	422	14	4	7	3	0	0	0	0	0.0331754	0.00947867	0.0165877	0.007109	0
Q53H80	N	203	14	12	1	0	1	0	0	0	0.0689655	0.0591133	0.00492611	0	0.00492611
Q562R1	N	376	44	26	6	4	5	3	0	0	0.117021	0.0691489	0.0159574	0.0106383	0.0132979
Q56UN5	N	1328	10	8	2	0	0	0	0	0	0.00753012	0.0060241	0.00150602	0	0
Q5BKY9	N	247	33	26	5	0	2	0	0	0	0.133603	0.105263	0.0202429	0	0.00809717
Q5BKZ1	N	582	91	44	8	6	25	8	0	0	0.156357	0.0756014	0.0137457	0.0103093	0.0429553
Q5JNZ5	N	115	0	0	0	0	0	0	0	0	0	0	0	0	0
Q5JR12	N	505	14	11	1	2	0	0	0	0	0.0277228	0.0217822	0.0019802	0.0039604	0
Q5JSZ5	N	2229	137	114	6	0	16	1	0	0	0.0614625	0.051144	0.00269179	0	0.00717811
Q5JTH9	N	1297	80	39	29	5	6	1	0	0	0.0616808	0.0300694	0.0223593	0.00385505	0.00462606
Q5JW30	N	494	0	0	0	0	0	0	0	0	0	0	0	0	0
Q5JZY3	N	1008	3	3	0	0	0	0	0	0	0.00297619	0.00297619	0	0	0
Q5PRF9	N	694	45	36	3	0	6	0	0	0	0.0648415	0.0518732	0.00432277	0	0.00864553
Q5QJE6	N	756	108	73	16	2	1	16	0	0	0.142857	0.0965608	0.021164	0.0026455	0.00132275
Q5QPL9	N	237	0	0	0	0	0	0	0	0	0	0	0	0	0
Q5S007	N	2527	99	96	3	0	0	0	0	0	0.0391769	0.0379897	0.00118718	0	0
Q5SGD2	N	360	3	2	1	0	0	0	0	0	0.00833333	0.00555556	0.00277778	0	0
Q5SSJ5	N	553	72	45	22	4	1	0	0	0	0.130199	0.0813743	0.039783	0.00723327	0.00180832
Q5SZQ8	N	465	7	6	1	0	0	0	0	0	0.0150538	0.0129032	0.00215054	0	0
Q5T280	N	376	13	3	7	2	0	1	0	0	0.0345745	0.00797872	0.018617	0.00531915	0
Q5T2T1	N	576	24	17	6	0	1	0	0	0	0.0416667	0.0295139	0.0104167	0	0.00173611
Q5T3I0	N	446	37	17	11	2	6	1	0	0	0.0829596	0.0381166	0.0246637	0.0044843	0.0134529
Q5T447	N	861	23	9	14	0	0	0	0	0	0.0267131	0.010453	0.0162602	0	0
Q5T5Y3	N	1602	96	87	5	2	2	0	0	0	0.0599251	0.0543071	0.0031211	0.00124844	0.00124844
Q5T6F2	N	1119	59	46	8	1	4	0	0	0	0.0527256	0.0411081	0.00714924	0.000893655	0.00357462
Q5T9C9	N	394	3	3	0	0	0	0	0	0	0.00761421	0.00761421	0	0	0
Q5TAX3	N	1644	52	31	14	5	2	0	0	0	0.0316302	0.0188564	0.00851582	0.00304136	0.00121655
Q5TC82	N	1133	32	26	0	0	6	0	0	0	0.0282436	0.0229479	0	0	0.00529568
Q5TF21	N	947	15	13	1	0	1	0	0	0	0.0158395	0.0137276	0.00105597	0	0.00105597
Q5UIP0	N	2472	219	161	43	7	7	1	0	0	0.0885922	0.0651294	0.0173948	0.00283172	0.00283172
Q5VT25	N	1732	76	56	17	1	2	0	0	0	0.0438799	0.0323326	0.00981524	0.000577367	0.00115473
Q5VTE0	N	462	32	0	29	0	0	3	0	0	0.0692641	0	0.0627706	0	0
Q5VTR2	N	975	52	25	17	4	4	2	0	0	0.0533333	0.025641	0.0174359	0.00410256	0.00410256
Q5VWX1	N	349	23	7	2	5	9	0	0	0	0.0659026	0.0200573	0.00573066	0.0143266	0.025788
Q5VZ46	N	1190	25	25	0	0	0	0	0	0	0.0210084	0.0210084	0	0	0
Q5VZF2	N	373	8	4	4	0	0	0	0	0	0.0214477	0.0107239	0.0107239	0	0
Q5VZY2	N	271	1	1	0	0	0	0	0	0	0.00369004	0.00369004	0	0	0
Q5W0B1	N	726	98	51	36	5	1	5	0	0	0.134986	0.0702479	0.0495868	0.00688705	0.00137741
Q659A1	N	982	42	29	9	4	0	0	0	0	0.0427699	0.0295316	0.00916497	0.00407332	0
Q659C4	N	914	45	37	3	0	5	0	0	0	0.0492341	0.0404814	0.00328228	0	0.00547046
Q66LE6	N	453	12	2	9	1	0	0	0	0	0.0264901	0.00441501	0.0198675	0.00220751	0
Q674X7	N	775	17	15	0	1	1	0	0	0	0.0219355	0.0193548	0	0.00129032	0.00129032
Q68CQ4	N	756	21	14	5	0	2	0	0	0	0.0277778	0.0185185	0.00661376	0	0.0026455
Q68D10	N	685	25	19	3	1	1	1	0	0	0.0364964	0.0277372	0.00437956	0.00145985	0.00145985
Q68J44	N	220	1	1	0	0	0	0	0	0	0.00454545	0.00454545	0	0	0
Q6DKI1	N	255	19	3	11	3	1	1	0	0	0.0745098	0.0117647	0.0431373	0.0117647	0.00392157
Q6DT37	N	1551	33	25	6	0	2	0	0	0	0.0212766	0.0161186	0.00386847	0	0.00128949
Q6E0U4	N	476	4	2	1	0	0	0	1	0	0.00840336	0.00420168	0.00210084	0	0
Q6FI13	N	130	33	7	8	9	7	2	0	0	0.253846	0.0538462	0.0615385	0.0692308	0.0538462
Q6IA86	N	826	19	4	14	1	0	0	0	0	0.0230024	0.00484262	0.0169492	0.00121065	0
Q6IBS0	N	349	16	4	6	4	1	1	0	0	0.0458453	0.0114613	0.017192	0.0114613	0.00286533
Q6IBW4	N	605	43	36	6	0	0	1	0	0	0.0710744	0.0595041	0.00991736	0	0
Q6IE36	N	1432	8	6	1	0	1	0	0	0	0.00558659	0.00418994	0.000698324	0	0.000698324
Q6IQ16	N	392	5	2	2	1	0	0	0	0	0.0127551	0.00510204	0.00510204	0.00255102	0
Q6J9G0	N	422	7	5	2	0	0	0	0	0	0.0165877	0.0118483	0.00473934	0	0
Q6KC79	N	2804	183	135	26	17	5	0	0	0	0.0652639	0.0481455	0.00927247	0.00606277	0.00178317
Q6NSI3	N	398	5	5	0	0	0	0	0	0	0.0125628	0.0125628	0	0	0
Q6NW34	N	567	20	9	9	0	2	0	0	0	0.0352734	0.015873	0.015873	0	0.00352734
Q6NX45	N	483	15	13	0	0	0	2	0	0	0.0310559	0.0269151	0	0	0
Q6NXT1	N	300	11	4	6	0	1	0	0	0	0.0366667	0.0133333	0.02	0	0.00333333
Q6P158	N	1386	28	20	6	0	2	0	0	0	0.020202	0.01443	0.004329	0	0.001443
Q6P1J9	N	531	42	13	18	1	4	6	0	0	0.079096	0.0244821	0.0338983	0.00188324	0.00753296
Q6P1Q9	N	378	19	6	10	1	2	0	0	0	0.0502646	0.015873	0.026455	0.0026455	0.00529101
Q6P2Q9	N	2335	155	49	86	3	16	1	0	0	0.0663812	0.020985	0.0368308	0.0012848	0.00685225
Q6P3W7	N	929	24	16	6	1	1	0	0	0	0.0258342	0.0172228	0.00645856	0.00107643	0.00107643
Q6P9H4	N	555	22	18	2	0	2	0	0	0	0.0396396	0.0324324	0.0036036	0	0.0036036
Q6PEW1	N	402	9	7	2	0	0	0	0	0	0.0223881	0.0174129	0.00497512	0	0
Q6PHR2	N	472	21	10	10	0	1	0	0	0	0.0444915	0.0211864	0.0211864	0	0.00211864
Q6PID6	N	262	19	4	11	1	0	3	0	0	0.0725191	0.0152672	0.0419847	0.00381679	0
Q6PKG0	N	1096	150	112	21	7	9	1	0	0	0.136861	0.10219	0.0191606	0.00638686	0.00821168
Q6SA08	N	328	5	5	0	0	0	0	0	0	0.0152439	0.0152439	0	0	0
Q6UN15	N	594	65	49	7	2	2	2	0	3	0.109428	0.0824916	0.0117845	0.003367	0.003367
Q6UW02	N	462	7	6	1	0	0	0	0	0	0.0151515	0.012987	0.0021645	0	0
Q6UWP8	N	590	1	1	0	0	0	0	0	0	0.00169492	0.00169492	0	0	0
Q6UWX4	N	724	12	10	0	2	0	0	0	0	0.0165746	0.0138122	0	0.00276243	0
Q6XPS3	N	522	6	6	0	0	0	0	0	0	0.0114943	0.0114943	0	0	0
Q6Y7W6	N	1299	83	50	22	0	11	0	0	0	0.0638953	0.0384911	0.0169361	0	0.00846805
Q6ZMQ8	N	1374	17	15	0	2	0	0	0	0	0.0123726	0.010917	0	0.0014556	0
Q6ZNF0	N	438	1	0	0	1	0	0	0	0	0.00228311	0	0	0.00228311	0
Q6ZSY5	N	799	11	9	0	0	2	0	0	0	0.0137672	0.0112641	0	0	0.00250313
Q6ZUJ8	N	805	32	29	3	0	0	0	0	0	0.0397516	0.0360248	0.00372671	0	0
Q6ZUT1	N	292	20	13	0	1	6	0	0	0	0.0684932	0.0445205	0	0.00342466	0.0205479
Q702N8	N	1843	32	31	1	0	0	0	0	0	0.017363	0.0168204	0.000542594	0	0
Q75WM6	N	255	2	1	0	0	1	0	0	0	0.00784314	0.00392157	0	0	0.00392157
Q76I76	N	1423	59	45	11	3	0	0	0	0	0.0414617	0.0316233	0.00773015	0.00210822	0
Q7KZF4	N	910	109	56	34	8	7	4	0	0	0.11978	0.0615385	0.0373626	0.00879121	0.00769231
Q7L099	N	469	12	3	8	1	0	0	0	0	0.0255864	0.00639659	0.0170576	0.0021322	0
Q7L1Q6	N	419	37	10	25	2	0	0	0	0	0.0883055	0.0238663	0.0596659	0.00477327	0
Q7L2E3	N	1194	58	28	27	0	3	0	0	0	0.0485762	0.0234506	0.0226131	0	0.00251256
Q7LBC6	N	1761	140	76	52	5	5	2	0	0	0.0795003	0.0431573	0.0295287	0.0028393	0.0028393
Q7RTN6	N	431	13	11	2	0	0	0	0	0	0.0301624	0.025522	0.00464037	0	0
Q7RTV0	N	110	16	7	5	3	0	1	0	0	0.145455	0.0636364	0.0454545	0.0272727	0
Q7Z2T5	N	733	35	13	19	1	2	0	0	0	0.047749	0.0177353	0.0259209	0.00136426	0.00272851
Q7Z2W4	N	902	107	68	33	2	4	0	0	0	0.118625	0.075388	0.0365854	0.00221729	0.00443459
Q7Z2Y5	N	1582	27	25	0	1	1	0	0	0	0.017067	0.0158028	0	0.000632111	0.000632111
Q7Z478	N	1369	57	26	25	2	4	0	0	0	0.0416362	0.018992	0.0182615	0.00146092	0.00292184
Q7Z4B0	N	112	0	0	0	0	0	0	0	0	0	0	0	0	0
Q7Z695	N	626	4	3	1	0	0	0	0	0	0.00638978	0.00479233	0.00159744	0	0
Q7Z7J9	N	78	2	2	0	0	0	0	0	0	0.025641	0.025641	0	0	0
Q86SG6	N	692	8	5	3	0	0	0	0	0	0.0115607	0.00722543	0.00433526	0	0
Q86TB9	N	770	47	23	10	1	13	0	0	0	0.061039	0.0298701	0.012987	0.0012987	0.0168831
Q86TG7	N	708	24	11	8	1	2	2	0	0	0.0338983	0.0155367	0.0112994	0.00141243	0.00282486
Q86U06	N	439	17	14	3	0	0	0	0	0	0.0387244	0.0318907	0.00683371	0	0
Q86U38	N	636	19	11	6	0	2	0	0	0	0.0298742	0.0172956	0.00943396	0	0.00314465
Q86UC2	N	560	19	14	3	2	0	0	0	0	0.0339286	0.025	0.00535714	0.00357143	0
Q86UE8	N	772	44	38	6	0	0	0	0	0	0.0569948	0.0492228	0.00777202	0	0
Q86UK7	N	904	44	26	8	3	7	0	0	0	0.0486726	0.0287611	0.00884956	0.00331858	0.00774336
Q86UL8	N	1455	18	16	0	1	1	0	0	0	0.0123711	0.0109966	0	0.000687285	0.000687285
Q86UN6	N	197	5	5	0	0	0	0	0	0	0.0253807	0.0253807	0	0	0
Q86US8	N	1419	61	45	9	2	5	0	0	0	0.042988	0.0317125	0.00634249	0.00140944	0.00352361
Q86UW6	N	1770	103	44	56	3	0	0	0	0	0.0581921	0.0248588	0.0316384	0.00169492	0
Q86V48	N	1076	122	92	24	4	2	0	0	0	0.113383	0.0855019	0.0223048	0.00371747	0.00185874
Q86V86	N	326	13	5	8	0	0	0	0	0	0.0398773	0.0153374	0.0245399	0	0
Q86VS3	N	1027	12	9	0	3	0	0	0	0	0.0116845	0.00876339	0	0.00292113	0
Q86W67	N	206	5	4	0	0	1	0	0	0	0.0242718	0.0194175	0	0	0.00485437
Q86WB0	N	502	56	48	7	0	1	0	0	0	0.111554	0.0956175	0.0139442	0	0.00199203
Q86WG5	N	1849	26	22	3	0	1	0	0	0	0.0140617	0.0118983	0.0016225	0	0.000540833
Q86X55	N	608	14	5	5	1	3	0	0	0	0.0230263	0.00822368	0.00822368	0.00164474	0.00493421
Q86XI2	N	1143	55	18	37	0	0	0	0	0	0.048119	0.015748	0.032371	0	0
Q86XI6	N	285	13	9	3	1	0	0	0	0	0.045614	0.0315789	0.0105263	0.00350877	0
Q86XN8	N	651	17	10	6	0	1	0	0	0	0.0261137	0.015361	0.00921659	0	0.0015361
Q86XZ4	N	545	53	39	10	2	2	0	0	0	0.0972477	0.0715596	0.0183486	0.00366972	0.00366972
Q86Y13	N	1208	56	12	41	2	1	0	0	0	0.0463576	0.00993377	0.0339404	0.00165563	0.000827815
Q86YN1	N	238	0	0	0	0	0	0	0	0	0	0	0	0	0
Q8IUH3	N	476	17	12	4	1	0	0	0	0	0.0357143	0.0252101	0.00840336	0.00210084	0
Q8IUX4	N	373	4	3	0	0	1	0	0	0	0.0107239	0.0080429	0	0	0.00268097
Q8IV63	N	474	38	27	9	1	1	0	0	0	0.0801688	0.056962	0.0189873	0.0021097	0.0021097
Q8IVH8	N	894	32	27	3	2	0	0	0	0	0.0357942	0.0302013	0.0033557	0.00223714	0
Q8IVS8	N	523	9	8	1	0	0	0	0	0	0.0172084	0.0152964	0.00191205	0	0
Q8IVT5	N	923	40	34	4	2	0	0	0	0	0.0433369	0.0368364	0.00433369	0.00216685	0
Q8IWA0	N	830	58	29	24	4	0	1	0	0	0.0698795	0.0349398	0.0289157	0.00481928	0
Q8IWB6	N	1497	23	17	0	5	0	1	0	0	0.0153641	0.011356	0	0.00334001	0
Q8IWQ3	N	736	32	27	1	0	3	1	0	0	0.0434783	0.0366848	0.0013587	0	0.00407609
Q8IWS0	N	365	61	32	17	2	4	6	0	0	0.167123	0.0876712	0.0465753	0.00547945	0.0109589
Q8IWU2	N	1503	52	47	5	0	0	0	0	0	0.0345975	0.0312708	0.00332668	0	0
Q8IWZ3	N	2542	109	63	32	8	6	0	0	0	0.0428796	0.0247836	0.0125885	0.00314713	0.00236035
Q8IX01	N	1082	96	47	38	5	5	1	0	0	0.0887246	0.0434381	0.0351201	0.00462107	0.00462107
Q8IXK0	N	858	23	14	5	2	0	2	0	0	0.0268065	0.016317	0.00582751	0.002331	0
Q8IXT5	N	1001	65	44	3	3	13	2	0	0	0.0649351	0.043956	0.002997	0.002997	0.012987
Q8IY37	N	1157	24	14	9	1	0	0	0	0	0.0207433	0.0121003	0.00777874	0.000864304	0
Q8IY57	N	180	24	19	3	0	2	0	0	0	0.133333	0.105556	0.0166667	0	0.0111111
Q8IYF1	N	753	6	4	0	1	1	0	0	0	0.00796813	0.00531208	0	0.00132802	0.00132802
Q8IYM9	N	498	18	10	8	0	0	0	0	0	0.0361446	0.0200803	0.0160643	0	0
Q8IYT2	N	770	24	4	18	1	1	0	0	0	0.0311688	0.00519481	0.0233766	0.0012987	0.0012987
Q8IYT8	N	1036	21	18	0	1	0	2	0	0	0.0202703	0.0173745	0	0.000965251	0
Q8IZ83	N	802	22	6	10	2	4	0	0	0	0.0274314	0.0074813	0.0124688	0.00249377	0.00498753
Q8IZE3	N	742	14	13	1	0	0	0	0	0	0.0188679	0.0175202	0.00134771	0	0
Q8IZL9	N	346	7	2	5	0	0	0	0	0	0.0202312	0.00578035	0.0144509	0	0
Q8IZU0	N	186	0	0	0	0	0	0	0	0	0	0	0	0	0
Q8IZX4	N	1826	31	19	8	4	0	0	0	0	0.016977	0.0104053	0.00438116	0.00219058	0
Q8N0T1	N	100	7	2	3	2	0	0	0	0	0.07	0.02	0.03	0.02	0
Q8N0W3	N	1084	14	6	8	0	0	0	0	0	0.0129151	0.00553506	0.00738007	0	0
Q8N0Y2	N	327	9	7	1	0	0	1	0	0	0.0275229	0.0214067	0.0030581	0	0
Q8N220	N	186	0	0	0	0	0	0	0	0	0	0	0	0	0
Q8N2I9	N	435	8	2	4	2	0	0	0	0	0.0183908	0.0045977	0.0091954	0.0045977	0
Q8N3J5	N	372	4	1	3	0	0	0	0	0	0.0107527	0.00268817	0.00806452	0	0
Q8N3R9	N	675	26	21	5	0	0	0	0	0	0.0385185	0.0311111	0.00740741	0	0
Q8N427	N	588	3	3	0	0	0	0	0	0	0.00510204	0.00510204	0	0	0
Q8N441	N	504	7	3	0	4	0	0	0	0	0.0138889	0.00595238	0	0.00793651	0
Q8N4C6	N	2090	69	44	22	1	0	2	0	0	0.0330144	0.0210526	0.0105263	0.000478469	0
Q8N4P3	N	179	7	2	1	4	0	0	0	0	0.0391061	0.0111732	0.00558659	0.0223464	0
Q8N5A5	N	531	24	12	8	0	4	0	0	0	0.0451977	0.0225989	0.0150659	0	0.00753296
Q8N5F7	N	415	42	34	5	1	1	1	0	0	0.101205	0.0819277	0.0120482	0.00240964	0.00240964
Q8N5K1	N	135	11	3	6	0	2	0	0	0	0.0814815	0.0222222	0.0444444	0	0.0148148
Q8N5P1	N	291	22	16	2	2	1	1	0	0	0.0756014	0.0549828	0.00687285	0.00687285	0.00343643
Q8N5S9	N	505	22	17	2	0	3	0	0	0	0.0435644	0.0336634	0.0039604	0	0.00594059
Q8N6H7	N	521	56	38	15	3	0	0	0	0	0.107486	0.0729367	0.0287908	0.00575816	0
Q8N6T7	N	355	19	12	7	0	0	0	0	0	0.0535211	0.0338028	0.0197183	0	0
Q8N752	N	337	17	9	5	3	0	0	0	0	0.0504451	0.0267062	0.0148368	0.00890208	0
Q8N831	N	410	3	1	2	0	0	0	0	0	0.00731707	0.00243902	0.00487805	0	0
Q8N8A6	N	666	21	9	10	0	2	0	0	0	0.0315315	0.0135135	0.015015	0	0.003003
Q8N9T8	N	703	52	36	10	6	0	0	0	0	0.0739687	0.0512091	0.0142248	0.00853485	0
Q8NB16	N	471	34	18	15	1	0	0	0	0	0.0721868	0.0382166	0.0318471	0.00212314	0
Q8NBQ7	N	271	0	0	0	0	0	0	0	0	0	0	0	0	0
Q8NBZ0	N	244	11	11	0	0	0	0	0	0	0.045082	0.045082	0	0	0
Q8NC51	N	408	88	33	22	7	22	4	0	0	0.215686	0.0808824	0.0539216	0.0171569	0.0539216
Q8NC69	N	237	1	1	0	0	0	0	0	0	0.00421941	0.00421941	0	0	0
Q8NCQ7	N	364	6	3	0	2	1	0	0	0	0.0164835	0.00824176	0	0.00549451	0.00274725
Q8ND24	N	703	56	35	15	0	6	0	0	0	0.0796586	0.0497866	0.0213371	0	0.00853485
Q8NDD1	N	293	27	23	0	2	2	0	0	0	0.0921502	0.0784983	0	0.00682594	0.00682594
Q8NE71	N	845	64	33	24	2	5	0	0	0	0.0757396	0.0390533	0.0284024	0.00236686	0.00591716
Q8NEB9	N	887	58	29	21	3	3	2	0	0	0.065389	0.0326945	0.0236753	0.00338219	0.00338219
Q8NEF9	N	429	37	27	4	5	0	1	0	0	0.0862471	0.0629371	0.00932401	0.011655	0
Q8NEJ0	N	188	0	0	0	0	0	0	0	0	0	0	0	0	0
Q8NFD2	N	765	8	5	1	1	1	0	0	0	0.0104575	0.00653595	0.00130719	0.00130719	0.00130719
Q8NFU5	N	416	24	18	5	1	0	0	0	0	0.0576923	0.0432692	0.0120192	0.00240385	0
Q8NG27	N	643	25	23	2	0	0	0	0	0	0.0388802	0.0357698	0.00311042	0	0
Q8NHQ9	N	600	21	11	5	4	1	0	0	0	0.035	0.0183333	0.00833333	0.00666667	0.00166667
Q8NHU6	N	1098	33	17	15	1	0	0	0	0	0.0300546	0.0154827	0.0136612	0.000910747	0
Q8NHV4	N	660	63	50	12	1	0	0	0	0	0.0954545	0.0757576	0.0181818	0.00151515	0
Q8NI37	N	304	4	2	2	0	0	0	0	0	0.0131579	0.00657895	0.00657895	0	0
Q8TB72	N	1066	53	33	16	1	3	0	0	0	0.0497186	0.0309568	0.0150094	0.000938086	0.00281426
Q8TB73	N	568	4	4	0	0	0	0	0	0	0.00704225	0.00704225	0	0	0
Q8TBF4	N	217	15	11	4	0	0	0	0	0	0.0691244	0.0506912	0.0184332	0	0
Q8TC92	N	643	13	11	2	0	0	0	0	0	0.0202177	0.0171073	0.00311042	0	0
Q8TCS8	N	783	53	26	14	12	1	0	0	0	0.0676884	0.0332056	0.0178799	0.0153257	0.00127714
Q8TD08	N	544	11	10	0	0	1	0	0	0	0.0202206	0.0183824	0	0	0.00183824
Q8TD17	N	642	10	7	2	0	0	1	0	0	0.0155763	0.0109034	0.00311526	0	0
Q8TDD1	N	881	45	33	7	0	5	0	0	0	0.0510783	0.0374574	0.00794552	0	0.00567537
Q8TDN6	N	353	18	8	6	1	2	1	0	0	0.0509915	0.0226629	0.0169972	0.00283286	0.00566572
Q8TDX7	N	302	33	20	13	0	0	0	0	0	0.109272	0.0662252	0.0430464	0	0
Q8TE04	N	598	14	9	5	0	0	0	0	0	0.0234114	0.0150502	0.0083612	0	0
Q8TE99	N	480	11	3	8	0	0	0	0	0	0.0229167	0.00625	0.0166667	0	0
Q8TED0	N	518	36	13	18	3	2	0	0	0	0.0694981	0.0250965	0.034749	0.00579151	0.003861
Q8TEP8	N	2537	65	23	41	1	0	0	0	0	0.0256208	0.00906583	0.0161608	0.000394166	0
Q8TF05	N	950	27	17	10	0	0	0	0	0	0.0284211	0.0178947	0.0105263	0	0
Q8TF46	N	1054	40	17	23	0	0	0	0	0	0.0379507	0.016129	0.0218216	0	0
Q8WTP8	N	325	8	3	5	0	0	0	0	0	0.0246154	0.00923077	0.0153846	0	0
Q8WTT2	N	800	32	21	6	4	0	1	0	0	0.04	0.02625	0.0075	0.005	0
Q8WU08	N	396	3	3	0	0	0	0	0	0	0.00757576	0.00757576	0	0	0
Q8WU79	N	429	25	18	6	1	0	0	0	0	0.0582751	0.041958	0.013986	0.002331	0
Q8WUA4	N	911	44	31	9	0	4	0	0	0	0.0482986	0.0340285	0.00987925	0	0.00439078
Q8WV22	N	266	13	4	9	0	0	0	0	0	0.0488722	0.0150376	0.0338346	0	0
Q8WV44	N	630	32	17	12	0	0	3	0	0	0.0507937	0.0269841	0.0190476	0	0
Q8WVV9	N	542	28	12	11	1	1	3	0	0	0.0516605	0.0221402	0.0202952	0.00184502	0.00184502
Q8WXE1	N	791	26	19	6	1	0	0	0	0	0.0328698	0.0240202	0.00758534	0.00126422	0
Q8WXF0	N	261	22	21	0	0	1	0	0	0	0.0842912	0.0804598	0	0	0.00383142
Q8WXG6	N	1647	76	62	11	2	1	0	0	0	0.0461445	0.0376442	0.00667881	0.00121433	0.000607165
Q8WXI3	N	467	2	1	0	1	0	0	0	0	0.00428266	0.00214133	0	0.00214133	0
Q8WY54	N	755	14	13	1	0	0	0	0	0	0.018543	0.0172185	0.0013245	0	0
Q8WYA6	N	563	28	9	13	3	3	0	0	0	0.0497336	0.0159858	0.0230906	0.0053286	0.0053286
Q8WYL5	N	1049	51	47	1	1	2	0	0	0	0.0486177	0.0448046	0.000953289	0.000953289	0.00190658
Q8WYQ5	N	773	45	30	13	0	0	2	0	0	0.0582147	0.0388098	0.0168176	0	0
Q8WYQ9	N	949	13	7	4	2	0	0	0	0	0.0136986	0.00737619	0.00421496	0.00210748	0
Q8WZ42	N	34350	1061	963	19	64	15	0	0	0	0.0308879	0.0280349	0.00055313	0.00186317	0.000436681
Q92519	N	343	13	11	2	0	0	0	0	0	0.0379009	0.03207	0.0058309	0	0
Q92522	N	213	35	6	12	10	7	0	0	0	0.164319	0.028169	0.056338	0.0469484	0.0328638
Q92540	N	1137	53	19	28	2	4	0	0	0	0.0466139	0.0167106	0.0246262	0.00175901	0.00351803
Q92545	N	1883	63	52	9	2	0	0	0	0	0.0334572	0.0276155	0.00477961	0.00106213	0
Q92547	N	1522	85	52	30	1	1	1	0	0	0.0558476	0.0341656	0.0197109	0.00065703	0.00065703
Q92552	N	414	21	15	3	3	0	0	0	0	0.0507246	0.0362319	0.00724638	0.00724638	0
Q92567	N	244	9	5	0	0	4	0	0	0	0.0368852	0.0204918	0	0	0.0163934
Q92575	N	508	32	15	15	0	2	0	0	0	0.0629921	0.0295276	0.0295276	0	0.00393701
Q92600	N	299	14	9	5	0	0	0	0	0	0.0468227	0.0301003	0.0167224	0	0
Q92615	N	738	82	55	14	1	12	0	0	0	0.111111	0.0745257	0.0189702	0.00135501	0.0162602
Q92616	N	2671	153	59	86	2	5	1	0	0	0.0572819	0.0220891	0.0321977	0.000748783	0.00187196
Q92628	N	1395	45	33	12	0	0	0	0	0	0.0322581	0.0236559	0.00860215	0	0
Q92630	N	601	15	14	0	0	1	0	0	0	0.0249584	0.0232945	0	0	0.00166389
Q92686	N	78	3	1	0	0	2	0	0	0	0.0384615	0.0128205	0	0	0.025641
Q92688	N	251	27	8	7	9	2	1	0	0	0.10757	0.0318725	0.0278884	0.0358566	0.00796813
Q92729	N	1446	17	15	2	0	0	0	0	0	0.0117566	0.0103734	0.00138313	0	0
Q92747	N	370	18	4	11	2	1	0	0	0	0.0486486	0.0108108	0.0297297	0.00540541	0.0027027
Q92769	N	488	50	23	15	5	3	4	0	0	0.102459	0.0471311	0.0307377	0.0102459	0.00614754
Q92793	N	2442	99	49	4	35	9	2	0	0	0.0405405	0.0200655	0.001638	0.0143325	0.0036855
Q92794	N	2004	68	47	4	8	9	0	0	0	0.0339321	0.0234531	0.00199601	0.00399202	0.00449102
Q92796	N	817	28	25	2	1	0	0	0	0	0.0342717	0.0305998	0.00244798	0.00122399	0
Q92824	N	1860	18	17	1	0	0	0	0	0	0.00967742	0.00913978	0.000537634	0	0
Q92878	N	1312	75	17	43	9	6	0	0	0	0.0571646	0.0129573	0.0327744	0.00685976	0.00457317
Q92879	N	486	25	10	10	1	2	2	0	0	0.0514403	0.0205761	0.0205761	0.00205761	0.00411523
Q92900	N	1129	65	31	26	4	4	0	0	0	0.0575731	0.0274579	0.0230292	0.00354296	0.00354296
Q92901	N	407	14	7	2	1	2	2	0	0	0.034398	0.017199	0.004914	0.002457	0.004914
Q92918	N	833	41	34	7	0	0	0	0	0	0.0492197	0.0408163	0.00840336	0	0
Q92932	N	1015	27	23	0	1	0	0	3	0	0.026601	0.0226601	0	0.000985222	0
Q92945	N	711	89	42	19	8	18	2	0	0	0.125176	0.0590717	0.0267229	0.0112518	0.0253165
Q92968	N	403	9	5	4	0	0	0	0	0	0.0223325	0.0124069	0.00992556	0	0
Q92997	N	716	71	61	5	0	5	0	0	0	0.099162	0.0851955	0.00698324	0	0.00698324
Q93077	N	130	30	6	7	8	7	2	0	0	0.230769	0.0461538	0.0538462	0.0615385	0.0538462
Q93100	N	1093	28	15	11	1	1	0	0	0	0.0256176	0.0137237	0.010064	0.000914913	0.000914913
Q969G5	N	261	15	10	5	0	0	0	0	0	0.0574713	0.0383142	0.0191571	0	0
Q969G6	N	155	10	3	4	2	1	0	0	0	0.0645161	0.0193548	0.0258065	0.0129032	0.00645161
Q969Q0	N	106	16	4	7	0	5	0	0	0	0.150943	0.0377358	0.0660377	0	0.0471698
Q969Q6	N	453	8	4	4	0	0	0	0	0	0.01766	0.00883002	0.00883002	0	0
Q969S3	N	477	45	20	22	0	2	1	0	0	0.0943396	0.0419287	0.0461216	0	0.00419287
Q969T9	N	261	22	15	7	0	0	0	0	0	0.0842912	0.0574713	0.0268199	0	0
Q96A00	N	147	13	8	0	0	5	0	0	0	0.0884354	0.0544218	0	0	0.0340136
Q96A57	N	120	17	14	3	0	0	0	0	0	0.141667	0.116667	0.025	0	0
Q96A72	N	148	16	5	8	3	0	0	0	0	0.108108	0.0337838	0.0540541	0.0202703	0
Q96AE4	N	644	66	30	17	7	11	1	0	0	0.102484	0.0465839	0.0263975	0.0108696	0.0170807
Q96AE7	N	1141	33	9	22	2	0	0	0	0	0.028922	0.00788782	0.0192813	0.00175285	0
Q96B26	N	276	10	2	8	0	0	0	0	0	0.0362319	0.00724638	0.0289855	0	0
Q96BK5	N	328	19	15	1	0	2	1	0	0	0.0579268	0.0457317	0.00304878	0	0.00609756
Q96BT1	N	292	2	1	0	0	1	0	0	0	0.00684932	0.00342466	0	0	0.00342466
Q96C01	N	138	7	2	5	0	0	0	0	0	0.0507246	0.0144928	0.0362319	0	0
Q96C45	N	1275	13	13	0	0	0	0	0	0	0.0101961	0.0101961	0	0	0
Q96C57	N	262	23	22	0	1	0	0	0	0	0.0877863	0.0839695	0	0.00381679	0
Q96C61	N	838	0	0	0	0	0	0	0	0	0	0	0	0	0
Q96CT7	N	223	18	8	4	3	3	0	0	0	0.0807175	0.0358744	0.0179372	0.0134529	0.0134529
Q96CX2	N	325	24	20	2	1	1	0	0	0	0.0738462	0.0615385	0.00615385	0.00307692	0.00307692
Q96CX3	N	271	8	6	1	0	0	1	0	0	0.0295203	0.0221402	0.00369004	0	0
Q96D46	N	503	30	17	9	2	2	0	0	0	0.0596421	0.0337972	0.0178926	0.00397614	0.00397614
Q96DB6	N	378	0	0	0	0	0	0	0	0	0	0	0	0	0
Q96DH6	N	328	23	7	10	1	5	0	0	0	0.070122	0.0213415	0.0304878	0.00304878	0.0152439
Q96E11	N	262	4	4	0	0	0	0	0	0	0.0152672	0.0152672	0	0	0
Q96E39	N	390	115	68	7	5	33	2	0	0	0.294872	0.174359	0.0179487	0.0128205	0.0846154
Q96EY4	N	203	12	6	5	0	0	1	0	0	0.0591133	0.0295567	0.0246305	0	0
Q96FI4	N	390	5	5	0	0	0	0	0	0	0.0128205	0.0128205	0	0	0
Q96FK6	N	387	24	14	9	0	1	0	0	0	0.0620155	0.0361757	0.0232558	0	0.00258398
Q96FZ7	N	201	4	3	1	0	0	0	0	0	0.0199005	0.0149254	0.00497512	0	0
Q96GA3	N	475	48	31	15	1	0	1	0	0	0.101053	0.0652632	0.0315789	0.00210526	0
Q96GD0	N	296	3	1	1	0	1	0	0	0	0.0101351	0.00337838	0.00337838	0	0.00337838
Q96GN5	N	454	60	36	12	1	2	9	0	0	0.132159	0.0792952	0.0264317	0.00220264	0.00440529
Q96HC4	N	596	58	44	8	3	1	1	0	1	0.0973154	0.0738255	0.0134228	0.00503356	0.00167785
Q96HS1	N	289	21	6	8	7	0	0	0	0	0.0726644	0.0207612	0.0276817	0.0242215	0
Q96I24	N	572	60	27	15	2	14	2	0	0	0.104895	0.0472028	0.0262238	0.0034965	0.0244755
Q96I25	N	401	43	26	6	6	4	1	0	0	0.107232	0.0648379	0.0149626	0.0149626	0.00997506
Q96IF1	N	538	28	25	2	0	1	0	0	0	0.0520446	0.0464684	0.00371747	0	0.00185874
Q96IZ7	N	334	33	26	4	3	0	0	0	0	0.0988024	0.0778443	0.011976	0.00898204	0
Q96J77	N	140	2	2	0	0	0	0	0	0	0.0142857	0.0142857	0	0	0
Q96J92	N	1243	26	23	1	0	2	0	0	0	0.0209171	0.0185036	0.000804505	0	0.00160901
Q96JB8	N	637	4	3	0	1	0	0	0	0	0.00627943	0.00470958	0	0.00156986	0
Q96JK2	N	942	45	35	8	1	1	0	0	0	0.0477707	0.037155	0.00849257	0.00106157	0.00106157
Q96K62	N	511	6	6	0	0	0	0	0	0	0.0117417	0.0117417	0	0	0
Q96KG9	N	808	25	16	9	0	0	0	0	0	0.0309406	0.019802	0.0111386	0	0
Q96KR1	N	1074	59	31	10	9	3	2	0	4	0.0549348	0.0288641	0.00931099	0.00837989	0.0027933
Q96L34	N	752	48	33	13	0	2	0	0	0	0.0638298	0.043883	0.0172872	0	0.00265957
Q96LI5	N	555	18	9	8	0	0	1	0	0	0.0324324	0.0162162	0.0144144	0	0
Q96LW9	N	406	12	10	0	0	0	2	0	0	0.0295567	0.0246305	0	0	0
Q96LZ3	N	170	2	1	1	0	0	0	0	0	0.0117647	0.00588235	0.00588235	0	0
Q96M32	N	723	10	8	0	2	0	0	0	0	0.0138313	0.011065	0	0.00276625	0
Q96ME1	N	805	16	6	9	0	1	0	0	0	0.0198758	0.00745342	0.0111801	0	0.00124224
Q96MF4	N	163	1	1	0	0	0	0	0	0	0.00613497	0.00613497	0	0	0
Q96MG7	N	304	23	9	13	1	0	0	0	0	0.0756579	0.0296053	0.0427632	0.00328947	0
Q96N46	N	770	55	33	17	3	1	1	0	0	0.0714286	0.0428571	0.0220779	0.0038961	0.0012987
Q96NC0	N	199	18	6	5	1	0	6	0	0	0.0904523	0.0301508	0.0251256	0.00502513	0
Q96NI6	N	719	8	7	0	1	0	0	0	0	0.0111266	0.00973574	0	0.00139082	0
Q96NT1	N	182	7	2	5	0	0	0	0	0	0.0384615	0.010989	0.0274725	0	0
Q96NX5	N	476	3	1	0	2	0	0	0	0	0.00630252	0.00210084	0	0.00420168	0
Q96P11	N	429	25	7	11	1	4	2	0	0	0.0582751	0.016317	0.025641	0.002331	0.00932401
Q96P63	N	405	3	2	0	0	1	0	0	0	0.00740741	0.00493827	0	0	0.00246914
Q96PF2	N	358	6	4	0	2	0	0	0	0	0.0167598	0.0111732	0	0.00558659	0
Q96PU8	N	341	22	9	8	0	5	0	0	0	0.0645161	0.026393	0.0234604	0	0.0146628
Q96PV7	N	902	27	20	3	3	1	0	0	0	0.0299335	0.0221729	0.00332594	0.00332594	0.00110865
Q96Q15	N	3661	123	71	41	8	3	0	0	0	0.0335974	0.0193936	0.0111991	0.0021852	0.000819448
Q96Q77	N	187	1	1	0	0	0	0	0	0	0.00534759	0.00534759	0	0	0
Q96QA5	N	445	6	6	0	0	0	0	0	0	0.0134831	0.0134831	0	0	0
Q96QG7	N	549	6	2	2	2	0	0	0	0	0.010929	0.00364299	0.00364299	0.00364299	0
Q96QP1	N	1244	11	11	0	0	0	0	0	0	0.00884244	0.00884244	0	0	0
Q96QR8	N	312	26	15	7	2	2	0	0	0	0.0833333	0.0480769	0.0224359	0.00641026	0.00641026
Q96QS6	N	385	6	6	0	0	0	0	0	0	0.0155844	0.0155844	0	0	0
Q96QZ7	N	1491	45	38	1	6	0	0	0	0	0.0301811	0.0254863	0.000670691	0.00402414	0
Q96RE7	N	527	28	17	7	2	0	2	0	0	0.0531309	0.0322581	0.0132827	0.00379507	0
Q96RR4	N	588	35	21	14	0	0	0	0	0	0.0595238	0.0357143	0.0238095	0	0
Q96RU2	N	1077	41	26	14	0	0	1	0	0	0.0380687	0.0241411	0.0129991	0	0
Q96RU7	N	358	11	6	5	0	0	0	0	0	0.0307263	0.0167598	0.0139665	0	0
Q96S38	N	1066	62	47	15	0	0	0	0	0	0.0581614	0.0440901	0.0140713	0	0
Q96S53	N	571	12	9	3	0	0	0	0	0	0.0210158	0.0157618	0.00525394	0	0
Q96SB4	N	655	39	23	9	6	1	0	0	0	0.059542	0.0351145	0.0137405	0.00916031	0.00152672
Q96SI9	N	672	31	12	9	3	7	0	0	0	0.046131	0.0178571	0.0133929	0.00446429	0.0104167
Q96T21	N	854	30	11	15	2	2	0	0	0	0.0351288	0.0128806	0.0175644	0.00234192	0.00234192
Q96T49	N	567	20	11	9	0	0	0	0	0	0.0352734	0.0194004	0.015873	0	0
Q96T60	N	521	18	10	4	2	1	1	0	0	0.0345489	0.0191939	0.00767754	0.00383877	0.00191939
Q99417	N	103	8	1	6	1	0	0	0	0	0.0776699	0.00970874	0.0582524	0.00970874	0
Q99437	N	205	3	3	0	0	0	0	0	0	0.0146341	0.0146341	0	0	0
Q99439	N	309	60	33	17	3	5	2	0	0	0.194175	0.106796	0.0550162	0.00970874	0.0161812
Q99547	N	160	22	6	9	3	1	3	0	0	0.1375	0.0375	0.05625	0.01875	0.00625
Q99558	N	947	31	12	19	0	0	0	0	0	0.032735	0.0126716	0.0200634	0	0
Q99570	N	1358	63	29	33	1	0	0	0	0	0.0463918	0.0213549	0.0243004	0.000736377	0
Q99574	N	410	3	3	0	0	0	0	0	0	0.00731707	0.00731707	0	0	0
Q99575	N	1024	34	23	7	2	2	0	0	0	0.0332031	0.0224609	0.00683594	0.00195312	0.00195312
Q99584	N	98	11	5	4	2	0	0	0	0	0.112245	0.0510204	0.0408163	0.0204082	0
Q99590	N	1463	151	99	26	6	13	7	0	0	0.103213	0.0676692	0.0177717	0.00410116	0.00888585
Q99613	N	913	89	43	31	7	8	0	0	0	0.0974808	0.0470975	0.033954	0.00766703	0.00876232
Q99615	N	494	49	10	26	9	4	0	0	0	0.0991903	0.0202429	0.0526316	0.0182186	0.00809717
Q99640	N	499	42	32	8	0	2	0	0	0	0.0841683	0.0641283	0.0160321	0	0.00400802
Q99661	N	725	75	38	29	3	5	0	0	0	0.103448	0.0524138	0.04	0.00413793	0.00689655
Q99684	N	422	17	11	5	0	1	0	0	0	0.0402844	0.0260664	0.0118483	0	0.00236967
Q99697	N	317	2	2	0	0	0	0	0	0	0.00630915	0.00630915	0	0	0
Q99698	N	3801	78	66	5	6	1	0	0	0	0.0205209	0.0173639	0.00131544	0.00157853	0.000263089
Q99704	N	481	41	35	4	0	2	0	0	0	0.0852391	0.0727651	0.00831601	0	0.004158
Q99759	N	626	46	37	9	0	0	0	0	0	0.0734824	0.0591054	0.014377	0	0
Q99832	N	543	81	25	32	11	13	0	0	0	0.149171	0.0460405	0.0589319	0.0202578	0.0239411
Q99877	N	126	65	24	11	17	7	6	0	0	0.515873	0.190476	0.0873016	0.134921	0.0555556
Q99878	N	128	28	6	7	8	6	1	0	0	0.21875	0.046875	0.0546875	0.0625	0.046875
Q99880	N	126	65	25	11	17	6	6	0	0	0.515873	0.198413	0.0873016	0.134921	0.047619
Q99956	N	384	12	11	1	0	0	0	0	0	0.03125	0.0286458	0.00260417	0	0
Q99959	N	881	104	78	16	0	10	0	0	0	0.118048	0.0885358	0.0181612	0	0.0113507
Q99986	N	396	46	8	22	6	1	9	0	0	0.116162	0.020202	0.0555556	0.0151515	0.00252525
Q9BQ02	N	482	0	0	0	0	0	0	0	0	0	0	0	0	0
Q9BQ39	N	737	45	24	16	3	2	0	0	0	0.0610583	0.0325645	0.0217096	0.00407056	0.0027137
Q9BQ61	N	176	32	13	5	8	6	0	0	0	0.181818	0.0738636	0.0284091	0.0454545	0.0340909
Q9BQ67	N	446	19	12	5	0	1	1	0	0	0.0426009	0.0269058	0.0112108	0	0.00224215
Q9BQ75	N	279	21	6	12	1	2	0	0	0	0.0752688	0.0215054	0.0430108	0.00358423	0.00716846
Q9BQA1	N	342	15	11	4	0	0	0	0	0	0.0438596	0.0321637	0.0116959	0	0
Q9BQA5	N	517	6	4	2	0	0	0	0	0	0.0116054	0.00773694	0.00386847	0	0
Q9BQE6	N	289	7	7	0	0	0	0	0	0	0.0242215	0.0242215	0	0	0
Q9BQG0	N	1328	94	57	28	6	3	0	0	0	0.0707831	0.0429217	0.0210843	0.00451807	0.00225904
Q9BQI3	N	630	24	12	12	0	0	0	0	0	0.0380952	0.0190476	0.0190476	0	0
Q9BRJ6	N	194	8	7	0	1	0	0	0	0	0.0412371	0.0360825	0	0.00515464	0
Q9BRJ7	N	211	8	4	4	0	0	0	0	0	0.0379147	0.0189573	0.0189573	0	0
Q9BRR6	N	497	9	3	5	1	0	0	0	0	0.0181087	0.00603622	0.0100604	0.00201207	0
Q9BRT6	N	129	5	0	1	2	0	2	0	0	0.0387597	0	0.00775194	0.0155039	0
Q9BRU9	N	249	14	9	3	1	0	1	0	0	0.0562249	0.0361446	0.0120482	0.00401606	0
Q9BRX2	N	385	37	11	19	0	3	4	0	0	0.0961039	0.0285714	0.0493506	0	0.00779221
Q9BRZ2	N	755	19	13	6	0	0	0	0	0	0.0251656	0.0172185	0.00794702	0	0
Q9BSC4	N	688	34	20	13	0	0	1	0	0	0.0494186	0.0290698	0.0188953	0	0
Q9BSJ8	N	1104	80	49	27	3	1	0	0	0	0.0724638	0.0443841	0.0244565	0.00271739	0.000905797
Q9BT40	N	448	3	0	3	0	0	0	0	0	0.00669643	0	0.00669643	0	0
Q9BT49	N	309	9	7	1	1	0	0	0	0	0.0291262	0.0226537	0.00323625	0.00323625	0
Q9BTT0	N	268	27	6	10	3	1	7	0	0	0.100746	0.0223881	0.0373134	0.011194	0.00373134
Q9BTT4	N	135	11	1	9	1	0	0	0	0	0.0814815	0.00740741	0.0666667	0.00740741	0
Q9BTU6	N	479	36	17	17	0	2	0	0	0	0.0751566	0.0354906	0.0354906	0	0.00417537
Q9BU76	N	263	23	16	3	1	2	1	0	0	0.0874525	0.0608365	0.0114068	0.00380228	0.00760456
Q9BUB5	N	465	19	14	3	0	2	0	0	0	0.0408602	0.0301075	0.00645161	0	0.00430108
Q9BUL9	N	199	10	9	0	0	1	0	0	0	0.0502513	0.0452261	0	0	0.00502513
Q9BUM1	N	346	5	4	0	0	1	0	0	0	0.0144509	0.0115607	0	0	0.00289017
Q9BUQ8	N	820	44	30	6	5	3	0	0	0	0.0536585	0.0365854	0.00731707	0.00609756	0.00365854
Q9BV47	N	211	3	3	0	0	0	0	0	0	0.014218	0.014218	0	0	0
Q9BVI4	N	516	17	5	10	2	0	0	0	0	0.0329457	0.00968992	0.0193798	0.00387597	0
Q9BVJ6	N	771	58	38	8	3	5	4	0	0	0.075227	0.0492866	0.0103761	0.00389105	0.00648508
Q9BW11	N	206	4	0	4	0	0	0	0	0	0.0194175	0	0.0194175	0	0
Q9BW60	N	279	2	0	2	0	0	0	0	0	0.00716846	0	0.00716846	0	0
Q9BWC9	N	280	11	7	2	0	1	1	0	0	0.0392857	0.025	0.00714286	0	0.00357143
Q9BWF3	N	364	54	31	13	2	2	6	0	0	0.148352	0.0851648	0.0357143	0.00549451	0.00549451
Q9BWU1	N	502	6	3	3	0	0	0	0	0	0.0119522	0.0059761	0.0059761	0	0
Q9BX40	N	385	42	25	9	0	8	0	0	0	0.109091	0.0649351	0.0233766	0	0.0207792
Q9BX95	N	441	8	6	2	0	0	0	0	0	0.0181406	0.0136054	0.00453515	0	0
Q9BXP5	N	876	85	45	15	9	14	2	0	0	0.097032	0.0513699	0.0171233	0.010274	0.0159817
Q9BXT8	N	1623	14	12	1	1	0	0	0	0	0.008626	0.00739372	0.000616143	0.000616143	0
Q9BXY0	N	300	28	21	4	1	0	2	0	0	0.0933333	0.07	0.0133333	0.00333333	0
Q9BY11	N	444	6	5	0	1	0	0	0	0	0.0135135	0.0112613	0	0.00225225	0
Q9BY12	N	1400	56	27	28	1	0	0	0	0	0.04	0.0192857	0.02	0.000714286	0
Q9BY42	N	306	42	14	14	3	0	11	0	0	0.137255	0.0457516	0.0457516	0.00980392	0
Q9BY77	N	421	51	25	17	2	7	0	0	0	0.12114	0.0593824	0.04038	0.00475059	0.0166271
Q9BY84	N	665	13	10	3	0	0	0	0	0	0.0195489	0.0150376	0.00451128	0	0
Q9BYC9	N	149	9	4	5	0	0	0	0	0	0.0604027	0.0268456	0.033557	0	0
Q9BYG3	N	293	33	23	6	0	1	3	0	0	0.112628	0.0784983	0.0204778	0	0.00341297
Q9BYK8	N	2649	28	22	4	0	2	0	0	0	0.01057	0.00830502	0.00151	0	0.000755002
Q9BYP7	N	1800	30	25	0	4	1	0	0	0	0.0166667	0.0138889	0	0.00222222	0.000555556
Q9BYT3	N	514	32	19	12	1	0	0	0	0	0.0622568	0.036965	0.0233463	0.00194553	0
Q9BZ23	N	570	26	18	8	0	0	0	0	0	0.045614	0.0315789	0.0140351	0	0
Q9BZ67	N	464	28	17	8	0	3	0	0	0	0.0603448	0.0366379	0.0172414	0	0.00646552
Q9BZG2	N	426	2	2	0	0	0	0	0	0	0.00469484	0.00469484	0	0	0
Q9BZI7	N	483	33	25	4	2	2	0	0	0	0.068323	0.0517598	0.00828157	0.00414079	0.00414079
Q9BZL4	N	782	34	30	2	2	0	0	0	0	0.0434783	0.0383632	0.00255754	0.00255754	0
Q9BZV1	N	441	33	12	19	0	1	1	0	0	0.0748299	0.0272109	0.0430839	0	0.00226757
Q9BZZ5	N	524	35	11	10	5	9	0	0	0	0.0667939	0.0209924	0.019084	0.00954198	0.0171756
Q9C098	N	648	7	7	0	0	0	0	0	0	0.0108025	0.0108025	0	0	0
Q9C0B9	N	1178	35	29	6	0	0	0	0	0	0.0297114	0.024618	0.00509338	0	0
Q9C0C2	N	1729	191	173	9	1	8	0	0	0	0.110468	0.100058	0.00520532	0.000578369	0.00462695
Q9C0G0	N	2248	60	42	13	2	1	2	0	0	0.0266904	0.0186833	0.00578292	0.00088968	0.00044484
Q9C0I1	N	747	34	17	13	4	0	0	0	0	0.0455154	0.0227577	0.0174029	0.00535475	0
Q9C0J8	N	1336	82	25	14	3	39	1	0	0	0.0613772	0.0187126	0.010479	0.00224551	0.0291916
Q9C0K7	N	418	5	5	0	0	0	0	0	0	0.0119617	0.0119617	0	0	0
Q9GZM8	N	345	22	20	2	0	0	0	0	0	0.0637681	0.057971	0.0057971	0	0
Q9GZR2	N	422	21	12	4	1	3	1	0	0	0.049763	0.028436	0.00947867	0.00236967	0.007109
Q9GZR7	N	859	67	26	29	8	2	2	0	0	0.0779977	0.0302678	0.0337602	0.00931315	0.00232829
Q9GZU7	N	261	10	6	2	2	0	0	0	0	0.0383142	0.0229885	0.00766284	0.00766284	0
Q9GZV4	N	153	27	5	9	6	1	6	0	0	0.176471	0.0326797	0.0588235	0.0392157	0.00653595
Q9H000	N	416	28	10	16	0	2	0	0	0	0.0673077	0.0240385	0.0384615	0	0.00480769
Q9H019	N	292	24	19	5	0	0	0	0	0	0.0821918	0.0650685	0.0171233	0	0
Q9H093	N	628	15	13	2	0	0	0	0	0	0.0238854	0.0207006	0.00318471	0	0
Q9H0B3	N	1180	22	17	0	0	5	0	0	0	0.0186441	0.0144068	0	0	0.00423729
Q9H0C8	N	392	26	9	8	5	4	0	0	0	0.0663265	0.0229592	0.0204082	0.0127551	0.0102041
Q9H0J9	N	701	32	10	22	0	0	0	0	0	0.0456491	0.0142653	0.0313837	0	0
Q9H0K1	N	926	35	19	13	1	1	1	0	0	0.037797	0.0205184	0.0140389	0.00107991	0.00107991
Q9H0U9	N	437	19	8	7	0	1	3	0	0	0.0434783	0.0183066	0.0160183	0	0.00228833
Q9H0Z9	N	239	7	2	4	0	1	0	0	0	0.0292887	0.0083682	0.0167364	0	0.0041841
Q9H2U2	N	334	30	10	7	13	0	0	0	0	0.0898204	0.0299401	0.0209581	0.0389222	0
Q9H2Y7	N	1883	130	80	27	4	1	18	0	0	0.0690388	0.0424854	0.0143388	0.00212427	0.000531067
Q9H361	N	631	52	20	17	2	13	0	0	0	0.0824089	0.0316957	0.0269414	0.00316957	0.0206022
Q9H3G5	N	476	13	6	7	0	0	0	0	0	0.0273109	0.012605	0.0147059	0	0
Q9H3Y6	N	488	1	1	0	0	0	0	0	0	0.00204918	0.00204918	0	0	0
Q9H477	N	322	1	1	0	0	0	0	0	0	0.00310559	0.00310559	0	0	0
Q9H479	N	309	7	5	2	0	0	0	0	0	0.0226537	0.0161812	0.00647249	0	0
[truncated: 18,508 more rows]
