# Supplementary material for: Computational Screening of Phase-separating Proteins
Source: Genomics Proteomics Bioinformatics. 2021 Feb 19;19(1):13–24. doi: 10.1016/j.gpb.2020.11.003 (PMC8498823; doi:10.1016/j.gpb.2020.11.003)
Supplement: Supplementary Table S6 — List of proteins in positive set P and sampled negative set N [file mmc7.xlsx]

## Sheet: Table S6-Set P
Table S6 List of proteins in positive set P and sampled negative set N
Note: The IDR scores generated by IUPred range from 0 to 1. According to this IDR score, proteins in sets N and P were divided into ten groups with step 0.1. For each of ten groups, the ratio of N/P can be calculated. Then except the group with the smallest N/P ratio, proteins in set N were randomly sampled to make the ten N/P ratios identical.
List of proteins in positive set P
UniprotEntry
P35637
O43670
P09651
P10636
Q13148
O43561
Q9GZQ8
Q5FBB7
P06748
O75683
P05067
Q13151
Q14781
P22626
Q32P51
Q15717
P49790
P78352
P62750
Q14974
P31483
P24928
Q9UER7
Q96LT7
P06241
Q9NWB1
Q14011
Q13501
Q9UPQ9
Q9NQI0
P52292
Q9UHD9
Q01844
Q13283
O14980
P26599
P45973
P62993
Q13823
P51991
Q13627
P15502
Q92777
P17600
O00571
P10276
Q92804
P52948
P33240
Q9UKV8
P98179
P17931
Q01085
P04637
P46777
Q96EP5
P16333
Q14103
Q9H0L4
Q96PK6
P31942
Q15811
Q92499
Q9NSC5
Q7Z5Q1
O60563
P38432
Q07889
Q96PV0
O14979
Q06787
P29590
O60500
O00401
Q8WXF1
P55795
Q01130
P31943
P00519
O60885
P55854
O75928
O15169
Q15648
Q8N884
P08047
Q16198
Q9P2E3
Q6ZN04
Q9BZB8
P26196
Q9NPI6
Q8IZD4
O43781
P63244
P26651
O15116
Q9Y333
P62310
Q9Y4Z0
Q9Y4Y9
P62312
Q9UK45
Q8IU60
Q8IZH2
O14641
O75791
Q13094
Q15233
P23246
P17480
P22087
Q9GZS1
Q14207
Q16637
Q9BUR4
Q9BY44
Q9UKL3
Q07666
Q99996
Q6IMN6
Q15723
O95613
P00441
P63279
P40337
P04792
P0DMV8
P55072
Q99700
P11940
P46013
Q9H9Y6
P56182
Q9NRC8
Q13428
Q16082
Q12988
B1PRL2
Q5TGY3
Q9ULX6
Q96J87
Q8N684
O60479
Q8NCA5
Q9H1Q7
Q5HY92
P52597
P61978
O43390
Q9BUJ2
Q5U5Q3
O43809
Q9BQ04
Q9Y580
Q9NTZ6
P38159
Q13761
O75494
O75177
Q14157
P61129
Q9H4Z2
Q16630
Q14596
P42858
P78344
Q9NZI8
Q04637
P63165
Q96GD4
Q92973
P55060
Q14152
P50750
Q9BZC1
Q9NQZ3
Q9NR90
Q86SG3
Q99729
Q6VMQ6
P46100
Q9H165
P54132
Q8N163
P17676
P49711
Q9NR30
O60832
Q8TC56
Q9Y3R0
Q96HW7
O15550
Q6ZMT4
Q00987
Q9NRN9
Q9H0A0
Q09161
P52298
Q14978
P13056
O95453
O75925
Q9Y6X2
Q96LA8
Q9NVM4
Q06609
Q09028
Q04206
Q06587
Q9Y230
Q15424
Q14151
Q15020
Q01826
P51531
P51532
Q969G3
Q16533
Q92966
P18583
P48436
P23497
Q8IYB3
Q9UQ35
Q96RS0
Q96GM8
P11387
P11388
Q9NYH9
Q14191
Q9H0D6
Q96MU7
P25490
Q9UKY1
Q14145
Q16236
O43791
Q86YR5
O43663
P43243
Q12888
Q14676
O76064
Q8IYW5
Q15056
P10071
P83916
Q14739
P0CG48
P18031
G8JLB6
A0A024RB53
D6RBZ0
K7EK33
Q99873
O00410
P19622
P04156
P10275
Q01860
P01106
Q9H9S0
P48431
P03372
Q13542
P07320
P35555
P08908
P23769
Q07352
P23771
P26368
Q14149
Q9Y5A9
Q9BYJ9
Q7Z739
Q8NE35

## Sheet: Table S6-Sampled set N
Table S6 List of proteins in positive set P and sampled negative set N
Note: The IDR scores generated by IUPred range from 0 to 1. According to this IDR score, proteins in sets N and P were divided into ten groups with step 0.1. For each of ten groups, the ratio of N/P can be calculated. Then except the group with the smallest N/P ratio, proteins in set N were randomly sampled to make the ten N/P ratios identical.
List of proteins in sampled negative set N
UniprotEntry
Q6DHV7
P22079
Q9H0F7
Q9HCH3
Q9UI54
Q8IXY8
Q9HC97
A0A0J9YX06
Q6UXF7
Q8TC12
P00367
P01767
A5D6W6
Q03924
P06737
Q04844
P56749
Q9H963
Q8N136
P68543
P43004
P51530
Q6UWQ7
Q14CX5
Q9NPJ8
Q9UBX8
Q8N3F9
P31327
P55344
Q9BYD1
Q3SXZ7
Q9Y305
Q5VT40
O15225
Q93083
Q8N5W8
P51948
F5GY55
Q86SQ4
Q16851
Q9NYK1
P27544
O00560
Q8NH50
Q3LI59
Q15646
P78348
Q5SRI9
Q3LI58
Q9P0S3
P14920
Q96SE0
P42261
Q9Y2Y0
Q8N104
P47870
P53816
Q5JS37
Q08257
Q8NGF9
Q9BY21
P61204
Q8IZR5
P00751
Q6V1X1
Q14765
P18440
P78410
P59036
Q8N1E6
A6NFH5
Q6UXN9
Q9NX45
Q92765
Q9H4G1
Q9NYY8
P51178
Q6MZW2
A0A0A6YYJ7
Q7Z443
P08700
Q9H568
Q9UKT8
P21589
A4QN01
O15121
Q8WUY1
Q86SX6
Q495T6
Q8NGK3
Q8TCW9
O60880
Q9HCI6
P0C842
C9JDV5
Q7RTY0
Q9UGQ2
P61289
O43895
O95838
Q8TBZ9
Q9Y2G0
A0A2R8Y4Y8
P22033
P36969
Q9BUL8
O15229
P82663
Q8NGG6
Q5QGZ9
P62875
A6PVS8
O60706
Q8N2M4
Q5T5B0
O75387
Q15629
Q6X784
A0A0B4J1V1
Q96Q07
Q9UBI1
P04053
Q15813
Q9UEF7
P02766
P55273
Q86W33
P56730
P20711
Q8N807
Q9Y219
P08034
O43361
O95859
P31930
P23381
Q9UKW4
P0C626
Q86Y27
P60372
Q9Y289
P48145
P23416
Q96BR5
Q6DD88
P21695
Q3MUY2
Q8NGS8
P0DMW5
Q8N9Z0
Q6URK8
P50454
A2RUU4
Q9Y547
Q00597
A0A0C4DH24
Q96RD3
Q9P2J5
Q6IEY1
Q9BVK8
Q8TAV3
O00170
Q96K49
Q9NVC3
Q9UL18
Q12788
O75746
O95473
P35030
P43234
Q8N339
Q9NWD8
P59551
Q9H0H0
Q8NGC9
Q8IXA5
O00155
Q8IVB4
P04350
P57729
Q8IWF7
O60256
P25106
P13501
Q8NGZ0
Q9UDR5
Q92496
Q96S16
P49286
Q9H9K5
Q8IU80
Q8NGZ5
O14727
Q12918
P05014
P14921
Q9BXM9
Q5HYL7
P10911
P56537
Q9UKX5
Q96R09
Q01415
Q01628
Q9HBX3
Q8TB03
Q7L2H7
P52888
Q6UXH9
Q96QK1
P07315
Q9Y5F3
Q8NFJ5
Q96HD1
O95389
Q9HD33
A2VDF0
Q9HD89
Q5VXJ0
Q8NH81
P59510
P51151
Q9H741
Q8N7P3
P61758
Q8N6Y1
P03979
O00299
P13224
Q9H2S6
O60513
Q8N616
O60235
Q96RP9
P30838
O00189
A0A0A0MT78
Q9H6L2
Q8TD30
Q9BTE7
P47895
Q8IYQ7
Q96A25
O95059
Q8N1B4
Q6IA69
P33992
P27361
Q5XPI4
Q8WXJ9
P34897
O43854
P41240
Q92673
O00217
Q1RMZ1
A4D1T9
Q6UX98
A0JD32
P16581
Q96HQ2
Q8TCD5
Q2WEN9
A6NG13
Q9H3U1
Q9NYP8
Q9Y297
Q8TE60
P49703
O75751
Q13885
Q8TD90
Q8TDS4
P18085
Q9UMW8
Q6ZWJ1
A6NKP2
O60674
Q96GC5
P29459
A0A1W2PPG7
Q96BZ4
Q8IVG5
P04141
P20936
Q96JJ7
O43795
P49754
P50120
Q9UBD5
Q9H503
Q6IAN0
A0A087WSZ0
Q15777
Q8WWZ1
Q9UF12
P28799
Q9H1D0
Q7L5Y1
Q6UXV1
O76011
Q8N6F8
Q9UKG4
Q8NGC7
P07225
Q8IZT8
Q6DKJ4
P00749
Q92882
P35590
A0A0J9YX75
P08236
Q15573
O95992
A0A0C4DH34
P21810
Q9UJQ1
Q9Y2Y1
P41181
O14764
Q02045
Q9NVR2
A8MWA4
Q8NGI2
Q5JT78
Q6ZNI0
Q9BPW4
P58513
Q8N8X9
Q9Y6N3
A0A0C4DH41
Q9Y5M8
Q8N635
Q8WXK1
Q14139
Q8N4G2
O14926
P16083
P05161
P22531
Q8TBE7
Q8TAA3
Q7Z4W3
Q9Y664
Q96KP4
O15050
P21796
Q16602
O14744
P98196
Q9NQH7
P01116
Q69YG0
P34913
Q9UBG0
Q13822
Q9UIK4
Q8TAC1
O60487
Q9ULI1
P56279
A0A0K0K1G8
Q6UXZ3
Q8NGZ3
P78357
P01817
Q8WWI5
Q8WWY8
Q13490
Q5EE01
O75915
Q92542
P46952
Q969R8
O00421
Q9BYR5
P51553
Q96P70
P49903
Q8NH21
P50336
Q75QN2
Q8WVN6
Q4VNC0
Q9NVR0
Q00403
P20933
Q86SJ2
P07288
A0A286YFB4
Q99525
Q9Y5L3
Q9BXS4
Q9NP97
Q92636
Q2M3W8
Q6UXE8
Q16548
Q9NZI2
Q6L8H2
Q9BX79
A8MXZ3
O95047
Q9H7F4
Q96BD0
Q9NVX0
Q8NCT1
Q8N1S5
Q8N3G9
P43308
Q8N1T3
Q06520
Q8NGX9
P01611
Q93099
P60673
Q9H7R5
Q9BT04
Q93070
P08F94
Q6XZB0
P41597
P07099
Q9NR56
Q4V339
Q7Z713
Q99944
Q6V9R5
P59666
Q9NR63
O75373
Q8NGK6
Q9BQ90
P12236
O14493
Q8N816
Q5TC63
Q9Y277
Q5TA50
A8MTY7
A0A584
Q71RC9
Q8N7P1
Q9BQA1
Q9NRR1
P48729
Q8WTZ4
Q8N0S6
Q6UWW0
A6NK58
P09543
O00471
Q8TCU6
Q6ZVZ8
P30101
Q8N3J2
P62308
Q9NUJ7
Q8NEY4
Q5T7P3
Q8NBT3
Q9BUE6
P21980
P29992
Q8N6G5
P61923
Q9Y221
P25090
P09228
Q15771
Q9GZV3
Q6UX82
A0JD37
P22732
Q8IXE1
Q8N468
A0A087X0M5
Q6ECI4
Q92874
Q9H6R3
P11182
Q99523
P05166
A8MTT3
Q92535
A0A0A6YYD4
P49961
Q15620
P24903
Q9Y5Y6
O75437
Q9H330
Q9H8G1
Q8N8Q1
P00739
P42685
Q04609
A0A5A6
P03928
P10632
Q6ZNA1
P23942
Q8TDX7
Q96MH6
O15263
Q9Y2V0
Q96P63
P11465
Q8N5M9
Q6ZVK1
A8MXE2
Q68CK6
Q9NY37
Q9H427
A6NCE7
Q92626
Q9H3M7
P01266
Q86XS8
O14649
Q86V85
Q13049
Q9HBY0
Q8NGH7
Q8TCT8
Q14117
Q96G23
P28222
Q9NW81
P0DP04
P07204
Q96LA5
A0A1B0GV90
Q9NQT4
Q6P1Q9
Q02083
P27701
Q13491
P19012
P29317
Q96LL3
Q99538
P40926
Q9HD34
P0CE67
P08133
P46736
P17050
Q14542
A8MZH6
P04075
O95521
Q8NGB2
Q4G0N8
P22532
Q96HH6
P57678
P47989
A6NM45
Q96N11
P49458
Q96CB9
Q8N323
P0DPH8
Q92843
O60403
Q16099
P05120
Q9UIQ6
Q9NVH6
Q8ND90
P07988
O60443
O43451
H3BTG2
Q8TEA1
Q9H2C5
Q92782
Q5JQD4
P62873
P20132
Q6ZU15
P80365
P0CG13
P54753
P57775
Q8N336
Q9UIW2
Q8N907
Q8NI36
Q9BRY0
Q701N4
Q92569
P22830
O95865
Q15013
Q7RTT9
P00736
Q8N2H4
Q6UXB1
Q9Y5E6
P46091
Q3LI60
Q8NDP4
Q6UXR4
Q32M84
Q5JXX5
Q86W25
P30043
Q6TDU7
P46020
Q96LR9
Q9Y3Q0
Q8NB49
P21754
Q5VY80
Q8NGA8
Q15195
P13945
Q5JU69
Q8NFR9
Q8NH08
P51790
Q9BV90
Q6XR72
A0A087WT03
Q5VWM3
Q99943
P20142
O43921
P60153
Q9Y2G2
Q11201
P80511
P14555
Q6P3V2
Q9H0Y0
Q9Y234
P48067
Q99435
Q9BZK8
Q6UXP3
P14207
Q5T5M9
A6NND4
P42345
Q8NG98
Q2M3T9
O95222
A0A0C4DH39
Q9P2T1
Q9UHE8
Q07869
P01782
Q9Y4A9
Q9Y5E3
Q16820
Q9P035
Q12908
Q8IUF1
Q9BQI6
P11926
Q96QR1
Q96E16
P13612
Q9UIG8
Q6MZN7
A6NIE9
Q9Y2G7
Q8N0X4
A8MT69
Q13303
P32969
P0DOX7
O60287
Q9BWT6
Q9NTQ9
Q8TAF3
Q96ME1
P52735
O95834
Q07864
Q9NPD3
Q9Y2I2
O95897
Q9H300
Q04695
Q6NSX1
A6NGN9
Q9NWU1
Q13637
Q99805
P25788
G3V211
Q9BWX1
P82279
Q8IZU8
Q96HJ9
Q9Y2P7
Q9H649
P25398
A0A0C4DH38
Q8TD33
O95139
P53618
Q9Y5I7
Q8NEX6
O43324
O14595
Q9Y241
P32418
P24390
Q8IWB7
Q96RB7
Q8N628
Q3SYC2
A0A0C4DH28
B2RUZ4
A6NGU5
Q9UKA2
Q14964
Q9H0T7
Q13889
P01742
O96019
Q8NCJ5
A6NIJ9
Q9GZX9
Q96SA4
Q9BX73
O43827
Q6IFH4
Q86V86
Q8NGW1
Q02127
Q9Y6Z5
Q96C10
Q8IXI2
A0A075B6N4
Q8IWU4
Q9Y689
Q96MI6
Q9NZH8
Q8TBQ9
Q9Y5R8
P36873
O95661
Q9BUE0
P22612
Q7Z7G8
Q9NVE5
Q86UU9
P46094
Q4LDR2
P08237
Q6UW60
Q9UKJ0
P46093
P30040
P32119
P11511
P47887
Q96PL2
P0C7H8
Q96FQ6
Q14573
Q9NS67
Q9H0B8
Q53EU6
Q9UKJ8
Q7Z4G4
P16422
Q8TBE9
Q9NQQ7
P15121
Q8NDQ6
O95803
Q6DHV5
Q8NB91
P08567
Q9NSD7
Q8N9I5
Q13126
C9J302
Q86VI3
P61550
P0DSE2
Q9NTG1
P12955
P0DMM9
Q9UKP5
Q9H0X4
P30926
P27918
Q8WVP7
P15498
Q9UL62
Q03393
Q9NY30
P10643
Q15782
O95377
Q96NI8
Q9H061
Q96KR6
P09884
Q9P0P8
P57772
Q9UIJ5
Q15053
Q9BPX5
Q9P0V9
Q14094
Q9BYV2
P42898
Q8NFU4
Q9UK05
Q12905
Q15198
Q5VW00
Q8IU99
Q8N0Z9
P01860
Q6ICL7
Q9P0S2
Q9Y2Y8
O60883
Q9NXL2
Q68D85
Q16740
O43903
Q8NCT3
Q9NZQ7
Q9P2U7
P50583
Q6Q6R5
P99999
Q71UM5
Q9UHM6
Q9H816
Q5R372
P51788
Q15916
Q96AZ1
Q8N119
Q8WXS8
P47929
P43897
P22003
Q96JY0
Q6P1J6
Q8N309
A6NGC4
Q86UA1
Q9UKU9
P78380
Q9NXH8
Q9ULX7
P07451
Q9UBS4
Q6MZQ0
P78334
Q8N3F0
Q96JA3
Q96DS6
O14981
Q13901
P46939
Q9NX20
Q01523
Q96C12
Q6R327
Q7Z7F7
P0DOX6
Q13113
A0A0J9YWX3
P30455
Q8TBY0
O14958
O15544
P40145
Q5M8T2
Q9Y5E8
Q9NVE4
O95319
Q96NX5
P33076
Q9NX57
Q9NRJ7
Q6ICB0
Q9UQ90
Q09MP3
Q9NVP4
A8MXD5
Q96EE4
O00168
Q5MJ70
Q8NB15
P49427
Q9Y248
P18465
Q96FG2
P10523
Q9UBC7
P53985
Q14147
Q9NR28
Q9NTG7
Q96A11
Q9UDW3
O14827
Q8TDX6
P31321
P53671
Q86UD7
Q0VG06
Q1AE95
Q8TB22
Q15052
Q8IX95
O76054
O94806
Q9UGN4
Q6RSH7
Q9H6K4
Q9Y6R1
Q53EP0
Q3SXP7
Q9H0Q3
Q12913
Q5JPH6
P14780
P08069
Q9NPF7
Q96IT6
P48741
P20340
P29074
P01286
Q6P9A1
Q6PF04
Q6YFQ2
P14416
Q86UT5
Q96AW1
Q13972
Q96EQ0
P58335
Q5T0D9
Q8NEC7
O14734
C9JN71
O15431
P19404
Q5U5R9
Q9Y3R5
Q8N1A0
Q8NHU3
Q9Y235
Q9HCR9
O43933
P10314
Q9BT56
Q5T1J6
O95450
Q15814
P14061
Q9ULV8
Q8WW33
P22001
Q7Z410
Q969X1
Q8N1K5
Q8IZ96
O43157
P32942
P16152
Q96L93
Q8N4U5
Q9BSW7
Q69384
Q13835
P15622
Q9Y4I5
O43149
Q6NXR0
P12035
Q5THJ4
Q9H1Z9
Q6ZN79
Q86TJ2
P0CW24
P17027
Q8NES3
P10072
O00750
Q9H4L5
P03989
P51587
Q2VWP7
Q7Z5A7
Q9NPU4
Q04826
Q9H1K6
P17066
P30461
Q9BTC8
Q5GH73
Q9Y6T7
Q4G0N0
Q9NQ79
P41180
Q9H0U4
Q8N8F6
Q643R3
Q9UKP6
Q8NFX7
O94985
Q12893
Q9Y399
P06396
A0A1B0GX78
P46781
Q6P1M3
P15374
Q14690
Q8IU54
P30456
Q8WWM9
Q9Y6N9
Q9NRY4
Q8N3T1
P82930
Q93086
A5X5Y0
Q99956
Q9UBL9
P01859
Q92664
Q14722
Q9HCQ7
Q6PL45
Q9BWJ5
P0DPI2
Q8WTS6
Q8NFP0
P01344
Q9UP52
Q8IV36
Q9Y284
Q15438
Q8WVK7
Q9BQI0
Q96EE3
Q96KJ4
Q8TDX9
P09564
Q9NQ33
Q14185
P48739
Q8NHQ1
P17661
O60469
Q9Y6D6
Q9Y337
O95985
Q9Y4I1
Q8N511
Q6ZT07
Q5T7P8
Q92823
Q6P656
Q7Z3Y9
Q13363
Q5GH72
O14498
P22607
Q6P3X8
Q8N2E6
P49789
Q9Y4X5
P19021
Q96BS2
Q12899
Q9NZH6
Q96KN4
O75582
Q8N461
P30519
P49589
Q9UM54
Q502X0
P84022
A0A0K0K1E9
P0CG47
Q8TB36
Q9Y4C5
Q8WXF5
Q96CC6
P59190
Q9NP87
O00762
P08708
Q6ZVD8
Q6NUI6
Q6B0B8
P49788
Q29963
Q9UKQ2
Q641Q3
P08631
Q8IXN7
Q14703
Q9BZJ0
O43615
Q8N9W6
Q8WXH0
Q6ZRI8
A4D1F6
Q8WUU8
Q96S15
Q99460
O75326
Q8N743
P16284
Q15111
Q9H0C3
Q14331
Q5T0N1
P61586
O43143
Q96RG2
Q9UNK9
Q9UGI8
J3KSC0
Q96JK4
Q96DX4
Q07021
Q8WUF8
Q96PQ0
O14531
Q2TAP0
Q6IPR3
Q9BRH9
Q9P2C4
A2PYH4
O95382
Q13751
P0DKB6
Q15650
P25786
Q02509
Q9UH99
P68402
P06732
Q9HAI6
Q8WXR4
P55073
P05783
P01834
Q5BLP8
O15530
Q6ZVL8
O95490
Q8NFG4
P03956
Q2Y0W8
Q8TDI8
Q6ZMC9
Q12824
Q8N1I0
Q9NUG6
Q9UNE0
Q8IV48
Q9C099
Q86YT6
Q9NYZ2
Q9H5I5
Q15759
O60476
Q14896
Q15526
Q96EN8
Q9BRK3
O43598
O60503
P48556
Q9H5V9
Q15365
Q86WZ0
Q8N9N2
Q86Y07
Q9Y2S7
O14662
Q9HAN9
Q5TBB1
Q5XKE5
Q86TH1
Q9NV70
Q14674
P40200
P20592
Q9C040
Q9HBH9
Q5SZK8
Q4G0N4
O14522
Q96L92
P01703
Q15796
Q02156
Q9NWT8
Q5BN46
O95433
O43914
O60522
Q5T2S8
Q14592
Q96C86
Q9HC23
Q9UGL1
Q9HBY8
Q9P1W9
Q86T96
Q15173
Q8WVD5
Q9H693
Q30KQ8
Q9UM13
P20020
Q96RQ9
Q86YS7
Q96NL3
Q8WWF1
Q9HCG1
P19438
O75908
P57077
A0A1B0GVK7
P51817
Q01581
Q9BQP9
Q6ZRP7
Q6ZNX1
Q96N67
O00273
Q96A26
Q9HAQ2
Q9P2D0
Q14451
Q9Y4E5
P35408
Q6ZN92
Q9H2R5
Q15418
Q9BU89
O75251
Q9UMF0
Q96D46
Q9ULB1
O75618
Q9H840
Q9Y603
Q10570
B0YJ81
P19525
M0R2J8
Q9UJZ1
O60359
O43147
Q9NUY8
Q8NAC3
Q96Q15
Q8NA19
O75783
Q9H7B7
P58107
Q9Y4F3
Q9Y275
Q9NRW1
Q8IVI9
Q8IVJ1
Q8WV74
Q9NRY6
Q6PCB8
P61981
Q8TA94
Q9Y5A7
Q96MK3
Q8TC57
Q8NCK7
Q9NU22
Q9P2G3
P61106
Q7Z3Z0
Q5VIY5
O95164
Q8WZ71
Q9BRQ5
Q86U28
P51572
P35813
P41220
P49137
Q9BX51
Q9BRT2
Q8N9Z9
P41440
Q8TB52
Q13231
Q86UQ5
P08697
P49910
Q2M2E3
P19447
Q5VVW2
Q8N122
O95866
Q8IXL7
Q9H4I3
Q96DM1
Q7Z6V5
Q08345
P31415
Q6ZVN8
Q9NZU0
Q49B96
P23396
Q9H4I0
Q7Z340
Q0D2K3
P82914
Q96B49
Q9UJX3
Q9HCK0
Q9UJ41
P17980
Q8NG08
Q12965
Q96PP8
Q96I15
P0C7V9
Q9UH36
Q9NQY0
Q8WXI3
Q9UID3
Q16667
Q96JL9
Q68DI1
A8K979
Q9NT62
Q96B45
Q99726
Q96SM3
Q9H4D5
O43556
P01717
O14950
Q8IY17
Q96JP9
P04437
P05089
O00142
P11279
Q13275
Q4G0W2
Q96AQ7
Q499Z4
Q8NCE2
Q8TDF6
Q96JG6
O00458
Q6PIS1
Q9BXY5
P33908
P17035
Q8N9R8
P17706
Q8NHU6
Q96G30
Q96MR6
Q9BRT3
O43824
Q7Z6L1
O60312
O43930
Q86T23
A0A087WSX0
Q9Y4D8
Q96NL0
Q00341
Q96C61
P19971
Q13398
P31947
Q9ULB5
Q9UHJ3
Q13214
Q14957
Q6P161
Q76LX8
Q8IXH8
P60002
Q5JTB6
Q9H2J4
Q8TB45
Q9Y4X0
Q8NI28
Q9P2F9
A6NGR9
Q9Y3A4
Q53QZ3
P30872
P57078
Q8IWU6
Q15628
A1IGU5
Q96NY9
Q14008
Q8NEH6
Q9NVA2
Q99666
P0DKL9
Q2T9K0
Q9HBU9
Q5JTH9
Q7Z3J3
P82912
Q5SQH8
Q16513
O15020
P42771
O14617
Q17RC7
O15511
Q9H2S5
P43307
Q8N144
P55884
Q8WXW3
Q9Y561
Q16538
Q16656
O75604
P41002
Q9NWB7
O15040
O43683
Q14738
Q5T0U0
Q7Z3E5
Q63HK3
Q9BW91
Q13561
Q15027
Q7Z4M0
B8ZZ50
Q9BXB4
Q8WVF1
Q7Z3I7
Q9ULM0
Q8WTT2
Q7L3B6
Q4ZIN3
Q5T7M4
Q9H6Y7
Q96HI0
P30447
Q59EK9
Q96ES7
Q9UBP5
O00506
Q17RF5
Q6NXP0
Q8NFP7
Q8TBY8
Q8N4E7
O75953
Q8N3T6
H0Y2W2
Q8N436
Q9H2A9
Q96PR1
Q9Y5I0
Q13255
Q15572
Q13753
Q99755
O75607
P13984
O95696
Q9NZ94
Q9UKK9
Q86VI4
O60749
Q8WV41
Q9Y5G0
Q9UHV5
Q9UH73
Q8IVL6
P24864
C9JLJ4
Q5T5X7
Q07000
Q5MIZ7
Q9NVM9
Q53GA4
Q17R60
Q8WYP3
O60664
A4GXA9
Q8N865
Q96J77
Q7Z6W7
O95502
P63128
Q5T4F4
Q6ZN32
Q86V25
P62899
Q96AY4
Q8NAU1
P01040
Q5JR12
P0C5Z0
Q96FQ7
Q8NEW7
Q9BST9
Q9UBZ4
Q9Y450
Q92826
Q6UWT4
Q9UBS0
Q9NYA4
Q9Y3D9
Q400G9
P31267
Q9BVA0
Q09160
Q5VZT2
Q8TBZ0
Q96MN5
Q96K76
Q96AX9
P35222
Q9NYQ7
Q6P996
Q8N7U6
O00625
Q9NXF7
Q6NTF9
O60502
Q96DN2
Q5VZ66
O15235
O60308
Q6PJF5
O95274
O00567
P41594
Q13948
Q8NG31
Q4KMG0
Q9Y4F1
Q9BRA0
P60321
P43121
Q9Y4K4
Q8N819
Q8N490
Q96RF0
Q9Y5G1
Q6P9B6
A6NGQ2
Q13635
O60296
Q8TE02
Q13285
P78310
Q14626
Q8IW35
A6NKT7
Q9UKN5
Q9UNL4
Q96T51
Q6UXB2
Q8NC60
Q13434
O95685
C9JJH3
Q8N6S5
Q9BXY4
P10124
Q12846
Q8ND07
Q9UKV5
Q9HD64
Q9UMR3
Q96T88
Q9BSG5
Q8HWS3
Q9NZ71
Q14562
Q8WWY3
Q14137
Q05193
O60258
P13631
Q6PK57
Q9NS87
Q9BYE2
Q2NKX8
P0CG38
O95167
P0CW01
Q05707
Q7Z478
Q9UHC1
Q96PD2
Q01518
Q53EV4
Q96NS8
Q96T60
P0CV99
Q9UKG1
P30450
P49585
O14836
Q5SVQ8
P30459
P00451
Q9H8J5
Q9Y4F9
P13349
Q9UBU7
Q92772
O75916
Q9H6S0
P30505
Q9UC06
P50570
Q9Y2I7
Q9NYP3
Q71RG6
P52736
Q6P3R8
Q9BPZ2
Q96MC5
Q96MZ4
Q8N5I2
Q8IZF6
Q68CL5
P19838
A0JNW5
Q8N2I2
Q13503
O43314
Q8N1N2
Q5PSV4
O95863
Q13105
Q93062
Q96P64
P25100
Q5SZI1
Q8N7F7
Q6B0I6
Q68D51
Q15691
A6NJ88
Q96N96
Q16774
Q9Y5F9
Q6ZVN7
P53367
Q16760
Q9H4Z3
Q9NVU0
Q96KT0
P40967
Q52LD8
Q13492
P30530
Q96MK2
Q9Y446
Q9BV19
Q6UXV4
Q9BX97
Q9ULK6
Q9GZP4
P57059
O00178
Q8N3S3
Q8TAB3
O95625
Q02880
Q8IYJ2
Q9Y597
P0CG32
Q9BX95
B7Z8K6
Q8IUW3
P52179
Q9H7Z6
Q03721
Q96EW2
Q5SQS8
Q01995
O60512
O95347
Q6PIW4
P49459
J3KRX5
Q9Y458
P45985
Q9BTN0
P43626
Q9HCP0
Q9UPN3
Q5T5J6
B2RD01
Q9BQ65
Q16549
Q07283
Q01974
Q2VYF4
P19237
Q96Q83
Q9Y5P8
O75626
O15173
O60437
P30457
Q8WUX9
P30453
Q68EN5
Q6P9G4
C9JPN9
O60711
Q9HB09
P62072
Q14679
Q8N158
Q96NK8
Q9BQD1
P43362
O60264
Q96NB1
Q9UBM4
O43567
Q14512
Q6ZN55
Q99952
O75367
Q99075
Q8N6W0
Q9BZ19
Q9H361
Q8N0X2
D6RCP7
Q9BZ23
Q8IZE3
P24844
Q9P2M4
Q9ULH4
Q8N1V8
A6NI28
P57679
Q9UBE8
P10398
P16157
Q9NQ66
A2A3K4
Q9UM11
A6NI73
Q12894
Q9H079
Q13424
Q13322
O15105
O75461
P12830
Q9NT12
O00204
Q92915
P13727
B1AL88
P16190
Q92797
Q1A5X6
Q8WUU5
P29376
Q5SQN1
Q8N143
Q6ZSS7
P22674
Q9BT09
Q9P258
A6NKX1
Q8N3U4
Q29960
P07992
Q9NSU2
O95243
Q9UQP3
Q6DN14
Q2VIQ3
Q8N423
Q9Y6M7
O00425
O15480
Q15113
Q5TG30
Q6IQ32
O60551
Q6P3S1
Q8N448
Q9Y615
Q6NVH7
Q9Y5X1
A6NC05
Q8IWJ2
Q96NT0
P24468
Q96NE9
Q12789
Q96C28
Q96RJ6
Q9UPU7
Q9NQZ8
Q9NRP4
P11229
P42772
P35125
Q8IZ20
Q00013
Q13367
O75962
Q9Y490
Q9HB96
Q9BRV8
Q7Z7B7
Q14154
P98172
Q9BXU0
O94769
P17010
Q8NBV4
P07101
Q9Y4B6
Q9NV72
O43169
Q8IUH2
P17302
P18509
P27539
Q9Y5Q6
Q96CN4
O60909
Q9UKZ1
Q96E14
Q96EY9
Q8WXX5
A0A1B0GVH6
Q6ZN84
O95747
Q6UVJ0
Q9GZV8
P13747
Q63HN1
O00220
O95072
P54278
P04553
Q56NI9
Q14766
Q8TB72
P49593
Q9UQ05
Q86YJ5
Q86WN1
A6NFA1
Q86XL3
Q14197
P33778
Q9NRH2
O15357
P16383
Q5VT97
Q9NS73
Q9NZQ3
Q5VZL5
Q9Y3U8
Q16763
A7E2U8
Q99592
P83881
Q5VV16
O43660
Q5T4I8
P0DO97
P62684
Q8IYB4
A8MVU1
Q96QE3
Q15878
Q15834
O00139
Q96FI4
Q6DHY5
Q13615
O00444
O94983
Q96KS0
B4DZC3
Q6UW78
P54274
Q96BR9
Q8N687
Q99733
Q53EL6
Q9Y496
O15499
P31431
P14649
Q93074
Q7Z3K3
Q8TEF2
Q9Y228
Q9NQ69
Q8WWL2
Q9GZV9
Q04727
O95935
Q4UJ75
Q9Y4L5
P15814
P0CG04
O95813
P51956
Q969T4
P17568
Q9HBJ7
Q5W0B1
Q96N03
Q6P5Z2
P61952
Q0JRZ9
Q86UY5
Q8N594
Q96M63
Q00653
Q9NSD4
Q6Q788
P55209
O94979
Q12986
Q66K89
Q9UJD0
Q9P2J2
O14653
C9JL84
Q8WUA4
Q12798
O43541
Q5U4N7
A8MTA8
Q9H040
Q9H6B4
Q15329
Q8N1W1
Q9BZQ8
O60663
Q7Z4B0
A6NI47
Q9UBP4
O14763
O95279
Q9BZE9
P43357
Q13651
P62685
Q8WUN7
Q9H0C8
Q14789
Q99880
E9PF63
O75159
P15976
A6NGH7
P58549
P53701
Q8IXS0
Q14721
Q13506
Q674R7
[truncated: 3,326 more rows]
